# Supplementary material for: Diurnal temperature range as a key predictor of plants’ elevation ranges globally
Source: Nat Commun. 2023 Nov 30;14:7890. doi: 10.1038/s41467-023-43477-8 (PMC10689480; doi:10.1038/s41467-023-43477-8)
Supplement: Supplementary file 4 — Supplementary Data 1-2 [file 41467_2023_43477_MOESM4_ESM.zip]

Archive with 7 entries (6 files):
- data/
- data/.DS_Store
- __MACOSX/data/._.DS_Store
- data/trs_bioclim.csv
- __MACOSX/data/._trs_bioclim.csv
- data/trs.csv
- __MACOSX/data/._trs.csv
