# Supplementary material for: Diurnal temperature range as a key predictor of plants’ elevation ranges globally
Source: Nat Commun. 2023 Nov 30;14:7890. doi: 10.1038/s41467-023-43477-8 (PMC10689480; doi:10.1038/s41467-023-43477-8)
Supplement: Supplementary file 4 — Supplementary Data 1-2 [file 41467_2023_43477_MOESM4_ESM.zip › data/trs_bioclim.csv]

location	elev_band	bio1	bio2	bio4	bio12
Afghanistan	600	20.177175163818976	12.74811101598256	8.990702098895236	189.60746073813192
Afghanistan	700	19.175441831789133	12.70728530781958	8.913670202383805	214.13452539344263
Afghanistan	800	18.329726151570032	12.570112062642776	8.801772092562208	222.36668606670057
Afghanistan	900	17.908978125314057	12.623732458123207	8.798974459070644	224.6173972468897
Afghanistan	1000	16.972459339019505	12.392200559228868	8.64871909526599	251.4945586325907
Afghanistan	1100	16.395589311203533	12.394248621146016	8.641030300130481	261.05972676673156
Afghanistan	500	19.472223966384675	12.500121376676471	8.99772635634873	211.01074438981576
Afghanistan	1200	15.570538065969751	12.276533485032951	8.670644513350874	276.6418153627123
Afghanistan	1300	14.986596529088956	12.260773937735443	8.648611636613712	285.6979081180891
Afghanistan	1400	13.923653630753057	12.133586468630748	8.576758449178149	299.96137517529104
Afghanistan	1500	13.594290919835526	12.172151967440351	8.61895447043694	303.06022239375517
Afghanistan	1600	12.987542838560085	12.159127100546266	8.578643005053989	310.8020054017002
Afghanistan	1700	12.39935632886616	12.165662933275362	8.56851631420361	318.5541529902158
Afghanistan	1800	11.803944211295711	12.204007714098063	8.611316910950253	315.7053865914342
Afghanistan	1900	10.883979099786217	12.109343006817776	8.544310684667316	328.06916598862756
Afghanistan	2000	10.313955009372524	12.138858323143344	8.556193430114696	327.1607646453659
Afghanistan	2100	9.8911306744205	12.168424671156505	8.549637498187632	339.2725914428915
Afghanistan	2200	9.537703156921634	12.200564086510056	8.624386911599096	343.3279228302737
Afghanistan	2300	8.95968215792221	12.195283281625333	8.61263326959658	350.4564420682413
Afghanistan	2400	8.371059853878046	12.18495347178276	8.602150575575509	358.82051213826765
Afghanistan	2500	7.814498737911116	12.1743435246426	8.589855916819051	365.2764886695864
Afghanistan	2600	6.974157393018309	12.050230932402457	8.537467908966356	387.8610772417355
Afghanistan	2700	6.412732189813421	12.042853149121203	8.521114395750786	397.354494440276
Afghanistan	2800	5.8567814240760425	12.030787317428256	8.507968060894287	406.79448534914184
Afghanistan	2900	5.307513695899418	12.02144594821564	8.494142986836966	416.2428710955018
Afghanistan	3000	4.756490847233931	12.009751407124387	8.482729176287096	425.44905800345146
Afghanistan	3100	3.769701072776023	11.823983690417624	8.477974628118183	406.9780140064944
Afghanistan	3200	3.3134127995981673	11.810377063204156	8.46581531484725	415.8031243958669
Afghanistan	3300	2.683359167173248	11.581159509605962	8.520922985257489	414.5255921738528
Afghanistan	3400	2.141243206199996	11.559813525038944	8.506944185356382	421.2052593019174
Afghanistan	3500	1.615277597468466	11.539212499215257	8.492612241768823	426.5792838520866
Afghanistan	3600	1.1155915538106074	11.519991822228295	8.47846770518195	432.6994409715623
Afghanistan	3700	0.6591797511471673	11.519025862747446	8.473498891254582	437.8060810849278
Afghanistan	3800	-0.5773156834378449	11.198197993097184	8.37766216220111	463.5768556255364
Afghanistan	3900	-1.1004555907126696	11.200659226937672	8.366715126989826	469.5105031014798
Afghanistan	4000	-1.6137040588771547	11.198845079129065	8.36080165139661	475.0292361848016
Afghanistan	4100	-2.1077831564340435	11.19728595969767	8.353097517266566	480.9100970277711
Afghanistan	4200	-2.574933949869457	11.19033116091008	8.348144879347128	485.3477569951823
Afghanistan	4300	-3.0132979561812805	11.14979462984017	8.407222795527348	504.7187760465748
Afghanistan	4400	-3.8067731728812206	10.935245893647586	8.331166218532235	520.1084118715163
Afghanistan	4500	-4.164887365996941	10.913516346606286	8.325047634358759	520.8727867674908
Afghanistan	4600	-4.775723456148893	10.785618808766598	8.344686172953974	543.2544342640919
Afghanistan	4700	-5.145140932907351	10.76671812596867	8.335170243736004	542.4636120058254
Afghanistan	4800	-5.699776127091373	10.549759808152048	8.36278712209874	489.4773890204942
Afghanistan	4900	-6.873681297891961	9.967176613166204	8.218741961055272	516.1857372149958
Afghanistan	5000	-7.3344546469832625	9.9360557771814	8.216291986272642	513.7559406418062
Afghanistan	5100	-7.787138391701788	9.909999388960166	8.216439625377532	510.78618490144646
Afghanistan	5200	-8.167554678321288	9.89705818308197	8.218428389032418	510.8480647265011
Afghanistan	5300	-8.456339663548466	9.8772389138903	8.2207909119865	508.9374020681409
Afghanistan	5400	-8.747935017559229	9.853932149022745	8.223831747028653	505.1883124067343
Afghanistan	5500	-9.673139562155338	9.745252156423472	8.260368548819509	433.11671645751926
Afghanistan	5600	-10.093551137445548	9.729604002748104	8.265545481713755	429.6137741409603
Afghanistan	5700	-10.450738787288488	9.72210677442205	8.269846734634934	425.0771251588404
Afghanistan	5800	-10.792639805228566	9.712002575211535	8.272118174781866	424.673467471444
Afghanistan	5900	-11.021591560727218	9.701277922801198	8.268634529408343	425.540074551063
Afghanistan	6000	-11.249290257912362	9.68470326811806	8.256910882088338	424.90703454197654
Afghanistan	6100	-11.475085302318684	9.690824046817976	8.257062152922574	423.54741727360863
Afghanistan	6200	-11.67142459459036	9.690856619001586	8.259524848618973	423.83004447272816
Afghanistan	200	18.99081656070372	11.636922780667264	9.320621136459268	203.3272198399821
Afghanistan	300	18.68947778880449	11.6036315067431	9.104102509525362	214.1044090707897
Afghanistan	400	17.83108928460547	11.682527402360964	8.804171936885957	237.0851144219817
Afghanistan	6300	-12.968747209475424	9.725180676518654	8.210598558629181	508.1402960191238
Afghanistan	6400	-13.416422987910844	9.723263745956537	8.21512741148169	508.9282432293856
Afghanistan	6500	-13.813137296274885	9.724247250235152	8.220298195056875	510.2101577103504
Afghanistan	6600	-14.081763237760502	9.724619784928343	8.223711312140345	511.7857193032189
Afghanistan	6700	-14.1251095940085	9.722572745528876	8.22362810680913	513.5414602242264
Afghanistan	6800	-14.041070877878289	9.720457659269634	8.22203166118421	514.2044533177426
Alborz Mountains	0	18.83000232666561	6.257266709709358	7.19255389163934	1000.9001802773208
Alborz Mountains	100	18.064946248797405	6.30031643240693	7.218637892593279	1035.6664095817823
Alborz Mountains	200	17.533440352850807	6.419053384362807	7.243418562435853	1027.39009449506
Alborz Mountains	300	17.00958241546665	6.542450758789224	7.271012036825674	1010.2688285131254
Alborz Mountains	400	16.41471485467083	6.6317410646050785	7.297500587382699	989.5293519181196
Alborz Mountains	500	15.814529301661832	6.707494261551274	7.318448004299596	981.734722445242
Alborz Mountains	600	15.258421753214694	6.786453290839892	7.33846600597408	975.2057911240762
Alborz Mountains	700	14.722271366935349	6.955428514726916	7.384072783999887	941.866560844534
Alborz Mountains	800	14.245914032223157	7.222462483107828	7.459496149149125	878.3192373830439
Alborz Mountains	900	13.76966601688348	7.409936473934479	7.515007463160519	840.7349466466083
Alborz Mountains	1000	13.221817453660584	7.541005169059376	7.54785649466451	814.9639798354108
Alborz Mountains	1100	13.459325252950734	8.342919743454104	7.950872319050557	659.2719548820463
Alborz Mountains	1200	12.860558399644992	8.309153519401969	7.906640050058388	685.2576060003712
Alborz Mountains	1300	12.036414432126575	8.103301067697938	7.799139764942878	733.7121660279643
Alborz Mountains	1400	11.361499119688323	8.028949488793888	7.760870381848314	755.0238245852793
Alborz Mountains	1500	10.809942399753108	8.016689136240254	7.760834978536575	759.1675265525466
Alborz Mountains	1600	10.235654956779904	8.020969149815935	7.761408588424389	761.8572160684554
Alborz Mountains	1700	9.67123127078286	8.05952285488205	7.771280630326953	764.4851405062193
Alborz Mountains	1800	9.120602684878644	8.122968776856604	7.788817696709962	762.0603259699751
Alborz Mountains	1900	8.569680129729969	8.190995116673543	7.805489352183527	759.2930154342591
Alborz Mountains	2000	8.04736306601209	8.282222838105143	7.829628710938566	751.9293118104068
Alborz Mountains	2100	7.550886076164701	8.383925769049453	7.858008266712819	731.8246388846816
Alborz Mountains	2200	7.0237888374070225	8.449121889302882	7.873488228867705	717.5732762181706
Alborz Mountains	2300	6.48355114628456	8.48411685643483	7.882266002920753	706.0358073884802
Alborz Mountains	2400	5.915794827362349	8.49304547739489	7.882780545671141	699.22438263202
Alborz Mountains	2500	5.335476673673735	8.51068479126528	7.881841629218307	696.8306497111666
Alborz Mountains	2600	4.7463728178508315	8.516979708783968	7.8761022742114255	698.0727114890706
Alborz Mountains	2700	4.166299905480696	8.516604579228066	7.867889449119217	704.5436101679983
Alborz Mountains	2800	3.581605015482984	8.502516357148457	7.85673499855872	711.36523066312
Alborz Mountains	2900	3.0018248262379097	8.48985302074847	7.847345445166715	719.1087653641126
Alborz Mountains	3000	2.4452452989614732	8.493098699673999	7.843942790581056	720.3798528106186
Alborz Mountains	3100	1.909785608058226	8.507967892558948	7.842954463952322	720.2204530725536
Alborz Mountains	3200	1.369310488293631	8.508479910179878	7.840064707579383	717.955487781341
Alborz Mountains	3300	0.8309891144494197	8.516745186022016	7.840142573375117	710.8724401672631
Alborz Mountains	3400	0.28318639946835933	8.54729614357151	7.844988536665108	695.6155254337085
Alborz Mountains	3500	-0.23560498900932675	8.570273347866006	7.846780132025476	686.4977789913619
Alborz Mountains	3600	-0.7705278320157625	8.568479927599597	7.843994269460916	679.2447650483284
Alborz Mountains	3700	-1.2979667126195715	8.56295594357018	7.842805198437878	676.2915546555467
Alborz Mountains	3800	-1.8407368475680652	8.549943510098187	7.83683359407705	676.9125862316416
Alborz Mountains	3900	-2.3927519111737245	8.499242188124928	7.822613604605568	676.308755530644
Alborz Mountains	4000	-2.9558371280600593	8.425482101812218	7.8018112605082175	683.6228144928002
Alborz Mountains	4100	-3.50091854584297	8.391555503091041	7.790803778821444	689.4735831710309
Alborz Mountains	4200	-3.879137860103552	8.404104662211111	7.792763931935058	690.1498098277094
Alborz Mountains	4300	-4.112765426113381	8.386444137384652	7.792101015650784	699.6972094166279
Alborz Mountains	4400	-5.527322569493926	8.430512396010737	7.726279291775077	740.5739825688985
Alborz Mountains	4500	-5.9330090552457095	8.449037663993028	7.728799464775645	747.779704054741
Alborz Mountains	4600	-6.130982130555148	8.446603419453622	7.726365418775416	754.8639050690085
Alborz Mountains	4700	-6.235642112669398	8.441071319580079	7.724805564004867	763.9119120113185
Azores	0	17.616624816031113	1.2833191709818643	2.7332855542872094	1006.4603618423082
Azores	100	17.095221854509298	1.2843692394483808	2.7433905350408905	1054.0066568195286
Azores	200	16.518118559433	1.2840480060588964	2.753604407516377	1105.5050536551976
Azores	300	15.924540528466272	1.2835867134127168	2.7640489717319032	1136.8652304345203
Azores	400	15.367535278470273	1.2831962636477623	2.7740091370376585	1154.5234070003746
Azores	500	14.698035317911096	1.2814058493330556	2.7853501498357036	1184.9568059344465
Azores	600	14.087291132693323	1.2805119679168913	2.7957791773482024	1210.8336217924011
Azores	700	13.52053690550377	1.2794631563568315	2.805640067689213	1228.8472271319058
Azores	800	13.012982924670188	1.2792031275565918	2.814860553002217	1265.9116448965626
Azores	900	12.481743636449972	1.2799533336144695	2.8251991539311216	1292.1026799179926
Azores	1000	11.776925977553288	1.2805581250391689	2.8386696211111873	1278.2686364817575
Azores	1100	11.066653322167376	1.280130169245003	2.8513958091642433	1301.5684185904418
Azores	1200	10.46540518500372	1.2800074238176904	2.8621754038818255	1320.9883020937468
Azores	1300	9.88957542448842	1.2799899570742368	2.872396689192314	1344.3115340917643
Azores	1400	9.307513142456948	1.2800346065186217	2.882881435615098	1364.3826457599123
Azores	1500	8.73713753323595	1.2800415273696657	2.8934785799085256	1380.5481240266288
Azores	1600	8.212605520539682	1.2800450115955522	2.903313686878223	1390.2187592454732
Azores	1700	7.712896033985636	1.280039762725946	2.9126746508937473	1396.829501630325
Azores	1800	7.21987681057364	1.2800286299829604	2.9218344339244933	1399.7117427071148
Azores	1900	6.7333790409885825	1.2800234885442825	2.93084988712919	1406.6753607013457
Azores	2000	6.2083476687268	1.2800050174860664	2.9405500113302834	1412.857049594268
Azores	2100	5.873314250662192	1.2800185850873833	2.946739561326707	1413.4968270580478
Azores	2200	5.7129011435337755	1.2800566677078309	2.9497509692674613	1411.858253266232
Azores	2300	5.741743125915527	1.2800355243682862	2.9491651123046876	1404.8593505859376
Baekdudaegan Mountains	0	13.307025813729323	6.937083585858128	8.97931550064273	1191.9592570970306
Baekdudaegan Mountains	100	12.770622392977364	7.469967864728311	9.101776302367604	1183.985514273915
Baekdudaegan Mountains	200	12.255861065827403	7.707934996859661	9.161132665405312	1206.8735354803218
Baekdudaegan Mountains	300	11.717593086423664	7.704048270770348	9.14997991247147	1254.9495385806476
Baekdudaegan Mountains	400	11.194331498448305	7.678981637064512	9.12302408267784	1300.7814665047615
Baekdudaegan Mountains	500	10.669867463615743	7.656684349438029	9.096913347950128	1347.8574097347298
Baekdudaegan Mountains	600	10.128665292888968	7.616418324335994	9.06837389104134	1397.2805518994503
Baekdudaegan Mountains	700	9.59590687493361	7.563638355588312	9.034217747550908	1450.14070521715
Baekdudaegan Mountains	800	9.082480478264516	7.534742708243331	9.00579510699286	1505.8980867679857
Baekdudaegan Mountains	900	8.583572219687552	7.494004792615047	8.97026791390706	1554.5005781160855
Baekdudaegan Mountains	1000	8.05612623062088	7.425911412522025	8.927924597665454	1604.1557195594987
Baekdudaegan Mountains	1100	7.510092207543418	7.377967086606363	8.894521727613926	1655.0918854013375
Baekdudaegan Mountains	1200	7.014571467048475	7.3519240410379325	8.872941268795296	1705.9937034561349
Baekdudaegan Mountains	1300	6.611846531664864	7.311171986336288	8.838261474935576	1745.8744933201676
Baekdudaegan Mountains	1400	6.2500531310775385	7.289946279944402	8.807041366258142	1772.6986183780589
Baekdudaegan Mountains	1500	5.716765377741298	7.021559010647842	8.65306588130732	1884.244186243792
Baekdudaegan Mountains	1600	5.712063396727107	7.738291478006507	8.51789740225445	2017.2080188421496
Baekdudaegan Mountains	1700	5.39358215144511	7.762745250744766	8.509933247426922	2022.9397085811315
Baekdudaegan Mountains	1800	5.128643636445742	7.768560912158039	8.49902275126689	2033.5503721494931
Bioko	0	25.92641194388125	1.5520873421308807	0.9814199176442182	2748.4142389615727
Bioko	100	25.412623677348417	1.5252054518212328	0.9750841119088992	2844.0080159714694
Bioko	200	24.816918625502225	1.5172777796894534	0.9660545373970292	2859.5415430474372
Bioko	300	24.21740916147237	1.5132044777399167	0.9567196518132453	2889.8120603003326
Bioko	400	23.62459375346312	1.5074883130710697	0.9482064704330544	2942.6405176246526
Bioko	500	23.027286819485017	1.5018886056619525	0.9397524850354532	3005.8664698470384
Bioko	600	22.41781480332112	1.500661008013766	0.9308417689224344	3099.3052089282855
Bioko	700	21.8342973637203	1.4958709560598789	0.9223883958861784	3114.1174662953513
Bioko	800	21.266048693773055	1.497175594004573	0.9139400900872244	3179.2608176280764
Bioko	900	20.68335324948776	1.496588223027873	0.9052632233348736	3271.5558851627607
Bioko	1000	20.07984714419189	1.4917308190897227	0.8967779592882799	3333.296604367941
Bioko	1100	19.507817597342893	1.4873968322175244	0.8882992393398488	3295.808441094294
Bioko	1200	19.016067654972623	1.4799805636658554	0.8813594712522006	3230.962717355051
Bioko	1300	18.464145143994894	1.4823859585194274	0.8729985366437554	3177.4120081523515
Bioko	1400	17.907802923722176	1.4910993828968644	0.8640863962104801	3203.5218108517965
Bioko	1500	17.34779185998463	1.487433777178595	0.8561506675935562	3267.2038381635475
Bioko	1600	16.7540796044758	1.497470694024269	0.8466174163172685	3318.413462980231
Bioko	1700	16.236554537196547	1.5120540877119923	0.8374597871206245	3284.473125545346
Bioko	1800	15.740519610589876	1.5096081422507024	0.8299890749635304	3301.287463250657
Bioko	1900	15.118081378656958	1.5316278661962113	0.8187764969200698	3288.8491312592905
Bioko	2000	14.456401773927627	1.552026942677443	0.8073700180690667	3282.4383634712585
Bioko	2100	13.815937028622434	1.5606935654956686	0.7973125571166004	3256.262533068569
Bioko	2200	13.055628213002056	1.5682200140163665	0.7857378905651925	3214.6404180974305
Bioko	2300	12.492511580579349	1.5723742192298609	0.7774413519674122	3253.079233751587
Bioko	2400	12.029500730472437	1.5707960987017222	0.7703764460818785	3305.3876746130045
Bioko	2500	11.594280993276634	1.569865619867659	0.7633770965895171	3382.1989721140935
Bioko	2600	11.387868497247691	1.572683138741894	0.7598763630394443	3362.2769745475007
Bioko	2700	11.178817610035448	1.572518493799925	0.7565430143320829	3385.547284730618
Bioko	2800	10.80489314369738	1.571982604448951	0.750348891101842	3441.338507749884
Bioko	2900	10.508987423175936	1.571368640129555	0.745289198611264	3492.672213129035
Bioko	3000	10.422408040364584	1.57140691280365	0.7437134704589843	3502.4535929361978
Canary	0	20.65250653193416	0.9371013081765576	2.047729270264122	305.8277048994357
Canary	100	20.037296972900016	0.939521269019836	2.057511722312914	333.8156639281326
Canary	200	19.429824462024435	0.9411659419393864	2.0662790380820404	353.5093387660488
Canary	300	18.824833143680664	0.9427791021136264	2.075200411477854	378.1136263740586
Canary	400	18.2132906578056	0.9434483754125628	2.082913229419568	398.2675728126345
Canary	500	17.610810205692093	0.94389704199694	2.0900851594614007	421.0087916463071
Canary	600	17.037790640406207	0.943838820554911	2.0960258526501874	439.20469007790456
Canary	700	16.448432674073	0.9423570485517264	2.099570759155481	426.8319624128385
Canary	800	15.835945170956972	0.9415697423038006	2.1042769674642003	420.5658373235489
Canary	900	15.200021902408754	0.9406880978612314	2.109483179672934	413.8327377570705
Canary	1000	14.571982772648886	0.9401897271411817	2.1152921056758003	414.56604598481846
Canary	1100	13.946564012633592	0.940175837602259	2.121873955696377	419.4726796261541
Canary	1200	13.331142135673057	0.9398076016545964	2.1277074963812197	412.9406677763272
Canary	1300	12.713945782365592	0.939993854277688	2.1347262536228184	419.2043785422419
Canary	1400	12.098396354032973	0.9404001933386048	2.1424204936425753	428.2300183253211
Canary	1500	11.48312751294488	0.9402416137690608	2.148891200895251	418.76469955083223
Canary	1600	10.889038198039705	0.9403261835682236	2.1557519766964153	415.27618889829506
Canary	1700	10.276650996019944	0.939983398779011	2.162429319689726	410.48412668259664
Canary	1800	9.658399590649983	0.9399140256946568	2.1691889020267423	402.33072673022167
Canary	1900	9.059230327402902	0.9400066914423216	2.176040034606192	398.6278133518379
Canary	2000	8.336101144125214	0.9394893532257232	2.1833799961375044	376.0184541995249
Canary	2100	7.775693825812371	0.9399968950753154	2.190715297749041	384.57134139939853
Canary	2200	7.2242694695184735	0.9402588191568648	2.197511679808523	391.40109352365585
Canary	2300	6.752279661145868	0.9396453044728336	2.202643665944388	394.2997012140538
Canary	2400	6.173786694132639	0.9388053908557474	2.2089836213396774	385.9719422544072
Canary	2500	5.449220377150388	0.9389882156958036	2.2188634625087884	386.8146824448307
Canary	2600	4.868797880540126	0.9391233154796208	2.2265998137204432	387.5705644405239
Canary	2700	4.206684466972817	0.9393521321381574	2.2357781262356156	392.78223501741365
Canary	2800	3.6217838027682063	0.9393709096182108	2.2435254846013346	398.17688237236104
Canary	2900	3.043970869612524	0.939339047907902	2.2510323609074994	399.0483140459662
Canary	3000	2.5214561834837266	0.9393083494838916	2.2577992225406045	399.85363770334345
Canary	3100	1.895155812421508	0.9397029624592752	2.266928827824144	413.12855297282374
Canary	3200	1.317417136722765	0.9397603495190058	2.2745898536978015	417.9754772008373
Canary	3300	0.7855711306719801	0.9397237716796631	2.280824891395594	420.7799696221164
Canary	3400	0.3035389088141972	0.9397340741650811	2.2863279862061687	424.74246042328025
Canary	3500	-0.05764418058882385	0.9397389939918372	2.2905365953701207	429.0123526620682
Canary	3600	-0.10752535081292328	0.939718200064994	2.2912799979544975	430.2980808567356
Cantabria	0	14.85706542579751	5.68605834748872	4.208191579579992	1198.1472135114484
Cantabria	100	14.286596818755225	5.862278938805693	4.261919688077166	1178.7230028390247
Cantabria	200	13.700016350008251	6.0770992284440535	4.319497108835364	1170.041377703987
Cantabria	300	13.094555896006089	6.2396798030801115	4.362852099021709	1175.2304945974963
Cantabria	400	12.548445478849112	6.3113214511555835	4.382883901162782	1200.0179695924191
Cantabria	500	12.021346609749491	6.354658788461426	4.399604916755015	1203.701954031152
Cantabria	600	11.454475149165033	6.453664185482286	4.4295378199527535	1193.7837334277854
Cantabria	700	10.887132670903323	6.556722637917103	4.4582735111269995	1187.388646685087
Cantabria	800	10.308703793352134	6.812726957750284	4.522771280821464	1149.312886872618
Cantabria	900	9.730910717560926	6.840395874216325	4.529865517524693	1162.8778746306384
Cantabria	1000	9.171671014939315	6.798397018803847	4.515671656325849	1224.6061395079992
Cantabria	1100	8.580324910955524	6.842030849884826	4.524317986432751	1258.2029909731411
Cantabria	1200	7.940833802329822	6.9392527446481065	4.549076065961938	1262.4602849146447
Cantabria	1300	7.36626134611185	7.013525316149345	4.565329479708489	1292.0439619817837
Cantabria	1400	6.775204105699665	7.064304759100596	4.5735898797872725	1339.160079287284
Cantabria	1500	6.196271765871138	7.09540033674223	4.576716133612948	1388.84230557006
Cantabria	1600	5.654071706690864	7.117306696243776	4.578463430279205	1426.95193602167
Cantabria	1700	5.133570255232061	7.115307710268098	4.5743773260220255	1469.386631311101
Cantabria	1800	4.593565682610448	7.070704289369004	4.559139955084037	1505.1333696327042
Cantabria	1900	3.988507431577569	7.025297691068021	4.541564975706768	1542.4231244126097
Cantabria	2000	3.411891925546288	6.959887913227476	4.518075020166379	1593.6192282713832
Cantabria	2100	2.8689651370184857	6.909446623568184	4.499357067299494	1649.7363125844995
Cantabria	2200	2.3032789568245375	6.878430280510456	4.487816976819617	1667.113552444888
Cantabria	2300	1.8210375587821788	6.876710724358747	4.486557558902098	1665.1612990105018
Cantabria	2400	1.455421198392863	6.815602891755272	4.468199069038933	1689.9843442441395
Cantabria	2500	1.3115438577747462	6.801720401451847	4.461643574361836	1741.779998294891
Cape Verde	0	23.719957008976824	0.7979500975369888	1.6386902926708882	315.48818950844225
Cape Verde	100	23.237620779522008	0.7983179325455989	1.6375775610553334	308.677970787723
Cape Verde	200	22.70058412146347	0.7983847519834361	1.6332259367998807	333.14745153135505
Cape Verde	300	22.183437368249084	0.7984341218288512	1.6289430272570953	346.1371883531559
Cape Verde	400	21.564345242781936	0.7984501669197279	1.623584681195955	360.6007666876082
Cape Verde	500	20.98829138786333	0.798441659705179	1.61842182149069	367.6472810040491
Cape Verde	600	20.405169196229856	0.7983729273557141	1.6129546524250709	381.6542703004089
Cape Verde	700	19.75590557627612	0.7985910816563616	1.609578461179813	392.6105345236724
Cape Verde	800	19.103403273513653	0.7987469798396031	1.6054233490004373	401.3556533695869
Cape Verde	900	18.476138596830204	0.7989194926563774	1.6021663356453868	412.80137195011673
Cape Verde	1000	17.792881047188537	0.7989994009402148	1.5976213086990785	427.42644523508847
Cape Verde	1100	17.169566814946613	0.7990374155795238	1.5928487589335532	440.2356431580232
Cape Verde	1200	16.61222954930178	0.7990557287451344	1.5886214696839462	450.8810259571126
Cape Verde	1300	16.00114684971543	0.7990805492346716	1.5843538660374323	465.2624240990275
Cape Verde	1400	15.384664699731283	0.7990972080429208	1.5800797590445208	475.03973613872546
Cape Verde	1500	14.916791956682758	0.7991532995459238	1.5772362866231422	499.3697436138803
Cape Verde	1600	14.230863078556595	0.7992083298401675	1.5727397626804032	523.476162366406
Cape Verde	1700	13.671955965452709	0.7991286734281827	1.568317054994225	495.6511889556193
Cape Verde	1800	13.261752950915374	0.799150723669748	1.565853879993117	489.6093216787009
Cape Verde	1900	12.9061169195707	0.7991395204700461	1.5633213904561154	502.14013277641305
Cape Verde	2000	12.646142231233547	0.7991058029205987	1.5612817372612255	499.3454872845087
Cape Verde	2100	12.472914845109388	0.7990925054582354	1.5600298711959095	500.03774381794193
Cape Verde	2200	12.314432670042132	0.7990891516133637	1.5590987028654353	501.94084201662
Cape Verde	2300	11.901382760743836	0.7990962613917686	1.5564387776555242	511.4904539881526
Cape Verde	2400	11.211027650910664	0.7991278657099097	1.5521228508677911	522.7603394578143
Cape Verde	2500	10.847306687405863	0.7991384708021876	1.549768276106975	525.0712953382151
Cape Verde	2600	10.754055806588983	0.7991762599736718	1.549543891247595	527.4561139346353
Cape Verde	2700	11.13366574615125	0.7992995982004409	1.5524115188186232	531.7265292723666
Chicauma	100	17.070642976824583	11.12908478972641	5.4231897195590895	304.04520502918814
Chicauma	200	16.549905878150696	11.169439281398384	5.44974265441974	364.0980221068654
Chicauma	300	16.216629373260723	11.2806536907042	5.619741791673253	420.2480094016301
Chicauma	400	15.94460886793291	11.308929522403371	5.701724644670304	383.323316610763
Chicauma	500	15.647364279229532	11.286079446898588	5.749281977496215	367.8526318093546
Chicauma	600	15.132140270078295	11.251270190208007	5.781517819074331	390.996399968822
Chicauma	700	14.607583730412344	11.228612303146864	5.758838081581551	391.0623580495444
Chicauma	800	14.00108587137692	11.213450270037155	5.748550213091554	406.26395027246434
Chicauma	900	13.367244297986357	11.191822180196128	5.74944021750616	425.60059019353145
Chicauma	1000	12.74371953561508	11.171195130057097	5.760827039811772	443.3146731254637
Chicauma	1100	12.185054207549111	11.14938035467894	5.767568601716445	443.9589049871007
Chicauma	1200	11.67092167158371	11.12918071765516	5.799921517809668	449.0327795643185
Chicauma	1300	11.152183019841283	11.108990712869971	5.832604383405377	449.2297684786118
Chicauma	1400	10.596786667786432	11.093525622605783	5.842952046676086	461.69552851302416
Chicauma	1500	10.058124798108878	11.076342622675888	5.8511796643516565	474.73292754444566
Chicauma	1600	9.523056754555617	11.053562614279448	5.861007622973728	485.4411403968879
Chicauma	1700	8.995384188770904	11.03876296070897	5.861140913537297	496.6264823598841
Chicauma	1800	8.459466582976312	11.023191648878605	5.867739780804284	506.2744957917751
Chicauma	1900	7.896273693983683	11.014192803904727	5.858589089332397	519.2257832752294
Chicauma	2000	7.367572921828677	10.997762646048727	5.865815925744198	532.1885823777449
Chicauma	2100	6.84044564828787	10.981686333930824	5.875217487808438	542.5588970030966
Chicauma	2200	6.326593302469871	10.960731962246165	5.886979311991951	548.3515930769813
Chicauma	2300	5.791628596895824	10.949007016444028	5.882059183061051	552.6472645948461
Chicauma	2400	5.239982764042761	10.926147029116834	5.880158625313584	547.7627927922592
Chicauma	2500	4.643435828671466	10.899928049495786	5.877300771259514	553.0923278683433
Chicauma	2600	4.108775887536853	10.893561790183444	5.865428129630109	571.6713910235156
Chicauma	2700	3.5515662687663956	10.87231025977789	5.8609593961976465	569.2724823980503
Chicauma	2800	2.9871158101927957	10.860993046619132	5.8502825494549056	573.5264870090851
Chicauma	2900	2.431333635962071	10.85115406816454	5.83947009060422	583.5723080894222
Chicauma	3000	1.9032859479449105	10.841086939578965	5.828659208130378	578.9982464066496
Chicauma	3100	1.3682539438534544	10.836088414458612	5.814668722774888	580.2472508295542
Chicauma	3200	0.85032015281319	10.82964586713713	5.801704249845727	567.2781524619911
Chicauma	3300	0.3550066714844656	10.823659476409455	5.789757538659901	547.0203694017297
Chicauma	3400	-0.11236769171173852	10.81199826014101	5.781915376208326	518.0418402701708
Chicauma	3500	-0.6041869843518177	10.797775134559856	5.77473022509934	491.5547656231351
Chicauma	3600	-1.1126597447800193	10.777344786153929	5.770172136317435	459.42351993882903
Chicauma	3700	-1.616409952427961	10.76442058144616	5.7619087119693155	424.61738876422424
Chicauma	3800	-2.110661651955103	10.754404512366348	5.752032701236614	405.0311725535842
Chicauma	3900	-2.6318328978378425	10.74227280446964	5.741771437272921	384.5012473666257
Chicauma	4000	-3.176287897930552	10.728874692209915	5.730828951467097	360.4516466384541
Chicauma	4100	-3.7466174259895695	10.72302771555903	5.716288851307302	349.17091047445496
Chicauma	4200	-4.289563497234645	10.71294115038892	5.703507142315824	344.3321902709073
Chicauma	4300	-4.812213791624279	10.712574018350251	5.688390593083646	339.5697847959535
Chicauma	4400	-5.348805350746189	10.71686147234502	5.671357686463674	334.4879583996143
Chicauma	4500	-5.8548149938448715	10.719341365065716	5.655866947823967	337.58918386838155
Chicauma	4600	-6.343152081278116	10.718716047806575	5.641746536639277	335.75138656127956
Chicauma	4700	-6.8260391173273804	10.711006376058558	5.629678163271359	334.0439442290311
Chicauma	4800	-7.296066147398688	10.705046893077604	5.617568781273177	332.76414788070593
Chicauma	4900	-7.823572623979625	10.69805257815772	5.604176588740852	322.20842909304963
Chicauma	5000	-8.356458290808948	10.701191409078977	5.587911109383436	316.7282081088841
Chicauma	5100	-8.822437197900793	10.698916061327107	5.574981348366127	311.2437218829575
Chicauma	5200	-9.230866753546085	10.696369709097985	5.563954363358602	303.7334180775255
Chicauma	5300	-9.645752349716195	10.68784519070498	5.553856707134619	290.8058990436012
Chicauma	5400	-10.096694579768588	10.673422465860083	5.544063574939128	283.541573448996
Chicauma	5500	-10.493279877968464	10.67159606090124	5.532812688937242	281.9814375876903
Chicauma	5600	-11.045678993939896	10.669012047966396	5.517375672203633	278.90691848083844
Chicauma	5700	-11.626668693967051	10.670128831439904	5.500203354456506	276.06432266621323
Chicauma	5800	-11.937505826083097	10.670035449278007	5.491215633274493	276.08473489732734
Chicauma	5900	-12.376152336833837	10.662272185847035	5.481022177374735	273.1070392381706
Chicauma	6000	-12.407784679957798	10.66189150129046	5.4801857386997765	272.1307569231306
Colombian Andes	200	25.575289446065646	5.441582950428477	0.3456771773605528	2687.731847619418
Colombian Andes	300	25.21165165926678	5.527923802827838	0.33643685326339434	2529.6632430547406
Colombian Andes	400	24.66411308790356	5.519168581312664	0.3470644151343945	2495.249460446071
Colombian Andes	500	24.128092692998216	5.542339246867333	0.34335889939435404	2391.6350798032117
Colombian Andes	600	23.620339239462748	5.573175413383755	0.33528730006302643	2320.435021811976
Colombian Andes	700	23.097807199712545	5.595276602437477	0.329924431617272	2299.3392035520183
Colombian Andes	800	22.560674189450523	5.592673416332582	0.32522498424377955	2295.1626254721305
Colombian Andes	900	22.06056341512336	5.597812864158579	0.3236864180947759	2141.5728898200655
Colombian Andes	1000	21.509005534559385	5.624304571719451	0.31721630360284303	2188.322324697808
Colombian Andes	1100	20.96003404112717	5.627923383698031	0.30998076572611855	2200.325290974639
Colombian Andes	1200	20.42465820885385	5.637669701521505	0.30564601564789085	2182.358045598583
Colombian Andes	1300	19.8835781507678	5.657255721572971	0.3002994031987986	2186.98206291293
Colombian Andes	1400	19.332545145499893	5.670789481282175	0.29534345336141626	2183.1032030395663
Colombian Andes	1500	18.80940944205706	5.673559626646051	0.29052362903527346	2178.7627199731364
Colombian Andes	1600	18.275394907181905	5.679022685557619	0.2859145694423976	2182.3072430926854
Colombian Andes	1700	17.73908416581768	5.681454446048798	0.2817855031674715	2201.2178207006427
Colombian Andes	1800	17.192970018396938	5.684572981637877	0.2795870376654235	2240.3809206843725
Colombian Andes	1900	16.65550394506336	5.683937788304706	0.2762318133050472	2246.6212273634083
Colombian Andes	2000	16.114248236687683	5.68771644929005	0.2724070394706291	2241.376941558896
Colombian Andes	2100	15.580771049760278	5.695595284702651	0.2703111854011565	2226.02988286995
Colombian Andes	2200	15.023631933056311	5.6924683702737315	0.2661021817629118	2234.0455033128515
Colombian Andes	2300	14.475616219191398	5.691973356596313	0.26283256726868404	2231.192105708782
Colombian Andes	2400	13.91848246058004	5.692290060557363	0.2592715207429389	2228.98622631059
Colombian Andes	2500	13.396238382784944	5.7067347401957385	0.2503739301595478	2205.6417536042886
Colombian Andes	2600	12.870192681340685	5.702855447779177	0.2482440416842907	2217.750867667328
Colombian Andes	2700	12.343184456254487	5.705450892190893	0.24716683833513664	2209.8229102301348
Colombian Andes	2800	11.84902471748294	5.6971620083462655	0.24592602703235183	2184.140091825802
Colombian Andes	2900	11.316970762794597	5.688635393833313	0.24484826308472088	2109.4168989311806
Colombian Andes	3000	10.848736068032752	5.684981522786943	0.2441131707724021	2086.733492238583
Colombian Andes	3100	10.310316257099736	5.656821065667984	0.23856173158944508	2112.5074019725203
Colombian Andes	3200	9.794494494662688	5.655540500375478	0.23769586173668444	2107.6259596652085
Colombian Andes	3300	9.31151937559908	5.650531273062302	0.23742617837966223	2107.0434755255496
Colombian Andes	3400	8.768469963584621	5.932542763096264	0.24598788987308456	1979.618763567802
Colombian Andes	3500	8.272140855250807	5.925169631495204	0.2446634128913532	1997.3569520885417
Colombian Andes	3600	7.762267133366906	5.915074044114214	0.24185116743107293	1987.882226298621
Colombian Andes	3700	7.30437854444325	5.911365381110827	0.23998390511721956	2001.9631852761984
Colombian Andes	3800	6.889096262469718	5.91649924881685	0.2404945408392388	2032.03938630765
Colombian Andes	3900	6.449202107914625	6.1597088391520325	0.25171721398659064	1964.1155195978563
Colombian Andes	4000	5.839355296120823	6.017271502000841	0.25468589239901923	1935.2493295682543
Colombian Andes	4100	5.486796978500798	6.006932087639879	0.2582622901589402	2005.2680298958792
Colombian Andes	0	26.44548128541883	4.900254799937489	0.3153845020708386	3774.279166535861
Colombian Andes	100	26.087015189739997	5.029772910749006	0.32365209409735823	3536.298218355436
Colombian Andes	4200	5.032518576302443	6.043262768831928	0.24785297971913617	2085.9581083713074
Colombian Andes	4300	4.117344289487083	6.22906092558201	0.22178714179625617	2064.5872502009056
Colombian Andes	4400	3.611126439356989	6.231270509654228	0.2213538249290415	2080.8635580619625
Colombian Andes	4500	3.066124556667147	6.227159206490633	0.2211583684118091	2096.2003902915576
Colombian Andes	4600	2.499280803326539	6.226360639459306	0.22126561306736892	2102.443038942085
Colombian Andes	4700	2.0169115265111244	6.225272292234834	0.2214420008230848	2106.07297968578
Colombian Andes	4800	1.574089842719395	6.226201174440613	0.22147714988304995	2134.01842855795
Colombian Andes	4900	1.0962891019196108	6.231212165666848	0.22143818251862385	2165.050157175931
Colombian Andes	5000	0.6282800349645628	6.231563585717311	0.22177181899085824	2207.677700142232
Colombian Andes	5100	0.21140517782604648	6.2322211746102285	0.2220855839776293	2260.9463948791513
Colombian Andes	5200	-0.13298198723232732	6.234794709031561	0.22195467824750623	2280.105923185153
Colombian Andes	5300	0.6864665850003561	6.62864751180013	0.2862859242757161	2202.3898356119794
Crete	0	18.74419978176299	1.2473473542719262	4.797946040689023	681.9057542787772
Crete	100	18.15373034491011	1.244883040243233	4.797065051847692	711.2262780248861
Crete	200	17.520430614572824	1.2419885666328816	4.797454317589747	736.0110250557545
Crete	300	16.870702940342092	1.237173470235978	4.791540157469593	733.3267032729219
Crete	400	16.25127629034789	1.2352245936260011	4.791330165470248	749.5721289299232
Crete	500	15.661649274938563	1.2348037009193042	4.793938326738751	777.6738053634549
Crete	600	15.075755922484706	1.2335050757830892	4.792852130844605	788.794802004993
Crete	700	14.425536242170631	1.2333893754970664	4.79575642580047	803.8564915968334
Crete	800	13.82496757084318	1.232869545341322	4.79902687615081	822.4216172529455
Crete	900	13.171517885408258	1.231978118758095	4.80383657913417	837.9979682619824
Crete	1000	12.45105268799974	1.2295903801108607	4.809364069073928	849.7878245288405
Crete	1100	11.838768616644645	1.229278994210611	4.81381546309192	865.0990219640609
Crete	1200	11.17540361022169	1.2295160076153564	4.818839360513469	881.3420877381564
Crete	1300	10.535659872119092	1.2276219072864116	4.82105486241269	893.6827054492902
Crete	1400	9.908213372657013	1.2265197461506991	4.824193623551054	903.7599075911468
Crete	1500	9.350646200534996	1.2261901858281825	4.827199775147008	915.3025829731814
Crete	1600	8.722160028764618	1.2280909417842811	4.832853089260008	922.0626023297832
Crete	1700	8.065666663098021	1.2308915910590128	4.840473322026984	928.4543097938108
Crete	1800	7.480367348608922	1.232822710255842	4.846743846693522	924.6903432090515
Crete	1900	6.922470107471236	1.2339495240888492	4.852907772884979	929.311697592162
Crete	2000	6.5002728710514415	1.2338209110944132	4.855892828388743	930.0748302540472
Crete	2100	6.066447852618706	1.2337945977957734	4.859699663474418	940.7077239459696
Crete	2200	5.073223492351682	1.2263134239979707	4.860445960783979	925.16631776235
Crete	2300	4.730674459911767	1.224106148296141	4.861748118677919	953.8453830482404
Crete	2400	4.585468834273669	1.2218381874415338	4.861779823770329	967.832787961376
Cyprus	0	20.46053830792209	3.1347141636740417	5.4328194151774065	505.3314669721289
Cyprus	100	19.751125358281193	3.189992411291733	5.436279029080473	529.8364982112216
Cyprus	200	19.080503706688624	3.198095557476725	5.440566880078339	539.2064676972885
Cyprus	300	18.436846490273204	3.247628562714939	5.4525010681261525	561.5167661248141
Cyprus	400	17.782806927807982	3.3190765487790346	5.462924799532263	586.4185063713134
Cyprus	500	17.146980766513167	3.385370019581188	5.47885628817977	613.9234862924297
Cyprus	600	16.516181806436585	3.4537646166167746	5.494167075492597	642.0548493963519
Cyprus	700	15.886432617548994	3.5133698914294333	5.509100091199418	668.3470942258483
Cyprus	800	15.27410764349636	3.5395974132949903	5.519782564693783	696.1114615448283
Cyprus	900	14.651749793994238	3.5501232440174086	5.52631918884867	726.6504003793053
Cyprus	1000	14.05130986772328	3.5533136613830463	5.53249869216214	750.0506568402999
Cyprus	1100	13.464295112686282	3.552044690767224	5.537525287615519	773.7813962522722
Cyprus	1200	12.924679139273543	3.557763849846198	5.542877685492487	798.9819702793981
Cyprus	1300	12.438998936903436	3.5697399759265673	5.545859842095383	825.2044253894571
Cyprus	1400	11.72941480033938	3.65250333769783	5.565554787248236	824.9463608272952
Cyprus	1500	11.3414098972191	3.632746049681288	5.565865849244687	832.6547620391151
Cyprus	1600	10.097537412924364	3.633528544462743	5.5661793904454475	865.08971436623915
Cyprus	1700	9.54871691194572	3.6270284895064817	5.569536087862052	900.078041731975
Cyprus	1800	8.901612142928316	3.6231951041234134	5.575553013374549	930.6338428086808
Cyprus	1900	8.611904040890797	3.625616978326128	5.578474067954312	944.9596057555024
Denali	0	1.343939897074038	5.643414946058909	10.428957036800078	588.1812474202919
Denali	100	0.8829837740593762	5.705702185305598	10.549302153447254	571.996265663736
Denali	200	0.2285361604902349	5.73471330810093	10.561880308907362	580.9839502669855
Denali	300	-1.1512097613147945	6.207951551305681	11.418031784938684	549.9875312978946
Denali	400	-1.5826205227727077	6.204807110722385	11.373829379882022	556.7436649264885
Denali	500	-2.060309349046521	6.202076565312767	11.295088111917869	583.2763670443047
Denali	600	-2.533616371985743	6.172186372123593	11.20735250474713	607.0136627525155
Denali	700	-3.063035686213289	6.157571290220533	11.143893885468977	628.6230630887676
Denali	800	-3.5853615774367382	6.148938581598891	11.088889850314304	651.6491311558732
Denali	900	-4.092686782229204	6.1595445517792395	11.056895170912265	667.2553219809886
Denali	1000	-4.574502928456505	6.165807753768938	11.019851889798252	685.0917024604603
Denali	1100	-5.024481849136454	6.1600862130387215	10.965046152149116	702.9932056149048
Denali	1200	-5.555501765753143	6.1507609764906075	10.905846422761003	713.7419458549768
Denali	1300	-6.10668790109095	6.132375872062053	10.826244424225385	729.506796832166
Denali	1400	-6.610959798459033	6.120789611257433	10.75911752707047	745.4143949706429
Denali	1500	-7.108280658303476	6.1233052393091985	10.71609078284664	759.7713212284909
Denali	1600	-7.578148404020513	6.128239338726891	10.675963881657138	780.92982381865
Denali	1700	-8.009254819116979	6.126256428068912	10.630363756962549	799.2909965742601
Denali	1800	-8.498707421589867	6.131202644637236	10.5891221118516	815.8787551598803
Denali	1900	-8.972585109458839	6.138893102650016	10.55132002737092	820.3702854234921
Denali	2000	-9.303781514172536	6.1452130132237786	10.52349629950207	819.3097475970195
Denali	2100	-9.715781048947038	6.14610019101045	10.478041461538584	810.7491276414696
Denali	2200	-10.256542870438548	6.14716067811626	10.427411419544091	812.3823841341366
Denali	2300	-10.618182796623508	6.147937263002376	10.396827232603542	823.2674415545525
Denali	2400	-10.772812406911791	6.143546867336578	10.37810221096933	839.9313253052264
Denali	2500	-10.946776013246364	6.143559893157755	10.36100488492753	846.6408176980631
Denali	2600	-11.505451738960454	6.340125229608018	10.655173828125	880.4699429468319
Drakensberg	700	17.318694007143872	10.324519786857614	3.414074861585259	642.4410825609541
Drakensberg	800	17.12295430330554	10.412291502926248	3.447172662258885	623.2879464940462
Drakensberg	900	16.70737452022751	10.49178498351271	3.484987567463427	675.7817858737623
Drakensberg	1000	16.160878080170058	10.531242075509	3.515913777606455	725.8481682344876
Drakensberg	1100	15.80781334590743	10.781960413354764	3.60168574118533	769.7821358784412
Drakensberg	1200	15.44551436938543	10.941241771193372	3.653412333485896	822.2739963951229
Drakensberg	1300	14.863592279753414	10.945565183632173	3.661809781093136	851.0865639329915
Drakensberg	1400	14.364805676885569	11.032982952010553	3.696380230667536	863.8996592114815
Drakensberg	1500	13.85677516744794	11.042172504485166	3.7371645176766943	924.9058312420136
Drakensberg	1600	13.317651548272384	11.05423669459435	3.789046107758371	960.7133056061464
Drakensberg	1700	12.77295757966406	11.085114315642238	3.8120678163353823	973.979359482512
Drakensberg	1800	12.289136983334576	11.156309037358128	3.839795911314903	996.5575542433952
Drakensberg	1900	11.822569601565986	11.222626695387808	3.889533954177606	1005.467545786458
Drakensberg	2000	11.317541239342496	11.269894354336468	3.930190318005901	973.96455485816
Drakensberg	2100	10.798202493005396	11.292132779079138	3.969999326210504	918.3448086238132
Drakensberg	2200	10.23208073676278	11.317062083594838	4.025309866529756	846.3627094673436
Drakensberg	2300	9.646832780343829	11.315790388210852	4.040678572548627	838.7693531642378
Drakensberg	2400	9.106503310489408	11.35374961604364	4.058780297816017	842.3657460314872
Drakensberg	2500	8.567264665968857	11.399221302489336	4.073325334031475	853.3831210034363
Drakensberg	2600	7.972861574401465	11.406753782327904	4.063245233922196	885.1120254631646
Drakensberg	2700	7.377832945711852	11.383540039466077	4.042801412783824	930.243508166762
Drakensberg	2800	6.827532799669777	11.364920077072568	4.02418679928727	991.2767956552632
Drakensberg	2900	6.3234752814908495	11.3818113638189	4.0187127965508775	1044.7111269511224
Drakensberg	3000	5.812008886373063	11.393477027891224	4.00780985079268	1087.9850688313877
Drakensberg	3100	5.279425149404277	11.386773604210807	3.989650130717905	1139.470776564904
Drakensberg	3200	4.7696002735854375	11.387098691200306	3.9757694438926623	1176.0105981775152
Drakensberg	3300	4.232569913479987	11.401800932049134	3.966038838456239	1199.211738564948
Drakensberg	3400	3.8313817158124985	11.386514408493932	3.950571028943512	1232.6405636693537
Euboea	0	17.166182279490037	3.650041217258405	5.99304676358839	462.0648779944524
Euboea	100	16.61344640930697	3.555645561740255	5.960992121189898	489.8181107811805
Euboea	200	16.02732335165254	3.545264947736462	5.9354229156358835	506.29730927465994
Euboea	300	15.44990800752392	3.5246009311422357	5.912806553156785	523.7131634272918
Euboea	400	14.799979565618605	3.37656752293475	5.879178087773335	540.494980305067
Euboea	500	14.202527806194563	3.383910184335676	5.863760373899417	554.0202968605557
Euboea	600	13.578080680844892	3.3569515670845305	5.848795144283733	566.0380512240998
Euboea	700	12.94013071961506	3.3867107915683605	5.836875096004277	576.3738530037685
Euboea	800	12.300263202292992	3.316496933392492	5.8168502324411495	595.9017501524772
Euboea	900	11.769653259479425	3.2134124598911318	5.791196220699767	612.6864019547966
Euboea	1000	11.182524396929972	3.1015380888430024	5.765420085338051	626.9268839456179
Euboea	1100	10.66914507321303	3.066077723174568	5.750186519685801	642.0951170541043
Euboea	1200	10.14886870834054	3.1829276742680492	5.7371058875686085	634.6210501838839
Euboea	1300	9.934380059351492	3.2350490268832828	5.742705301690024	643.693800515151
Euboea	1400	8.863227232608988	4.535306965343329	5.9908152125540575	748.3813241998126
Euboea	1500	8.140126615225986	3.3428715601916563	5.813175233379924	762.8555287004082
Euboea	1600	7.87464149983724	3.0195652106148856	5.762989754464286	765.6932581147694
Euboea	1700	7.906938196483411	3.016381050411023	5.763071195903577	766.2298423365543
Golestan	200	17.746538005105865	11.93404618916794	8.911325410529598	321.4866145984789
Golestan	300	17.18557270886459	11.932105879383542	8.894791973857084	340.9660130281808
Golestan	400	16.621773768712487	11.957350959295876	8.85309471155202	320.9956338580992
Golestan	500	16.085679938646916	11.967887259760063	8.827760353829236	308.24104591258606
Golestan	600	15.523380774310215	11.974873079887828	8.805169058076723	315.6609921683962
Golestan	700	14.937110652268084	11.986174831010796	8.783853898993643	313.7893154399985
Golestan	800	14.361080845125771	11.998750154117053	8.76475059418039	317.9876812574099
Golestan	900	14.198943977188751	12.081067534532396	8.847895969139751	278.1610615895833
Golestan	1000	13.460355733187914	12.057923602847424	8.777631313825053	313.49761622829857
Golestan	1100	12.930072529333804	12.066696009173905	8.776972836201473	305.44896073509057
Golestan	1200	12.38168533577977	12.102121452678112	8.748252878117968	278.77700274169194
Golestan	1300	11.88352443985373	12.12553480943411	8.73063588625762	277.0661073252649
Golestan	1400	11.28453411060384	12.13931883045928	8.707276722273779	284.92995964074817
Golestan	1500	10.664488550890011	12.141052100713974	8.684408775639582	300.35451340577595
Golestan	1600	10.065971875708414	12.143767697052295	8.664923434950062	315.4396204733946
Golestan	1700	9.455846989038228	12.143531706499974	8.639838494992379	333.8927414337662
Golestan	1800	8.797651088640768	12.139799328978713	8.610650710657298	351.7233266384627
Golestan	1900	8.194974747474555	12.137718715530749	8.601206728898296	347.5847823501513
Golestan	2000	7.585865557343827	12.13552022341558	8.586879078675592	351.53899395064883
Golestan	2100	7.02765374073531	12.13354316217644	8.569010130598446	362.29730254627094
Golestan	2200	6.501578053340511	12.137184037287922	8.560057161735998	361.1108361113568
Golestan	2300	6.03885501967948	12.148025685691987	8.570131869533894	345.89389584710193
Golestan	2400	5.677547951846796	12.155248308043417	8.566745017843044	342.5986216469475
Golestan	2500	5.1436296668915755	12.146274293073864	8.528544095012258	363.6453339095251
Golestan	2600	4.4495587540675405	12.132262965539438	8.451463060015605	393.47912379100666
Golestan	2700	3.836611127558443	12.13058208347596	8.427068677512887	399.63948307627254
Hawaii	0	24.22266237652667	3.698858236814145	1.2333710797850543	1696.665386529016
Hawaii	100	23.59314208214164	3.7282241553690176	1.2356100422791405	1901.376949260899
Hawaii	200	23.012446316502533	3.7629399395957934	1.2390019751243264	1928.5109915090136
Hawaii	300	22.422596149831975	3.7902941764792706	1.2395149528857403	1976.9687098719155
Hawaii	400	21.82341343208759	3.8146430825073727	1.2369756349763346	2066.5320924649886
Hawaii	500	21.252315793398083	3.864744934408125	1.2405032722432288	2041.141248316932
Hawaii	600	20.67034412930533	3.907369293783551	1.2430719607747205	2046.7812023090803
Hawaii	700	20.0768360570777	3.9557961442072864	1.246915978511876	2019.3218857423735
Hawaii	800	19.502124477390005	4.011785610027458	1.252888671675648	1986.7222163402716
Hawaii	900	18.917824046352003	4.051436078805114	1.2559139378753708	1961.6104848372
Hawaii	1000	18.338495901651207	4.088621137805607	1.2604509439170324	1954.3890901767015
Hawaii	1100	17.77213266372355	4.105944905214999	1.2660628840849373	1915.3692602954973
Hawaii	1200	17.19986472365401	4.146949080804882	1.2703859537800206	1859.80325729844
Hawaii	1300	16.624067547197605	4.193116293739751	1.2734178485382848	1797.9045775962777
Hawaii	1400	16.04892247017505	4.23284892117241	1.276196615237895	1749.7319404386153
Hawaii	1500	15.463404388052703	4.299726855353946	1.2816102698285996	1640.4098430684603
Hawaii	1600	14.893443888054977	4.300019620763049	1.2790186431146175	1685.1494640619844
Hawaii	1700	14.307670813915973	4.328000793443851	1.280210171371938	1617.2612689890575
Hawaii	1800	13.729770650874045	4.351907989628645	1.2799327232953543	1599.4902301603458
Hawaii	1900	13.140345220627328	4.380493965693151	1.2797723138004171	1589.5534705637767
Hawaii	2000	12.583268722533733	4.405474425549257	1.2800470292545156	1583.2807284740124
Hawaii	2100	12.005148328695984	4.401557421575597	1.2771807703392173	1587.9716949946642
Hawaii	2200	11.426907333604923	4.404196309945028	1.2758007166437928	1578.0341637498022
Hawaii	2300	10.853714977912832	4.420081347036772	1.2759278903673934	1558.1829657220917
Hawaii	2400	10.265417328405215	4.4361364515965835	1.2757053305422177	1548.774337255392
Hawaii	2500	9.687776655571312	4.450951630192996	1.275518097569548	1543.5144163083514
Hawaii	2600	9.10799234045231	4.459932198850899	1.276341811637999	1537.157135458756
Hawaii	2700	8.520820653535306	4.472835941828346	1.277415447618906	1508.0469822788752
Hawaii	2800	7.945354091915315	4.4868748080649565	1.277944855331382	1479.3148569718458
Hawaii	2900	7.3709976358837235	4.483506292287207	1.2782674939048215	1459.9090668705946
Hawaii	3000	6.791243584805483	4.488573045847349	1.2789208443696407	1439.122405060988
Hawaii	3100	6.210605745343332	4.481796797489554	1.2792337717943156	1419.4672411002105
Hawaii	3200	5.6298361331476965	4.480786783673938	1.2796010403247726	1413.6581126107676
Hawaii	3300	5.050767399544931	4.478118601184767	1.2802419027568794	1418.5459280943246
Hawaii	3400	4.477673597402958	4.474769721881856	1.280448977335527	1422.8429684559528
Hawaii	3500	3.8932782570278825	4.47147428474752	1.2807188337249762	1416.6329188332688
Hawaii	3600	3.320974861084565	4.460578831738173	1.280522461743146	1429.0615057393934
Hawaii	3700	2.7610023351706108	4.476685682756889	1.2806104183765046	1431.526932645813
Hawaii	3800	2.1755587338958957	4.493199799683221	1.2802585315832118	1443.1639880349708
Hawaii	3900	1.553161401913672	4.567366610418181	1.2792316491292437	1475.2761599923506
Hawaii	4000	1.1554746160239957	4.556270736662245	1.2800876760982038	1488.20100054082
Hawaii	4100	0.8686381987798782	4.4551961081368585	1.283312091750372	1549.6458304036455
Hawaii	4200	0.7376875029669867	4.162259801228841	1.29034716796875	1757.654758029514
Hengduan	300	21.96133228150886	7.291389570398556	4.578225729190187	3228.883013332589
Hengduan	400	21.589977771098923	7.223168650413053	4.664012970883561	3488.9917003988453
Hengduan	500	21.018756377036382	7.228105968795617	4.673594607890853	3472.7659250765255
Hengduan	600	20.414129763514016	7.202753985821074	4.730869955626134	3336.506667271721
Hengduan	700	19.871272461590603	7.186455581071435	4.7652962680972575	3366.481631369986
Hengduan	800	19.329091934249902	7.173678178096696	4.792188039721791	3414.177846283267
Hengduan	900	18.758884800034984	7.152276810497068	4.834812419202526	3409.5794562305814
Hengduan	1000	18.18692052633564	7.132080290526522	4.875834012903941	3363.956771414758
Hengduan	1100	17.643104349188242	7.11772780286474	4.9060328844758185	3401.0428086285942
Hengduan	1200	17.127099342910494	7.116342361181337	4.915275217446835	3522.176121906192
Hengduan	1300	16.610963074559308	7.112402659710884	4.928012487332996	3610.620869584081
Hengduan	1400	16.11659011294869	7.1079753533092305	4.94149752997726	3689.289069474835
Hengduan	1500	15.336712417687853	7.270875445610358	5.062460270350022	2194.380620872764
Hengduan	1600	14.983322573954297	7.2018764044025065	5.090934954469163	2249.9116260039546
Hengduan	1700	14.474254697566732	7.116313521884001	5.132723300296038	2303.023028721658
Hengduan	1800	14.136855958738105	7.319810189931229	5.1504831062036445	2314.9993044538996
Hengduan	1900	13.610452703933182	7.272899297674684	5.166850090862051	2373.459176721495
Hengduan	2000	13.136310493512363	7.256757356638014	5.167440463470169	2450.6769489031553
Hengduan	2100	11.960241419853068	7.247778793164336	5.446824972689675	1750.2216299870242
Hengduan	2200	11.66536583527484	7.2684449225432575	5.45742646089914	1787.8721893355666
Hengduan	2300	11.250556023961762	7.301450645772664	5.476978835820469	1807.2025221620772
Hengduan	2400	10.820762422445892	7.363202509540287	5.503554055375198	1821.395473155128
Hengduan	2500	10.410341195806588	7.382244004281023	5.51118770169616	1840.1113271530503
Hengduan	2600	9.981392189823849	7.373417593740224	5.516234168575172	1833.4612132062773
Hengduan	2700	9.526565912933432	7.366456172713633	5.518663228232328	1832.8084824540117
Hengduan	2800	9.05609742192815	7.360193499882405	5.522170787147387	1813.7430080457275
Hengduan	2900	8.594247236367458	7.363413543498315	5.522236030007139	1803.1114507419936
Hengduan	3000	8.142757593583283	7.368288264321855	5.529178087609693	1783.9810823159487
Hengduan	3100	7.675042698533827	7.375107056908364	5.536471273586471	1762.6954163464402
Hengduan	3200	7.183528476900586	7.376123478889788	5.562459523284588	1665.385293577118
Hengduan	3300	6.67294328781991	7.367881172727023	5.577368820450931	1620.3532060164562
Hengduan	3400	6.160866085363052	7.373108192457231	5.588567773157705	1602.4298885074525
Hengduan	3500	5.687632458973337	7.3801782258036654	5.597666711026029	1590.4057210057715
Hengduan	3600	5.232229077943629	7.39251841986197	5.60376127193937	1573.397083898033
Hengduan	3700	4.7948314859389685	7.397347228017523	5.611738848349621	1569.84914980991
Hengduan	3800	4.3292022771047876	7.412989247726577	5.61972133232215	1568.970200739274
Hengduan	3900	3.897322085323488	7.42461152123356	5.620210673011067	1587.845169130992
Hengduan	4000	3.462880715897819	7.415838665336928	5.629181178097867	1595.8282971599883
Hengduan	4100	3.01471012492609	7.40924900583196	5.64554164597964	1586.350630280726
Hengduan	4200	2.573843952838895	7.432802531084645	5.657407544381573	1567.6263569199407
Hengduan	4300	2.180151435405444	7.464249099174914	5.664166570787246	1558.6851611724865
Hengduan	4400	1.815010693023196	7.494714458665832	5.666597214725738	1553.8476411979443
Hengduan	4500	1.508910507095472	7.530852407988907	5.659517349008038	1560.7415135383133
Hengduan	4600	1.2294943743099096	7.56099840300278	5.667380549765831	1557.7030273508767
Hengduan	4700	0.2544622710802322	7.4588296771171	5.864108233733408	1823.466258723292
Hengduan	4800	-0.2500005722098434	8.027523482821291	6.17719016348031	704.3512527327051
Hengduan	4900	-0.6236523899951898	8.061944012997678	6.200856858210033	721.6390246559496
Hengduan	5000	-1.0760490493322652	8.14882272953272	6.22421211302256	751.8043468771433
Hengduan	5100	-1.6808769726484758	8.264210788297097	6.2466659529089945	793.0135953180398
Hengduan	5200	-2.0436012680888935	8.280506434430382	6.249288803640238	814.0435867204415
Hengduan	5300	-2.329810503905016	8.270261744533617	6.2470545034665905	825.5199971130651
Hengduan	5400	-2.609084480849307	8.263622883593865	6.244100478715401	837.9107473973106
Hengduan	5500	-2.888084285948347	8.258161268354971	6.24053589568963	846.5213735878216
Hengduan	5600	-3.1747510472140816	8.215499671760877	6.224082096305161	859.7346714236569
Hengduan	5700	-3.622389781277483	8.169449777761217	6.205748616536458	879.441515169091
Hengduan	5800	-4.190144873565098	8.163965062998203	6.202765387591845	893.5820831608876
Hengduan	5900	-4.369612936688284	8.165077959370409	6.203099582943821	888.2865004145522
Hengduan	6000	-4.423767816103422	8.165909620431753	6.2032108248197115	882.8909360445463
Jamaica	0	26.96842203734178	2.1656658618048867	1.0227877796729543	1642.07014612623
Jamaica	100	26.28227446212815	2.1462412266886925	1.012435158172904	1743.7684061348905
Jamaica	200	25.705498367863633	2.115547561573721	1.001933371791461	1841.74612084042
Jamaica	300	25.088557148609688	2.1442436731161125	0.9908581556317436	1870.1153243754188
Jamaica	400	24.503862820862373	2.146159418908933	0.9810676141698694	1949.2963270637017
Jamaica	500	23.90627950694624	2.1638241314022553	0.9693662150687784	1980.27840914723
Jamaica	600	23.32933799924496	2.152623727954841	0.9577892240730016	2046.8319318058311
Jamaica	700	22.762632994819302	2.148668885431531	0.9468507241699452	2150.931654942142
Jamaica	800	22.216530204987706	2.148869952379141	0.936557381087802	2248.889466962885
Jamaica	900	21.769614559077493	2.1547760871471584	0.9289404942108588	2298.286881405978
Jamaica	1000	21.277442759265615	1.869897681473487	0.9056663483238324	2449.224555939314
Jamaica	1100	20.749288097368023	1.8341119609544	0.8970239854369022	2535.5880654535213
Jamaica	1200	20.37995987421298	1.8357426378786343	0.8911235910120103	2573.177659770534
Jamaica	1300	19.245833240050228	1.9831815962789965	0.8810071690400377	2545.8347681803752
Jamaica	1400	18.637289118361032	1.969861040768224	0.8709396358516838	2593.768320902936
Jamaica	1500	18.05122104486162	1.959201889130637	0.8613403730651759	2627.7013010838677
Jamaica	1600	17.517176616523116	1.9527223295864728	0.8525509480217207	2656.9719873334
Jamaica	1700	16.961228823003232	1.949698657523552	0.8437200789740154	2681.886340240425
Jamaica	1800	16.52260719674533	1.9441309098802817	0.8366577222766027	2709.844700642808
Jamaica	1900	16.056967458195306	1.934241774843752	0.8287151484095548	2723.110373450495
Jamaica	2000	15.65268617398811	1.914509508826516	0.8206912265739055	2771.7149826203936
Jamaica	2100	15.25877098747797	1.9039413077221063	0.8131756220593616	2773.6500672514017
Jamaica	2200	14.928128157446396	1.9067614287008972	0.8075439963072409	2774.0297333688445
Jaya	0	26.350299167561506	4.346482733663104	0.4278829360475283	3687.955876432882
Jaya	100	25.957919154057528	4.6105770217581625	0.39496861544671774	3651.486870118075
Jaya	200	25.39866926076991	4.598962499518019	0.3992869607856298	3593.50483608625
Jaya	300	24.822510305491	4.592071490579888	0.3987842804174048	3610.828389152905
Jaya	400	24.254167110393272	4.601130523180109	0.3950633364908701	3639.660229159048
Jaya	500	23.702167736300545	4.6181245292956055	0.390682762440578	3651.949859233759
Jaya	600	23.162824388941257	4.629415687598283	0.38735705130912934	3673.014759109117
Jaya	700	22.63070703686977	4.646268738517516	0.3826603268252371	3647.3099966642703
Jaya	800	22.1105055445397	4.653682655633432	0.379816521984076	3638.4843609271934
Jaya	900	21.604766346100288	4.658520024738496	0.37785328872711815	3645.219763349032
Jaya	1000	21.09222903021203	4.657654772146576	0.37626496149731614	3656.217997753733
Jaya	1100	20.56353967390855	4.6596665471467285	0.3742839889047003	3674.981125402981
Jaya	1200	20.02669765254482	4.661626255138612	0.3727032492944759	3688.328451064984
Jaya	1300	19.49668472104043	4.66212290482444	0.37158730488657526	3720.1878357949654
Jaya	1400	18.99384130004833	4.662990168465792	0.37062946843896666	3756.808447795034
Jaya	1500	18.46328820470909	4.664935360078388	0.3698252433131497	3780.441313691545
Jaya	1600	17.932087809214988	4.666599624809412	0.3693686804246494	3816.953451936707
Jaya	1700	17.405414292927667	4.668816874081935	0.368703129118596	3859.032893296635
Jaya	1800	16.88171561414017	4.670844514460906	0.3677435107732665	3896.108478594755
Jaya	1900	16.36632421040831	4.672693628314679	0.3667148667666122	3951.879274806345
Jaya	2000	15.857014871489554	4.673229886144917	0.36607444161281966	4008.687556163172
Jaya	2100	15.335636270148632	4.671453102077889	0.3661052603950036	4062.081327033038
Jaya	2200	14.80781878464452	4.668554389891872	0.3666025874589677	4093.9525724170544
Jaya	2300	14.28614170835644	4.669979701958731	0.3660037927715547	4096.692188798521
Jaya	2400	13.781365741681372	4.674309530061295	0.3647396337407573	4093.551752302652
Jaya	2500	13.25078617568953	4.675114137008806	0.3643415787096187	4076.0228645193542
Jaya	2600	12.712631108687637	4.6763285293897265	0.36360128667547775	4020.1351533963098
Jaya	2700	12.184765610991464	4.686133045650837	0.35920481334813403	3786.007464887504
Jaya	2800	11.710122201845072	4.686878726263645	0.3554376662326789	3539.941133937281
Jaya	2900	11.150369323172184	4.6827324951250455	0.35650562788644585	3602.1695197719732
Jaya	3000	10.62134610271056	4.681885284924381	0.35604513553515477	3588.900568823854
Jaya	3100	10.072543212439484	4.68068379629739	0.3551577840955764	3542.4547082789068
Jaya	3200	9.524885024252969	4.685222810776489	0.35532103215896915	3558.694043412603
Jaya	3300	9.003978452467212	4.6821451566193915	0.3548517709240449	3570.664928197843
Jaya	3400	8.484544294415613	4.682083503121115	0.35464041725546236	3559.675538616743
Jaya	3500	7.967557610618099	4.685531531230741	0.35355480688377644	3577.690517118597
Jaya	3600	7.460991867643914	4.68975613955005	0.35296167895255487	3568.790965375214
Jaya	3700	6.95899157021905	4.689033583964251	0.35291381411974804	3555.7129158453745
Jaya	3800	6.463774006068173	4.693104163136541	0.3534771333375249	3526.5518028651695
Jaya	3900	5.888333141011887	4.704987121575066	0.3546709568704566	3499.464980000353
Jaya	4000	5.284365596713053	4.710952771370648	0.3561514622578212	3499.454439277541
Jaya	4100	4.744834685544103	4.718789299192521	0.3568302381465392	3500.2378045696646
Jaya	4200	4.182852298705446	4.727582250039041	0.35591060921171996	3578.825012608374
Jaya	4300	3.78011219342694	4.732118835894755	0.35494568355803013	3643.4549043411
Jaya	4400	3.456787609932353	4.727052967333991	0.35387872671288084	3714.8180033992385
Jaya	4500	2.97470304518513	4.681679944453482	0.35705687977365946	3885.289576406963
Jaya	4600	2.78150977305117	4.668760763712385	0.35747508398938793	4019.203541610667
Jaya	4700	2.7196060572985226	4.658406352370782	0.3579054236881582	4068.24427524959
Jaya	4800	2.7183084869384766	4.648877677917481	0.35875691986083985	4134.751196289062
Kenya	800	24.6049554908817	9.517440594332385	0.9638387464908448	729.6004397817502
Kenya	900	23.995013618527608	9.581529471259556	0.976293715830766	798.1826232176036
Kenya	1000	23.382448494379823	9.617645468263062	1.0008070805095144	810.9954096416211
Kenya	1100	22.85804357572469	9.632044242515295	1.0077797185513755	885.9498702174976
Kenya	1200	22.268483165270496	9.618402911783258	1.018614399659028	941.0746685155964
Kenya	1300	21.645029108614143	9.60652012366395	1.0114049530477127	1003.6146755710574
Kenya	1400	20.75092991765346	9.59984088507156	1.0068673069012162	1096.4472885599478
Kenya	1500	20.377402084818492	9.65050273702439	1.0197586548505893	1060.280078613629
Kenya	1600	19.86497661034601	9.661180537758645	1.0169241109167566	1105.1093470616402
Kenya	1700	19.319330779789063	9.648860753087952	1.0116990553777236	1091.7424285348454
Kenya	1800	18.67699707465067	9.61565178728812	1.0090790828022165	1087.2216856026726
Kenya	1900	18.15042693605184	9.637720617726073	1.0019874142462657	1113.2464173015042
Kenya	2000	17.654327578842647	9.658578243082248	0.9908455427725308	1131.5783197440485
Kenya	2100	17.083025796996516	9.673203465162652	0.9827094492122244	1139.6865451396832
Kenya	2200	16.50009999453331	9.682648600295106	0.9750519806669176	1175.9901563822662
Kenya	2300	15.953438254822018	9.698866534459398	0.9641703094074656	1207.101337537072
Kenya	2400	15.369447093433138	9.702644949338405	0.9538958470729202	1240.8094976811162
Kenya	2500	14.821357933016838	9.718029155341195	0.942111774614332	1295.5825438105935
Kenya	2600	14.270652698065968	9.72658055142082	0.934661763886808	1336.1786586557828
Kenya	2700	13.712071109383334	9.734372205799676	0.9258607636493928	1351.1281356076552
Kenya	2800	13.176250878940582	9.72457913226848	0.915311593952648	1375.4862647437014
Kenya	2900	12.773723287035054	9.66917623470788	0.9139881294873548	1400.8439956413292
Kenya	600	25.49937800128456	9.294158055322276	0.8673962235460706	613.3445222957198
Kenya	700	24.97774027772696	9.300656749433276	0.8963721824105972	660.3792885344592
Kenya	3000	11.95925040311136	9.662189902322348	0.8553344735522498	1381.1324467233517
Kenya	3100	11.39224102655741	9.660110920818264	0.8428089341117846	1368.806006959277
Kenya	3200	10.85744062581863	9.665265035950064	0.835663868139681	1355.7714723489676
Kenya	3300	10.443318399669936	9.667279494910384	0.8295999017960513	1341.1737830639904
Kenya	3400	10.106772898568844	9.671803462136646	0.8234383532319564	1331.5083042354345
Kenya	500	26.414937337467503	9.28027799306777	0.8960729948754524	593.5736638264747
Kenya	3500	9.911464908444124	9.66881832852408	0.8648185510109627	1378.3802501587825
Kenya	3600	8.53786946916259	9.750445437471692	0.7804207328215091	1390.062886562624
Kenya	3700	8.022844624425826	9.755805954867249	0.7762735981959574	1381.009856008298
Kenya	3800	7.592963953275287	9.75836640826744	0.7715534142592293	1375.5734971146478
Kenya	3900	7.108727142496465	9.765553935607432	0.7659586873706425	1366.1290090019786
Kenya	400	25.392138943399974	8.984828786516951	0.8510186598303093	697.6596285853974
Kenya	4000	5.951447755529201	9.64661336365416	0.6710054288203479	1383.0589945728784
Kenya	4100	5.456904725626929	9.645104310706072	0.6669840915945894	1386.482008309909
Kenya	4200	4.968521482213255	9.641441189429305	0.6620408010653079	1416.4409990718286
Kenya	4300	4.454297246325455	9.640219424596818	0.6566825985292526	1427.7408902450395
Kenya	4400	3.969874399076906	9.63653576139361	0.6516807047777503	1468.6190425656928
Kenya	4500	3.588064862796118	9.63459626589972	0.6482084524933324	1503.6655945493742
Kenya	4600	3.082827679061091	9.633832774990852	0.6443243603703033	1532.5361323013892
Kenya	4700	2.6102349192550585	9.636533806322335	0.6407053723238496	1523.3852110236069
Kenya	4800	2.3314526031516483	9.63965785081006	0.638260946025262	1498.2896896518691
Kenya	4900	2.361875414986142	9.641245926873532	0.6384729804772173	1480.3955275695448
Kenya	5000	2.381255930945987	9.642579042343865	0.6387363506498791	1467.0643441336497
Kenya	5100	2.4089908712050496	9.64261797736673	0.6390099648868336	1465.9402394014246
La Amistad	0	26.330545794631973	3.4379393982634214	0.5464936264031766	2918.2425069270757
La Amistad	100	25.62373053517498	3.67510974472642	0.5284669643299	2888.0326288598576
La Amistad	200	24.99310133109586	3.822691000793117	0.5228178524591864	2912.6230026454923
La Amistad	300	24.37434039886319	3.937257999005471	0.51429711625149	2897.5803302997556
La Amistad	400	23.81695224809869	3.9802405772371374	0.5076592375479531	2939.116076566668
La Amistad	500	23.233963861059827	3.998115553383356	0.4970703129034996	2996.7529732571056
La Amistad	600	22.66018545365187	4.01609490161986	0.4882382992901597	3074.123930261588
La Amistad	700	22.08592128981453	4.031721058842308	0.47963329905520574	3157.717610946581
La Amistad	800	21.51134162723833	4.051093131004412	0.4694970571574141	3269.1137281836764
La Amistad	900	20.93935468424175	4.0728808462362975	0.4621729201954189	3354.6824822851195
La Amistad	1000	20.342725485698928	4.0902192243783	0.4548072869692932	3388.3062121853873
La Amistad	1100	19.763393975536765	4.11662989322176	0.4471475218868444	3434.642554569222
La Amistad	1200	19.178860799307245	4.140363514780193	0.4418752766080212	3407.285081005694
La Amistad	1300	18.589893114168586	4.140550006516013	0.4403534167564109	3343.686200167155
La Amistad	1400	18.017416407757207	4.161682786735718	0.4368686051014224	3321.1466834079033
La Amistad	1500	17.435332448624127	4.175974273285279	0.4350976452132242	3341.289686396254
La Amistad	1600	16.86187146263567	4.18430888158579	0.43329877586948173	3373.834942027176
La Amistad	1700	16.299343605536855	4.189880946847502	0.43173398153763515	3403.167931786007
La Amistad	1800	15.744480168313409	4.191169239588456	0.4307234856919213	3392.270315385862
La Amistad	1900	15.180827528771276	4.195702882558957	0.43019771180070016	3384.3657427162743
La Amistad	2000	14.62291097913184	4.201058527775677	0.42913541034612407	3402.744967869045
La Amistad	2100	14.056692922713022	4.203325937655265	0.427538486629637	3431.0460332150506
La Amistad	2200	13.493863821416443	4.205908586441529	0.42588858584537126	3465.4793562605214
La Amistad	2300	12.932404537043151	4.202791275602236	0.4246742150484299	3495.9293215519083
La Amistad	2400	12.391890699796573	4.201815042341243	0.42435094477964774	3513.0946372672524
La Amistad	2500	11.84079155954448	4.19900876248623	0.4253593596442476	3506.903131647322
La Amistad	2600	11.2796768812667	4.192197453004183	0.42646044672165945	3489.681923627752
La Amistad	2700	10.744890168527675	4.1944681779749216	0.4265801019162508	3490.37549432823
La Amistad	2800	10.22853979158028	4.191350901621989	0.4262720990240081	3504.033736235747
La Amistad	2900	9.571282558205304	4.1752886977515065	0.4267151761886563	3482.980410326247
La Amistad	3000	9.015887832522942	4.165780117109361	0.4254919275433133	3517.4491056045954
La Amistad	3100	8.518269653805387	4.173301157377379	0.42441059856183344	3530.819060068868
La Amistad	3200	8.090224328115914	4.177170632448258	0.4233155276935536	3547.0653766321675
La Amistad	3300	7.636699287242658	4.180586006054737	0.4229174807454259	3546.3184523932714
La Amistad	3400	7.306549289403783	4.20959778669109	0.42273083134779327	3600.729787557482
La Amistad	3500	6.325059637362235	4.262843907365221	0.3747742916835602	3795.0991283108806
La Amistad	3600	5.942455606171579	4.260210258133367	0.37556187853622064	3831.493750859146
La Amistad	3700	5.757857624888144	4.259642587697897	0.3759841469153176	3858.576147156185
La Amistad	3800	5.900497150421143	4.252611064910889	0.3768091354370117	3618.266662597656
Lazio	0	16.08666310490442	6.867807812826648	6.387001133473024	703.4216852001978
Lazio	100	15.436788326253396	7.166992940423924	6.428098136961371	730.3273972364088
Lazio	200	14.833295629252726	7.420456904891486	6.459632517322765	749.275573504711
Lazio	300	14.182664766776242	7.674544962979462	6.473720811027011	753.9158489540862
Lazio	400	13.527790648968974	7.8230791957296	6.481927339915413	777.6016722276095
Lazio	500	12.879047707840602	8.016499204347559	6.486944121316302	788.9635081364377
Lazio	600	12.292316128549167	8.132941447493744	6.4708675360000685	806.2863435941367
Lazio	700	11.67742232950498	8.189362873796398	6.46317932645927	826.8576435856422
Lazio	800	11.03488005218766	8.246031258934583	6.465487769814145	846.6000760875285
Lazio	900	10.41192016737038	8.300076876936512	6.461505720376493	871.437329697724
Lazio	1000	9.800193314777934	8.31701342189316	6.448153412402402	909.623969227626
Lazio	1100	9.162733565401656	8.3576648252358	6.440644438198017	936.3101838755828
Lazio	1200	8.548555520568204	8.381099279512458	6.42695335624387	954.852641580676
Lazio	1300	7.94610149030805	8.374384858196752	6.406926631275314	970.9918707917764
Lazio	1400	7.337015429882834	8.353495368322768	6.3757189784024515	986.5134408241336
Lazio	1500	6.761727402450663	8.330988731042686	6.350350885154593	996.2133027173012
Lazio	1600	6.193216821237021	8.291472510754973	6.3225316255781525	1001.6044933669382
Lazio	1700	5.617630258650185	8.291774567314212	6.299605979555456	1011.0320124768364
Lazio	1800	4.989280835306199	8.273199464468954	6.273159831816766	1021.3722228990182
Lazio	1900	4.356140906126493	8.255685617665327	6.249887701826442	1033.9203339545477
Lazio	2000	3.9929632724654383	8.261116034828104	6.242158500856313	1040.3499435695362
Lazio	2100	3.686115023007871	8.238565028357401	6.230577537294481	1041.8456429142818
Lazio	2200	2.7638971541255755	7.784369584960094	6.149453204856456	1020.6538427797842
Lazio	2300	2.380493208798592	7.767922531469283	6.136768957079707	1021.8945831015964
Lazio	2400	2.0005290369600863	7.661759573611699	6.11012532495777	1017.1476389754012
Lazio	2500	1.354311557771584	7.637667181157282	6.085037068324807	1013.6197345024716
Lazio	2600	0.6598236103505593	7.619343431419301	6.061133269750291	1008.427271534572
Lazio	2700	0.21333020571177888	7.607561362750157	6.045324697774734	1009.1419428965492
Lazio	2800	0.05816799551467685	7.609385609346278	6.040771019071692	1013.4825669232536
Lazio	2900	0.10420880556106568	7.609844360351562	6.0422849609375	1013.7831665039064
Mt Ararat	700	13.328998574375465	10.087379524583802	8.804431032665473	251.27585709912867
Mt Ararat	800	12.79749618397336	10.122192295587377	8.764243479805053	267.1338592026007
Mt Ararat	900	12.414762026518858	10.163886492186032	8.808025985605138	272.4595662947512
Mt Ararat	1000	11.82662947883068	10.171403157498036	8.797204821537937	278.69385147770663
Mt Ararat	1100	11.248815119286942	10.177251047464493	8.785340854858044	288.4366112570754
Mt Ararat	1200	10.663227762413824	10.181550876418845	8.774109969229233	295.62024505690135
Mt Ararat	1300	10.100105300744648	10.199566911024863	8.782885190177316	288.522090438848
Mt Ararat	1400	9.52142900482914	10.20572744964828	8.774861712868208	286.17355511079825
Mt Ararat	1500	8.917142797835279	10.21094165797071	8.76222958637791	294.3035238140795
Mt Ararat	1600	8.332696081078046	10.207337480109835	8.742107681195378	322.9443790447015
Mt Ararat	1700	7.795642896491545	10.22584498438912	8.745337086589418	323.81514133417056
Mt Ararat	1800	7.342601024144898	10.255222569289693	8.762535266349799	325.05516226790655
Mt Ararat	1900	6.796254673822236	10.26493798506458	8.759035375502078	333.8450613958042
Mt Ararat	2000	6.233651911387819	10.274430916551236	8.772874577770766	356.44021574614686
Mt Ararat	2100	5.639712717020472	10.273053658254106	8.75651464069766	374.0310961200306
Mt Ararat	2200	5.107817345496766	10.276100594111178	8.746416120759356	385.883736408307
Mt Ararat	2300	4.522114863751449	10.272483629004736	8.72480128367015	402.8297808939921
Mt Ararat	2400	3.976765079521555	10.282924156270944	8.72173096152381	418.1867060176827
Mt Ararat	2500	3.4229702041569445	10.288144479622618	8.710034860329792	432.6056284094899
Mt Ararat	2600	2.8803991267905227	10.286006367334936	8.692091620883666	449.0181201501485
Mt Ararat	2700	2.250270016085967	10.2793434388521	8.661897795002284	455.58486595351354
Mt Ararat	2800	1.612677822286536	10.26471174337352	8.624053637649506	451.53478973745285
Mt Ararat	2900	0.9314402747202332	10.24131004742562	8.570579429140325	439.0614260504563
Mt Ararat	3000	0.2077632423596103	10.213535166431788	8.509157563938931	418.6377827825953
Mt Ararat	3100	-0.5414498742601197	10.196147763186572	8.462511329104116	402.912101871986
Mt Ararat	3200	-1.1256951841962834	10.195645009163556	8.445020602987231	398.3335594288585
Mt Ararat	3300	-1.720501463830392	10.195399690021052	8.428319092824152	395.47183694527087
Mt Ararat	3400	-2.293726432928512	10.195261049405412	8.412946526812323	394.9463983305816
Mt Ararat	3500	-2.828130332891623	10.195369590712868	8.400258915706548	394.9239597463486
Mt Ararat	3600	-3.4014401985984706	10.195715746483948	8.386313795011429	395.53400223244745
Mt Ararat	3700	-3.99591398383049	10.195538677749624	8.370483513413033	390.80749307447496
Mt Ararat	3800	-4.579239603416955	10.195430420549306	8.354745360909838	386.20954187125585
Mt Ararat	3900	-5.193078095154744	10.195962690119542	8.338611765660547	381.8440192723183
Mt Ararat	4000	-5.7259624737790515	10.195823357180911	8.324709996959333	380.6068450124858
Mt Ararat	4100	-6.264716029895541	10.19549897154785	8.310697177828139	378.68807183388606
Mt Ararat	4200	-6.8218049795196	10.195297280606187	8.296357730880366	377.01214448441544
Mt Ararat	4300	-7.414072881466142	10.195517563784875	8.281855707871582	378.65009880346
Mt Ararat	4400	-7.963704617281074	10.195430965940918	8.268149058869914	379.02955894080094
Mt Ararat	4500	-8.46208087954382	10.19542690924288	8.255773007031651	380.2664164392109
Mt Ararat	4600	-8.947055120053498	10.19553378324331	8.243458892784355	381.0830406994553
Mt Ararat	4700	-9.478351380008476	10.195705837216064	8.229758497722951	382.1870087688173
Mt Ararat	4800	-9.920629580551603	10.195648577997456	8.219064902473525	384.8844109975618
Mt Ararat	4900	-10.345497768692654	10.19553379555592	8.207990071214681	385.5169342940797
Mt Ararat	5000	-10.72868401451852	10.195496525785847	8.197929916678344	386.6204094993694
Mt Ararat	5100	-10.67179741859436	10.195866680145263	8.200272705078126	388.73302268981934
Mt Etna	0	18.571705181905617	5.36886901268077	5.552863620775879	454.131086539413
Mt Etna	100	17.827240514161662	5.513958891603734	5.551954237988914	468.55915281844887
Mt Etna	200	17.132477638132322	5.549216866277966	5.535709964549709	478.489757048366
Mt Etna	300	16.475601834557825	5.647025812791422	5.533592707991571	491.94561409736264
Mt Etna	400	15.831599752684616	5.6167345805527855	5.51941498154829	505.42948312056825
Mt Etna	500	15.148471879462557	5.644087328064164	5.521133412836129	530.8581645199838
Mt Etna	600	14.45908890110681	5.717454071967997	5.527431810450904	560.0318237925196
Mt Etna	700	13.803633438597064	5.7318156747063025	5.525622208808803	583.1350135015291
Mt Etna	800	13.12753322871014	5.6838607654018265	5.518950235002807	608.9789092217043
Mt Etna	900	12.459666325743216	5.6407994834457975	5.510891543993957	636.487488770457
Mt Etna	1000	11.826366528810707	5.597474315701423	5.499133237849485	659.8099337733457
Mt Etna	1100	11.219067428941642	5.548582810013521	5.486346515385012	677.7702227422708
Mt Etna	1200	10.573427065649298	5.586958466460475	5.485049051199617	677.0915317875522
Mt Etna	1300	9.882755237466256	5.6619231099108145	5.483016212354069	667.1741324368984
Mt Etna	1400	9.228193766097665	5.67941449516109	5.473037481035991	672.0234558155416
Mt Etna	1500	8.609001293202123	5.693337373240119	5.462497068804336	677.9850376989277
Mt Etna	1600	7.947775984222369	5.735830943894445	5.451522624855561	683.313247085172
Mt Etna	1700	7.304603640483419	5.7851778597941435	5.443927236610368	683.2850904159475
Mt Etna	1800	6.639268172494153	5.792635043241297	5.431730736037446	683.7664082168637
Mt Etna	1900	5.985168919965739	5.828922208753267	5.435094954068875	683.3263685371172
Mt Etna	2000	5.320812156926795	5.857235008210031	5.436137621258294	682.6808479027732
Mt Etna	2100	4.664877389703146	5.855468132103207	5.424035235282154	685.0933507877818
Mt Etna	2200	4.015511565406545	5.860624037525682	5.412733280973414	685.9469767259751
Mt Etna	2300	3.3884267437917877	5.858855129363265	5.401021974010465	685.7115266969831
Mt Etna	2400	2.7701327390709856	5.865194601299078	5.390157554741193	680.5342014105288
Mt Etna	2500	2.1071309137527603	5.880786122651818	5.379586129535288	673.3323467712858
Mt Etna	2600	1.4567569065031891	5.878646815858025	5.367330886776635	675.8634489584138
Mt Etna	2700	0.8814566533215757	5.8785011904404625	5.357036332587609	677.6575412223503
Mt Etna	2800	0.268389448369237	5.879742255774973	5.346433980026567	685.5857490595961
Mt Etna	2900	-0.4073124604608448	5.885149492578177	5.3347830674259935	693.3897406583667
Mt Etna	3000	-0.9424461341847424	5.881651176648812	5.3242917136854215	705.6857945616464
Mt Etna	3100	-1.2441965014510452	5.879706346117579	5.318063190170975	706.5545225452688
Mt Etna	3200	-1.426323159448329	5.879026577339843	5.314198499364471	706.4226997987033
Mt Etna	3300	-2.2319631864439766	5.879167599947947	5.29886733490566	731.8790018333578
Mt Kilimanjaro	600	24.150045018634483	8.956334106791088	1.7549468005522102	597.5743748434163
Mt Kilimanjaro	700	23.711076173618217	8.768247629269904	1.6544568520639455	666.6098860371494
Mt Kilimanjaro	800	23.137250469850912	8.793551377327464	1.6103657119512456	726.7796103668866
Mt Kilimanjaro	900	22.62604255616755	8.86540203243986	1.5851684659801613	750.8787415074667
Mt Kilimanjaro	1000	22.241778821319365	9.03815548353478	1.618089556173155	815.3768927754227
Mt Kilimanjaro	1100	21.71045697219525	9.100981277722306	1.592272884222952	939.0844116063772
Mt Kilimanjaro	1200	21.11037611067357	9.038646559815149	1.530902379402348	1036.9710222725978
Mt Kilimanjaro	1300	20.629070678498497	9.131741850607494	1.4797377586666889	1078.177084485008
Mt Kilimanjaro	1400	20.08538811590457	9.086978212057732	1.446300492924075	1099.2495327357806
Mt Kilimanjaro	1500	19.56927082222503	9.140505869455488	1.4167164608624137	1142.7330786737548
Mt Kilimanjaro	1600	18.979901547373338	9.139834905315826	1.3885693097893608	1184.0563558494136
Mt Kilimanjaro	1700	18.415733100294258	9.142283905443549	1.3659003031708337	1214.7656668805823
Mt Kilimanjaro	1800	17.86714547248098	9.164408494916293	1.3403542598701688	1253.1048527664875
Mt Kilimanjaro	1900	17.317509255836832	9.182934414450676	1.3160293586011305	1295.5906184892738
Mt Kilimanjaro	2000	16.757718999636705	9.19393578842182	1.2932585559446397	1310.3228916585915
Mt Kilimanjaro	2100	16.18525049316359	9.18672655165584	1.2737141098223814	1341.6433734248003
Mt Kilimanjaro	2200	15.63987810125009	9.179617355498426	1.2559925538705117	1360.8593259258478
Mt Kilimanjaro	2300	15.087847600914568	9.184877798961756	1.2381304374686477	1372.0072476918915
Mt Kilimanjaro	2400	14.51715045125012	9.18699073908587	1.2196322549710763	1385.0727498700774
Mt Kilimanjaro	2500	13.953052526112486	9.18022899688896	1.2014397508457433	1388.647187476792
Mt Kilimanjaro	2600	13.406505549225589	9.176743177825472	1.1839851754353483	1383.5309092633236
Mt Kilimanjaro	2700	12.846777012343193	9.170726386694174	1.168174167680977	1377.9712885753052
Mt Kilimanjaro	2800	12.299137628464804	9.176274838344094	1.15023265486681	1359.0261532533152
Mt Kilimanjaro	2900	11.742478744156648	9.185036195786468	1.1316822635833936	1340.834821563801
Mt Kilimanjaro	3000	11.185742653401563	9.184917825437156	1.114995764072623	1325.8753681569972
Mt Kilimanjaro	3100	10.63893939538752	9.191256587079508	1.0976031462726237	1304.189445706788
Mt Kilimanjaro	3200	10.085763057771656	9.188343873213851	1.080759390644813	1293.3913721783908
Mt Kilimanjaro	3300	9.52741384293788	9.193901728627596	1.063185773523286	1273.5134765776313
Mt Kilimanjaro	3400	8.978872238780703	9.213330080862985	1.0443578125065711	1232.4836193512526
Mt Kilimanjaro	3500	8.440223067911898	9.245771267395977	1.0263830811532322	1178.659051930802
Mt Kilimanjaro	3600	7.911641429041396	9.250897799854194	1.0131123840999436	1190.0397376667167
Mt Kilimanjaro	3700	7.38165328214104	9.233844357201596	0.9989477602148518	1185.0780178092498
Mt Kilimanjaro	3800	6.799992986407149	9.216249380801944	0.981178962964494	1157.2344221867745
Mt Kilimanjaro	3900	6.208766266898307	9.204720993251916	0.9647376054753296	1144.1826172348674
Mt Kilimanjaro	4000	5.649479934926096	9.205057681835534	0.9496016507755246	1134.7892338811305
Mt Kilimanjaro	4100	5.092270246969324	9.199089553086976	0.9346280962492856	1133.6156581238631
Mt Kilimanjaro	4200	4.524217168502462	9.194451269090534	0.9187953041511904	1136.8692257260248
Mt Kilimanjaro	4300	3.9882604381226576	9.192070577811704	0.9038670599894648	1153.3975146507053
Mt Kilimanjaro	4400	3.4179105220934547	9.202186298066527	0.8881213131061131	1152.4345625442693
Mt Kilimanjaro	4500	2.828275948780555	9.208405468493876	0.8726609855353084	1155.1008202485664
Mt Kilimanjaro	4600	2.296614277421899	9.211782386993448	0.8578856693701741	1153.499077691754
Mt Kilimanjaro	4700	1.7705533941863458	9.2152392300473	0.8436810199013238	1154.556068671504
Mt Kilimanjaro	4800	1.185894524519471	9.216914816494649	0.8284220969995958	1167.6634842234644
Mt Kilimanjaro	4900	0.6420446608472371	9.217960666332669	0.8140140987903794	1178.8919389461769
Mt Kilimanjaro	5000	0.13791583137293592	9.216520577216112	0.8008489407398662	1203.8366029060012
Mt Kilimanjaro	5100	-0.3633006777259719	9.218319031646477	0.788071304856106	1210.2716765921646
Mt Kilimanjaro	5200	-0.8661314554410244	9.219712170638353	0.7752959642098856	1218.4526114727837
Mt Kilimanjaro	5300	-1.3459412563812017	9.221359118269875	0.763488127243799	1228.2275667275212
Mt Kilimanjaro	5400	-1.8124875103466085	9.223187526188717	0.7520890075432125	1237.323546680722
Mt Kilimanjaro	5500	-2.2929546961394496	9.222463664888586	0.7401711584319108	1260.1843713916323
Mt Kilimanjaro	5600	-2.826455360040432	9.21774435208272	0.7272812715720707	1316.2187992611905
Mt Kilimanjaro	5700	-3.503934416701802	9.2203538471237	0.7107472663122345	1343.465135215568
Mt Kilimanjaro	5800	-3.6078572240926454	9.220006051575396	0.7090763747220659	1355.9961097846597
Nanga Parbat	600	16.267906026124013	9.23793306140695	7.208073201933936	560.1335814361314
Nanga Parbat	700	15.551221662340472	9.128796135443311	7.294420599753574	454.7397699564445
Nanga Parbat	800	14.73718952525699	9.050363266653656	7.387438657412273	375.24920721464895
Nanga Parbat	900	13.15980780674272	9.026215318645058	7.659591866987362	196.6622889656353
Nanga Parbat	1000	12.738281464123377	9.070071347425776	7.690686739715912	195.84350094201187
Nanga Parbat	1100	12.211575071224887	9.0966115007758	7.703045057909864	211.57611444674603
Nanga Parbat	1200	11.502657029996609	9.10009811427436	7.7409725033368515	211.75924009254044
Nanga Parbat	1300	10.80030519070387	9.09379178946709	7.782886228136043	206.87660602596551
Nanga Parbat	1400	10.20727704879491	9.06537813424036	7.81035377373966	200.25819812416324
Nanga Parbat	1500	9.810901094462068	9.073150201606047	7.795624329587309	212.31849000298445
Nanga Parbat	1600	9.346779735538018	9.081616153131929	7.7899163517939085	221.58217844620856
Nanga Parbat	1700	8.846476951126899	9.08289489443666	7.7922606642883	228.77078466256265
Nanga Parbat	1800	8.372691788175455	9.080574454666456	7.793042932336482	233.60473798437312
Nanga Parbat	1900	7.896506211484865	9.0838649099744	7.791696796036304	243.53660517546223
Nanga Parbat	2000	7.398078567716597	9.088517141419436	7.794323836877457	252.9581091606593
Nanga Parbat	2100	6.9183947397732055	9.090688497158418	7.795145434514033	262.78223682774023
Nanga Parbat	2200	6.426182206025483	9.093506493027448	7.798459760536749	269.751313729923
Nanga Parbat	2300	5.934398758667896	9.101172033394306	7.799600400344514	280.321706273181
Nanga Parbat	2400	5.44120003781814	9.106218246704609	7.800681515890631	290.56700668467835
Nanga Parbat	2500	4.945853762077091	9.117017599397508	7.801296453219165	301.3699999099136
Nanga Parbat	2600	4.429476415695707	9.126316488825344	7.806707418709101	307.96927374683065
Nanga Parbat	2700	3.930304447228491	9.131033211128193	7.811221187213466	315.60987000797826
Nanga Parbat	2800	3.430687165527177	9.13673083590226	7.815060159759981	324.4322678231527
Nanga Parbat	2900	2.9332202209876046	9.138663828531476	7.819446829914898	330.9239679926552
Nanga Parbat	3000	2.4220092380877176	9.1382583109202	7.826491214915716	334.6929230683161
Nanga Parbat	3100	1.9287364392895463	9.14259302484922	7.828928280216556	342.3062782798686
Nanga Parbat	3200	1.423939277394316	9.149517058214297	7.8321176402908925	350.80226453970187
Nanga Parbat	3300	0.9206157699204996	9.154056444102428	7.836865598866241	358.57372130714873
Nanga Parbat	3400	0.4126338381990677	9.159703227569972	7.84210133788868	367.06914759852293
Nanga Parbat	3500	-0.09208053709602523	9.165158729669216	7.847148161540356	377.6161229754504
Nanga Parbat	3600	-0.5995781548745921	9.168247128651013	7.853016739491189	385.6737228675502
Nanga Parbat	3700	-1.097830444764089	9.169739990155453	7.857443932991257	394.2200129827684
Nanga Parbat	3800	-1.5871922744649405	9.171800287622611	7.860585149849142	405.50511491849943
Nanga Parbat	3900	-2.0753487890097597	9.172071341471357	7.86517150662965	416.41860207468665
Nanga Parbat	4000	-2.5526004365632664	9.171066475463462	7.870308664726354	425.7007405369956
Nanga Parbat	4100	-3.0182214656061523	9.170924872571064	7.8739614840533	437.21452767861695
Nanga Parbat	4200	-3.492347813460724	9.167897309822273	7.8802271841367455	446.3692702377385
Nanga Parbat	4300	-3.9759579703519634	9.164660376863903	7.893651595960191	452.09575572063886
Nanga Parbat	4400	-4.449013348063584	9.175141512764418	7.90627098637041	464.40126987483666
Nanga Parbat	4500	-4.912502533783284	9.193785145054132	7.913676655350208	482.2833110900837
Nanga Parbat	4600	-5.397763960858155	9.212726060098923	7.9187377031718915	497.2917206194218
Nanga Parbat	4700	-5.893122475042036	9.218659607525575	7.926430687517293	499.6337659037172
Nanga Parbat	4800	-6.37438861286964	9.21188232761767	7.9407921159193124	483.0505361093959
Nanga Parbat	4900	-6.793677946644941	9.205558297078715	7.952080390332403	468.8319205590705
Nanga Parbat	5000	-7.18889262070727	9.201732261770676	7.95920819089965	461.3558712316127
Nanga Parbat	5100	-7.543172613113069	9.20236188387565	7.959050168079606	464.5171113185026
Nanga Parbat	5200	-7.973519592860368	9.199982775293744	7.960824257244322	463.4595465624176
Nanga Parbat	5300	-8.524631958811103	9.186502763348445	7.996525193404779	413.1803178648495
Nanga Parbat	5400	-8.998671046460345	9.181821264215063	8.022913425557633	384.706460991937
Nanga Parbat	5500	-9.319893518998656	9.173257198041696	8.033690003190491	370.0926412335007
Nanga Parbat	5600	-9.564529187977596	9.169003468305885	8.036859097280983	366.1110497315211
Nanga Parbat	5700	-9.811093264472085	9.169810734676128	8.038174079460916	366.6245079685617
Nanga Parbat	5800	-11.75180367021864	9.37765280369042	8.068658873615803	442.20479642168385
Nanga Parbat	5900	-12.233308267792008	9.37118814125176	8.078562894076619	432.87395174252487
Nanga Parbat	6000	-12.662210766247885	9.364429562116834	8.08551142974519	422.28468337825376
Nanga Parbat	6100	-13.123272746427574	9.360184766120392	8.092209422321417	413.9771434216634
Nanga Parbat	6200	-13.547058608052538	9.360809899491452	8.095741624237853	411.56659990013696
Nanga Parbat	6300	-13.978017146540685	9.362708966955433	8.09980929678052	409.942939293406
Nanga Parbat	6400	-14.435491859871156	9.36048043244814	8.1042509889392491	405.2269044293593
Nanga Parbat	6500	-14.88312773916699	9.367797713841489	8.10406927140642	406.1239024086049
Nanga Parbat	6600	-15.309893036208203	9.378176265313408	8.103047809162536	411.14421457953415
Nanga Parbat	6700	-15.634535922082383	9.392760934085208	8.100920514755533	421.48532849941705
Nanga Parbat	6800	-15.998025400841025	9.4061243602929	8.100895220172985	427.48921028685606
Nanga Parbat	6900	-16.376712482556837	9.4351771018216	8.098313522525872	443.44660596785366
Nanga Parbat	7000	-16.86775491885577	9.444058643228685	8.102586478795565	447.05448743358664
Nanga Parbat	7100	-17.559633215624093	9.456015306370524	8.11012141761222	453.00357831786783
Nanga Parbat	7200	-18.059916700130504	9.48810711778152	8.108427582459447	479.0518867209802
Nanga Parbat	7300	-18.554667305409716	9.502419717263308	8.111241098679914	491.9933647818121
Nanga Parbat	7400	-19.021378928252116	9.50940529375954	8.117019794723028	504.6334149574982
Nanga Parbat	7500	-19.490681871427775	9.510388993650604	8.122167677868912	502.6974990953459
Nanga Parbat	7600	-19.97242047960761	9.510374776899884	8.127963846535975	500.5391393066972
Nanga Parbat	7700	-20.11013589766883	9.512128168696368	8.129406877166257	503.8177049940515
Nanga Parbat	7800	-20.23283321423477	9.517489516011784	8.1304006199526	514.2873129169593
Nanga Parbat	7900	-20.552932587232977	9.519261560756782	8.134743637929544	517.0997112879454
Nanga Parbat	8000	-20.63891387939453	9.519762684748724	8.135931738281249	518.0921389066256
Nanga Parbat	8100	-20.71900863647461	9.520516777038576	8.137025146484374	519.4385528564453
Nepal	0	24.546448179129563	9.346194602819768	5.2214877167543845	1576.7253164082424
Nepal	100	23.773877296678247	8.799795783089396	5.056055615994791	1569.809340896949
Nepal	200	22.986071811231024	8.66286472960597	5.04708661032105	1671.101839224624
Nepal	300	22.15285580844507	8.873607785833627	5.1524497776664395	1598.0604330604306
Nepal	400	21.580616001195903	8.8506983711018	5.170487890292163	1593.5905160768934
Nepal	500	20.85771105208947	8.878019038231216	5.251064481178041	1624.4147975752014
Nepal	600	20.03643375198898	8.817482187944242	5.327397393054199	1653.8477219067363
Nepal	700	19.487221954665696	8.79941788212195	5.352898248602832	1670.649788701054
Nepal	800	18.925041303486747	8.788105347129761	5.373797245154475	1689.4258786709545
Nepal	900	18.39287354435085	8.785495640043447	5.391629873115481	1711.6911492295028
Nepal	1000	17.85383794471555	8.779286548000869	5.410142831622859	1749.357486399203
Nepal	1100	17.318403730977252	8.773109474564636	5.428220899829529	1792.7007125025984
Nepal	1200	16.775638610121415	8.766124465364936	5.446853712025092	1828.39493406035
Nepal	1300	16.25241133272095	8.760728680034124	5.465159305649131	1861.8911562891624
Nepal	1400	15.714443483247525	8.75771970900557	5.483816120961165	1894.4714298834176
Nepal	1500	15.175789800321413	8.758668100248686	5.503602907206701	1929.5316180678312
Nepal	1600	14.626112742170893	8.760847617386192	5.527236108448704	1957.1658700445123
Nepal	1700	14.084468566769942	8.761004053269318	5.550735210614482	1988.978582996696
Nepal	1800	13.558831055354336	8.759537254381843	5.574651134996182	2019.440866140888
Nepal	1900	13.020689538395713	8.752371800392492	5.597528657691547	2047.169937553129
Nepal	2000	12.495525138914356	8.74684557286737	5.621176422737907	2071.8071014253287
Nepal	2100	11.975638112781567	8.74223925008327	5.645888207999652	2089.322638898258
Nepal	2200	11.504523636962592	8.740524049024257	5.668921615798547	2117.6776853390975
Nepal	2300	10.391600455116576	8.723681986893101	5.838475972093469	1869.831919740773
Nepal	2400	9.93928952029976	8.721039275587103	5.864913918254427	1880.721971220169
Nepal	2500	9.130730069144755	8.943718598197798	6.069361902419846	1763.898774877228
Nepal	2600	8.620823793066624	8.942097927484767	6.097108775813807	1773.9586964148634
Nepal	2700	8.111586443548344	8.940143986319635	6.129185288099868	1769.1068922956583
Nepal	2800	7.60784847268995	8.943585041198492	6.16061969597393	1770.8429945586304
Nepal	2900	7.0889262763383085	8.946180111072833	6.189087047763156	1779.5888455491686
Nepal	3000	6.599423896672553	8.950320882326107	6.218678568165591	1782.5457897226531
Nepal	3100	5.884731829433894	9.00127981692625	6.3492541472121955	1577.988680297499
Nepal	3200	5.411443988552783	9.006263986957345	6.377850248021589	1568.1134852277194
Nepal	3300	4.915600901947921	9.009189349562696	6.405154797540624	1560.705073045888
Nepal	3400	4.439000823812279	9.011192662347565	6.426888540281666	1568.6492388045956
Nepal	3500	3.9349369743304647	9.013852090495464	6.457267484755918	1553.6578321276634
Nepal	3600	3.4305985653133875	9.02094649000522	6.485833024516043	1548.4814543324133
Nepal	3700	2.9538623897242298	9.026115419261838	6.514626778669322	1535.8085882882688
Nepal	3800	2.4912285546639183	9.033148742574188	6.541829018715942	1530.145224907198
Nepal	3900	2.0281386841329874	9.0418993109313	6.569856918571246	1525.1387764846795
Nepal	4000	1.5534970505939556	9.050948893015354	6.599406468747586	1524.7124388233026
Nepal	4100	1.085092366530442	9.063064593166931	6.627606727962704	1526.3257306799703
Nepal	4200	0.4610348351820373	8.948490537902597	6.701167949913728	1506.4854682137748
Nepal	4300	0.04722420040286019	8.951841307738102	6.713756948760756	1514.3237484575484
Nepal	4400	-0.3579679402003399	8.954089423450215	6.720245071019176	1525.826145171765
Nepal	4500	-1.3836875690110193	9.240961531000616	7.030689189517703	1114.063025631885
Nepal	4600	-1.7648778871593451	9.238639380633566	7.038227251601443	1121.5369732508866
Nepal	4700	-2.1593813426967787	9.218634128307173	7.015422609485693	1173.366117017703
Nepal	4800	-2.5704924417206003	9.206718011343227	7.003969095445155	1201.8193182779569
Nepal	4900	-2.9778776664133924	9.19472612668216	7.000315429911376	1207.3439402093993
Nepal	5000	-3.379129965420797	9.17558303135302	6.98985960415456	1220.1644205248456
Nepal	5100	-3.7963404860217382	9.164808455737727	6.989141442228118	1211.1919658658107
Nepal	5200	-4.222903723417459	9.169171410068076	6.999485558835544	1212.5600827994044
Nepal	5300	-4.623013030917779	9.170159554192187	7.010144264877942	1200.641790934783
Nepal	5400	-5.02850162550056	9.168223146299008	7.021177383403449	1178.8718079939435
Nepal	5500	-5.415113142720742	9.164183192255177	7.031014209386843	1152.1020778413535
Nepal	5600	-5.79100135899351	9.153442488799168	7.0329602686205215	1138.5756975674983
Nepal	5700	-6.163415404326992	9.1267213404961	7.022267344720779	1146.3256708155873
Nepal	5800	-6.539412831896287	9.097627404422507	7.008247795966461	1156.4692461612724
Nepal	5900	-6.888918396767234	9.082183047072796	7.003443329275495	1156.497646547749
Nepal	6000	-7.254583496863589	9.081854793945144	7.0074183561551875	1158.7609947403917
Nepal	6100	-7.566847887898476	9.070791884405184	7.002190560928382	1178.242199811364
Nepal	6200	-7.905866344289846	9.061589217595976	6.99747654087812	1217.076888720786
Nepal	6300	-8.201284819690832	9.063266743290097	7.00255023545333	1240.616555317236
Nepal	6400	-8.383438604062345	9.11041671369756	7.027237233838411	1300.01719157779
Nepal	6500	-8.855632965394772	8.958060085459769	6.954562289088528	1400.7944058939042
Nepal	6600	-9.224844572131447	8.8422718437741	6.922629094677429	1406.2030831165098
Nepal	6700	-9.456799423301996	8.849908565537257	6.930944818694851	1416.783383473195
Nepal	6800	-9.6773368266231	8.841569017192981	6.934641509785421	1407.8944008581836
Nepal	6900	-10.036135256024126	8.836405573447326	6.940348355314174	1413.3241853208622
Nepal	7000	-10.308087185916484	8.842966405000935	6.946956715795089	1401.8369259883077
Nepal	7100	-10.39315527623326	8.85850303176043	6.950854517438319	1389.174681786698
Nepal	7200	-10.462067418244976	8.85845814784948	6.948632388085475	1379.5004363817386
Nepal	7300	-11.542861824696816	9.256082453704725	7.224624732298919	1037.977736775596
Nepal	7400	-11.867032058610407	9.276127436177433	7.232014237762094	1085.0521820884376
Nepal	7500	-11.976868850796505	9.276911842377524	7.231104853980727	1092.425341153269
Nepal	7600	-13.522469147295697	9.228491742109364	7.362055081107835	938.9649061751836
Nepal	7700	-12.938413587199076	8.7341816103836	6.882971648755656	1476.3659791327889
Nepal	7800	-13.132974830575304	8.734397309461867	6.885955622019148	1476.1292171261034
Nepal	7900	-13.440299765097128	8.735307992471231	6.891320914273649	1472.4185243348818
Nepal	8000	-13.46204121907552	8.733928553263347	6.890373860677084	1477.6124064127605
Nevada Test Site	400	21.898719276227688	12.4129192089651	9.019892915267016	119.47178585924976
Nevada Test Site	500	21.440875610573936	12.383961973522378	9.02103392452664	138.18348766977613
Nevada Test Site	600	20.82558673441207	12.381500437779874	8.975762706156871	156.0044975195869
Nevada Test Site	700	20.173996610820296	12.367146487880554	8.914639777077939	175.91896038536422
Nevada Test Site	800	19.51455631554078	12.318515184774446	8.876338692572178	202.03659303916604
Nevada Test Site	900	18.70220329747897	12.1673517880271	8.964693645652382	169.75843061535227
Nevada Test Site	1000	18.03418502987339	12.148032733120532	8.931555791936928	179.18027439898822
Nevada Test Site	1100	17.39682475536932	12.143446369508014	8.877992734557923	187.83557551667408
Nevada Test Site	1200	16.724833955493388	12.127481596718953	8.836358473735658	192.73554951764015
Nevada Test Site	1300	16.082498855662568	12.124646216151609	8.791320514145962	200.49150657722936
Nevada Test Site	1400	15.449259462797691	12.138874698800825	8.73446683063218	211.42707594883777
Nevada Test Site	1500	14.81075152866671	12.151054307589984	8.6765799661568	221.10242838935497
Nevada Test Site	1600	14.200190145588016	12.16945928041142	8.611797271508822	232.3688549878759
Nevada Test Site	1700	13.562938990065843	12.206423032165093	8.530627086260056	245.7175985986208
Nevada Test Site	1800	12.904165422372818	12.220827491816513	8.46922522160125	253.61153184214905
Nevada Test Site	1900	12.267060014939672	12.220067399418406	8.41968165739398	260.9394947476787
Nevada Test Site	2000	11.618530726231052	12.217633941835038	8.364163947329835	268.1622588988749
Nevada Test Site	2100	10.985291354224184	12.219090319338411	8.30365124056529	275.8527519810621
Nevada Test Site	2200	10.337766349995498	12.222261171338332	8.247930105755483	282.1264991674325
Nevada Test Site	2300	9.689599247980787	12.227856188446673	8.19479719675744	287.8123101104636
Nevada Test Site	2400	9.061276262926556	12.23079785753084	8.146174280532772	291.4702806324341
Nevada Test Site	2500	8.38117216961753	12.23483075082781	8.090923220049309	293.7018872620105
Nevada Test Site	2600	7.721489091590352	12.236819165040892	8.039434371131996	298.37330173403853
Nevada Test Site	2700	7.165831520803849	12.245597134447872	7.9857657179539885	309.86171023978994
Nevada Test Site	2800	6.611454146117457	12.261824132944962	7.923949147418606	324.73987094430856
Nevada Test Site	2900	6.107548181931195	12.279195333007864	7.864798714673107	338.59524667967565
Nevada Test Site	3000	5.481902277663577	12.295792238153174	7.802399991390476	349.06334826543196
Nevada Test Site	3100	4.799602728549813	12.301311804554295	7.7465705880821005	354.45066877373984
Nevada Test Site	3200	4.319769850819524	12.3031689412213	7.708972910098558	357.81221142478273
Nevada Test Site	3300	3.8112466530674545	12.300507564782992	7.670127652097189	358.77266859114553
Nevada Test Site	3400	3.3448249366773206	12.300270199411388	7.63395685405116	363.3730465900311
Nevada Test Site	3500	2.8673965183656605	12.298402719829808	7.594532503498134	365.4347496222501
Nevada Test Site	3600	2.536555712150805	12.298683698249588	7.56746327533144	366.0907352331913
Owens Peak	300	22.29549362866077	12.09098721684218	8.623682205912194	83.02140084172348
Owens Peak	400	21.198607606362927	12.245785246232977	8.405031619215787	89.63981664532359
Owens Peak	500	20.454978200552784	12.36876797575272	8.192423195016985	94.73324512844988
Owens Peak	600	19.57716338381807	12.492553107819448	7.990827159339275	103.0596756088322
Owens Peak	700	18.73968795661064	12.582253779798526	7.779300663067516	114.9217843187538
Owens Peak	800	18.20237957890908	12.58563158568396	7.788400244282981	119.93991951114974
Owens Peak	900	17.713272781588685	12.583450871527438	7.824849179999494	122.85692618817625
Owens Peak	1000	17.150490546848072	12.53473341572176	7.837608290461299	129.68364056811316
Owens Peak	1100	16.585528659324613	12.4749524714296	7.863488983522356	134.54024364744714
Owens Peak	1200	16.01495108301813	12.399732816912405	7.8822459461359085	138.91572719751747
Owens Peak	1300	15.385027918286536	12.31772690718964	7.8887583669307855	141.6868296379089
Owens Peak	1400	14.718283279899518	12.26076175170868	7.867568651540341	145.4384586709183
Owens Peak	1500	14.061987076176775	12.208479781981891	7.851915591369277	146.33489466431894
Owens Peak	1600	13.42093799447321	12.16991840474626	7.839645131100965	144.65730509562374
Owens Peak	1700	12.822653349038958	12.146354247811676	7.814251701193395	148.85523786955622
Owens Peak	1800	12.24045436067873	12.144990453828743	7.775620414816809	162.25032734258633
Owens Peak	1900	11.727866685683104	12.162612138222665	7.734690280608736	168.158279479012
Owens Peak	2000	10.91447775092563	12.21254210472107	7.602100996522445	183.93531131715363
Owens Peak	2100	10.223817151287106	12.246515708294714	7.4910506956989025	197.74708097647303
Owens Peak	2200	9.447450828842827	12.27296273099514	7.385863905606817	218.83969637295095
Owens Peak	2300	8.976730453323295	12.280080222860205	7.341819829477691	229.6941730925306
Owens Peak	2400	8.454654002253555	12.396937501718147	7.239386921655076	251.8705382564432
Owens Peak	2500	8.205196443322587	12.398604928630672	7.223107508829196	255.65322060780983
Reunion	0	24.24485615246123	0.9520828723746452	1.890892328526285	2352.7746517344935
Reunion	100	23.643428963170017	0.95221509831068	1.8737385622780065	2535.8780790399587
Reunion	200	23.07108730356905	0.9520884924956686	1.8563448232405455	2532.268403229851
Reunion	300	22.508718527610096	0.951905866092232	1.838893183436448	2502.6279593481577
Reunion	400	21.912513818466685	0.9517215052752752	1.82026846940921	2470.2806895450044
Reunion	500	21.34504931085637	0.9516588269682174	1.8031822318579376	2479.958109071741
Reunion	600	20.79621616522413	0.9516541499307084	1.7867794001912147	2535.216492803794
Reunion	700	20.2268942097938	0.9516139844961776	1.769610994008562	2587.3098715077113
Reunion	800	19.66444114952658	0.9515457016275252	1.7526411262186712	2594.1541722000457
Reunion	900	19.11323973465769	0.951468478722988	1.735859529253978	2603.58665250584
Reunion	1000	18.51662970468049	0.9514716060973843	1.7182984550080775	2648.7748585702666
Reunion	1100	17.935494513388146	0.9514649345341486	1.701220991434658	2701.451344351865
Reunion	1200	17.357082647030076	0.9514563629464462	1.6843502915308881	2735.9957488543237
Reunion	1300	16.813228178506	0.9514484852553317	1.6683762117843164	2783.6403781092663
Reunion	1400	16.28527243914135	0.9513772664366577	1.6527182552887247	2724.151531854431
Reunion	1500	15.74255079076649	0.951510217975812	1.6375527891082688	2799.1557453958494
Reunion	1600	15.188193618218907	0.9515567177942852	1.6213824434161856	2798.170497357174
Reunion	1700	14.587248812411412	0.9515878073806155	1.603587726017509	2873.0791559193913
Reunion	1800	13.965822208753195	0.951679097464664	1.5861880229665095	2921.155291974994
Reunion	1900	13.458161318162862	0.9516956992501192	1.5723917314907596	2915.6907895881186
Reunion	2000	13.036596656261237	0.9518150070511714	1.5609621285497286	2960.4252406179085
Reunion	2100	12.12732635375776	0.9537245780032853	1.5442299370458772	3212.9999701131283
Reunion	2200	11.606401419601491	0.9540847392094188	1.5307228614861117	3228.3996517666396
Reunion	2300	11.15910182457532	0.9540327516899758	1.5179933534780865	3178.1854024216286
Reunion	2400	10.577691970179265	0.95281303251559	1.4981990522481268	2926.1317535548637
Reunion	2500	10.0658434170991	0.951977997307016	1.482482623547466	2657.9080855910074
Reunion	2600	9.628771713080852	0.9509605298695766	1.467839745323564	2388.290399145077
Reunion	2700	9.214577840787909	0.95091769225001	1.4555421356895115	2450.068032477029
Reunion	2800	9.091251519319345	0.9510822118487792	1.4525185669320144	2616.541145816674
Reunion	2900	8.357387649302181	0.9512011300563	1.431647944851669	2711.1000993199
Reunion	3000	7.952076200382439	0.9511984551024296	1.4201615158355163	2690.6468820172154
Santa Rosa Mountains	0	22.93652412953464	13.450830437855895	6.685621074974249	103.47628986132028
Santa Rosa Mountains	100	21.867577498952738	13.33619042360003	6.486671666044156	150.53575593909412
Santa Rosa Mountains	200	21.157449114974913	13.266300262975925	6.442906614756838	174.32593395476505
Santa Rosa Mountains	300	20.443708750251492	13.161865483897945	6.414371263820987	199.97578498281948
Santa Rosa Mountains	400	18.951974114900665	12.691900938155632	5.912094222328582	292.59292359964996
Santa Rosa Mountains	500	18.269473106930135	12.692811411803866	5.8594345730118516	326.01070704502604
Santa Rosa Mountains	600	17.721492106371393	12.821331049776925	5.918662130025792	342.7950201571857
Santa Rosa Mountains	700	17.13054040504081	12.90304967585377	5.915700177043928	362.6800962093135
Santa Rosa Mountains	800	16.474946233207206	12.89419411502133	5.847363203801942	366.78653797713986
Santa Rosa Mountains	900	15.899953705175587	12.925262932509591	5.859450932132712	375.2643325794378
Santa Rosa Mountains	1000	15.348281950458883	12.943747360358447	5.897676743793668	379.7225450952351
Santa Rosa Mountains	1100	14.816362503698354	12.999578841746777	5.936182566239943	369.9110747982504
Santa Rosa Mountains	1200	14.270615835357043	13.03753334555345	5.942060424218137	367.1071834035438
Santa Rosa Mountains	1300	13.723868289836563	13.070295141317729	5.985011373831908	357.2887563801742
Santa Rosa Mountains	1400	13.046393249769393	13.077235823479006	5.934659330183098	373.9640064152762
Santa Rosa Mountains	1500	12.427285195086618	13.054789537534926	5.885030829978969	396.55965187072235
Santa Rosa Mountains	1600	11.725062308653094	13.026705786357857	5.806108376343276	429.35303792612785
Santa Rosa Mountains	1700	11.248979760567016	13.161129726687651	5.906420611102078	407.36983347364384
Santa Rosa Mountains	1800	10.714802264601754	13.207069352893756	5.945069735921427	406.99179278340864
Santa Rosa Mountains	1900	10.129479511980668	13.223421415264582	5.960356518972333	414.47364817506514
Santa Rosa Mountains	2000	9.47950468141659	13.229801356794209	5.959041327585799	425.00482230212486
Santa Rosa Mountains	2100	8.900415587905126	13.236194150332338	5.946154240587324	421.7400228180759
Santa Rosa Mountains	2200	8.28209017276598	13.23270000816428	5.927431878491578	434.2133705300434
Santa Rosa Mountains	2300	7.670747168343718	13.233883631125687	5.908819806828932	432.67309498657136
Santa Rosa Mountains	2400	6.992510003492709	13.221768684192648	5.890386182775759	456.56003687653504
Santa Rosa Mountains	2500	6.4656387945630485	13.22010616188776	5.882525039094932	462.13764947218755
Santa Rosa Mountains	2600	5.836854573414529	13.22080679303186	5.871471986214049	461.50082377269064
Santa Rosa Mountains	2700	5.088498704123288	13.219657243514003	5.845689650074197	465.0175836780789
Santa Rosa Mountains	2800	4.475580405482867	13.21639528005336	5.820288295055638	484.3462227429024
Santa Rosa Mountains	2900	3.899541071986293	13.212488706204985	5.794358380401886	504.0538778219137
Santa Rosa Mountains	3000	3.319033092102051	13.212590038085938	5.771950692343751	510.3017594238281
Santa Rosa Mountains	3100	3.0316553087423967	13.21660423447228	5.765852019253156	507.25006485827447
Santa Rosa Mountains	3200	2.755174432324536	13.22022371677994	5.75950245834086	504.8666278640659
Sierra Nevada	200	18.20145746571489	10.434563827289589	7.014933541096733	497.5874663986101
Sierra Nevada	300	17.75096836069655	10.465244924031069	6.989343376784898	540.3713060308835
Sierra Nevada	400	17.1527498509841	10.504256824925635	6.944271584377119	577.2796993668163
Sierra Nevada	500	16.43019132231162	10.562370090424489	6.7834969292598615	554.5483626455745
Sierra Nevada	600	15.806838541371752	10.58659584030118	6.713268947168118	548.6320079650218
Sierra Nevada	700	15.145465101772324	10.58057204286	6.633606572134597	538.5811505758733
Sierra Nevada	800	14.53034215881974	10.595973115558555	6.614776256936443	542.3811939582337
Sierra Nevada	900	13.937303684220756	10.6139122985839	6.613050108219669	567.9388787904749
Sierra Nevada	1000	13.366892731446304	10.594487243837468	6.592568352619496	585.5236911634485
Sierra Nevada	1100	12.770352677513936	10.560322796461188	6.551102353882108	613.9061903692894
Sierra Nevada	1200	12.116457199186152	10.551836916646144	6.510431291828151	628.9328975832159
Sierra Nevada	1300	11.499440010543884	10.541574021530089	6.4678655571511054	632.7998324666032
Sierra Nevada	1400	10.899713288515912	10.502703135363156	6.414375741002653	637.3250284335625
Sierra Nevada	1500	10.272180413810869	10.436157213888384	6.353811841125306	637.2023205640648
Sierra Nevada	1600	9.57585757483357	10.342538329919998	6.276555177489922	622.6383764393538
Sierra Nevada	1700	8.923437093862894	10.293475841335244	6.222481891611105	614.571223293342
Sierra Nevada	1800	8.296308616512292	10.239646288771388	6.172390067490744	600.5338715101545
Sierra Nevada	1900	7.632645419338782	10.19409811510899	6.124644832987286	589.8863987783761
Sierra Nevada	2000	6.9615522705887	10.15916940209145	6.076075900339419	579.3726531797787
Sierra Nevada	2100	6.330927072357316	10.156401139974305	6.043893436349845	576.510693793022
Sierra Nevada	2200	5.683331176310233	10.140982231574943	6.007737555342569	567.0405974459966
Sierra Nevada	2300	5.029800538052448	10.1382633330721	5.97766900570733	564.6766511448351
Sierra Nevada	2400	4.40102187413261	10.137707977715095	5.950388749521237	562.7979341126673
Sierra Nevada	2500	3.739529582672197	10.146003094367716	5.9240067715831515	562.7570638031572
Sierra Nevada	2600	3.105844501707111	10.164222822309643	5.901075847120742	566.257702816385
Sierra Nevada	2700	2.4708622765904016	10.1815288234171	5.878656686682235	571.2171706808806
Sierra Nevada	2800	1.9111640894033937	10.190366988999369	5.858334865824503	581.0632832059997
Sierra Nevada	2900	1.2982432508981048	10.204326958154097	5.834702366846593	591.9024780330225
Sierra Nevada	3000	0.847844015545383	10.210494885429812	5.820651048183229	601.3000397040335
Sierra Nevada	3100	0.4026355587409959	10.203020873524038	5.800057491199416	604.9249511316133
Sierra Nevada	3200	-0.1504597312164868	10.184687489795076	5.771488344228951	613.2587440830887
Sierra Nevada	3300	-0.6207250012650628	10.171079235272195	5.750181263581884	619.6873137177868
Sierra Nevada	3400	-0.8867875504217553	10.168237758327177	5.738307741614383	625.8037583045517
Sierra San Pedro Martir	0	20.573245999233514	8.272826319113994	4.136560206999181	173.95195949671623
Sierra San Pedro Martir	100	20.26061863983054	8.939301433261669	4.349570233352732	182.15194878793525
Sierra San Pedro Martir	200	19.842071312491623	9.33973455133818	4.489140147362722	188.7349440417772
Sierra San Pedro Martir	300	19.744066816542208	9.98621655677287	4.782364003864153	177.70125752827636
Sierra San Pedro Martir	400	20.23560574252708	10.994315369766756	5.41299908585063	150.67309078425376
Sierra San Pedro Martir	500	19.673894889398372	11.16517258876482	5.4136167669798	150.82580258691365
Sierra San Pedro Martir	600	19.10874263551949	11.290922181006172	5.432569104308323	155.53892002590487
Sierra San Pedro Martir	700	18.436578222024007	11.402781974597923	5.4381484544768615	162.35296162814174
Sierra San Pedro Martir	800	18.00595616837917	11.632559830086851	5.543169341945693	161.52520551208906
Sierra San Pedro Martir	900	17.460240806703215	11.781952654875472	5.6080460086360935	162.16820309234026
Sierra San Pedro Martir	1000	16.915685472141483	11.858817806393024	5.641021074175722	163.87322538617772
Sierra San Pedro Martir	1100	16.377925409359285	11.935071574534732	5.672505552550429	165.80523043335262
Sierra San Pedro Martir	1200	15.780325916088753	11.986908553933947	5.688320988405268	169.72989221770368
Sierra San Pedro Martir	1300	15.32673046639452	12.12917076850032	5.758885297599971	156.93818427816726
Sierra San Pedro Martir	1400	14.637299694402255	12.132937606170165	5.729349985281247	166.26504480725282
Sierra San Pedro Martir	1500	13.916291964711586	12.10937403893564	5.68272351578737	178.6108167804276
Sierra San Pedro Martir	1600	13.196020327358482	12.093315887456308	5.6399616298222615	187.85856106231083
Sierra San Pedro Martir	1700	12.508617337723631	12.100730296531616	5.62087553995477	187.7195230863844
Sierra San Pedro Martir	1800	11.836754981101617	12.108049985980546	5.601069455454965	192.12312853769737
Sierra San Pedro Martir	1900	11.195637913584196	12.122169211389451	5.589893034283079	196.42597241141084
Sierra San Pedro Martir	2000	10.495179761945456	12.138307411749922	5.57438117979783	198.69980368742108
Sierra San Pedro Martir	2100	9.90224362818518	12.15828185929329	5.568579806230649	199.66092850557035
Sierra San Pedro Martir	2200	9.28466795827925	12.14189176820656	5.535371860798746	210.2253262211578
Sierra San Pedro Martir	2300	8.542344148902043	12.12878511542156	5.493148051582848	217.1285365212165
Sierra San Pedro Martir	2400	7.902973549408057	12.15873016181564	5.483397588147686	229.56573993564777
Sierra San Pedro Martir	2500	7.472977331135278	12.20366705804546	5.508081920832393	235.34365111770703
Sierra San Pedro Martir	2600	6.964956887726143	12.261902933894309	5.537254849545502	233.19031915300815
Sierra San Pedro Martir	2700	6.638444199467601	12.27431873977868	5.5433620000081465	229.94752677464012
Sierra San Pedro Martir	2800	6.3691466783745545	12.280734682331628	5.546937400194974	227.23114475764908
Sierra San Pedro Martir	2900	6.445884192431414	12.29050130844116	5.569412669994213	230.37847865069355
Sierra San Pedro Martir	3000	6.551995124816895	12.293715476989746	5.5796680175781255	232.7038887023926
Socotra	0	26.38420335959279	0.7230970277468942	1.2353150216806374	283.0111020336468
Socotra	100	25.69941097704452	0.7234481352258291	1.2180895570136416	291.32090659771393
Socotra	200	25.14383386546128	0.7236587672550939	1.2044159007055706	303.8394688756499
Socotra	300	24.637961646844133	0.7236748256109632	1.1907997343016288	323.40825336344574
Socotra	400	24.142612857129212	0.7234121490257511	1.1774089551304392	341.41000332568285
Socotra	500	23.54398275751412	0.7234364150178484	1.1654536855903808	358.01561451932275
Socotra	600	22.970721779460053	0.7233655344548374	1.1543700635395202	356.3478026659179
Socotra	700	22.375374826903208	0.7224272441757597	1.1412007294103428	353.8523573398692
Socotra	800	21.725567547939853	0.7210787148131969	1.1276999227026072	365.20389401345903
Socotra	900	21.169754890823192	0.7209426800476083	1.1157331314846737	379.4984477953413
Socotra	1000	20.75242918902033	0.7210842939369672	1.1073896948112183	396.1749515862512
Socotra	1100	20.315577697263365	0.7212510823799234	1.0981343516506277	392.60653696885186
Socotra	1200	19.901295250788888	0.7210696013079577	1.0877213178608682	387.5961715251686
Socotra	1300	19.08350892905861	0.7212110764932496	1.0707125759004523	432.68937968169377
Socotra	1400	18.741797705968224	0.7212529693643253	1.063130293121338	438.7549177296957
Socotra	1500	18.634513623786695	0.7212672508124149	1.0611043775153886	444.0711540453362
South-Eastern Pyrenees	0	16.655299074294312	6.581274919753629	5.722689725850849	545.9475543725363
South-Eastern Pyrenees	100	15.940958571513196	6.74278752124864	5.756899489483185	558.9468930747728
South-Eastern Pyrenees	200	14.957995961616458	8.204775568842624	6.019894405036446	524.4141863609832
South-Eastern Pyrenees	300	14.342991434487232	8.57260920243185	6.069254433505137	547.1475464532309
South-Eastern Pyrenees	400	13.645294214614722	8.615909561972135	6.053672040209108	596.8329001158402
South-Eastern Pyrenees	500	12.966702401834612	8.621916697681579	6.027638942763776	638.4518707165657
South-Eastern Pyrenees	600	12.353659239835237	8.630703318997801	6.008538550561944	677.6207148292688
South-Eastern Pyrenees	700	11.784443714977332	8.610785603994893	5.984502685380624	716.1345724127362
South-Eastern Pyrenees	800	11.188904497798513	8.57702694062728	5.958279088629743	765.7139953602438
South-Eastern Pyrenees	900	10.60833020682252	8.448074281089099	5.885815552953561	756.2239836794142
South-Eastern Pyrenees	1000	10.048701154430606	8.417775090728217	5.853295079138189	782.5580794217261
South-Eastern Pyrenees	1100	9.498263343200277	8.419212209339733	5.835270254050922	811.3318320480906
South-Eastern Pyrenees	1200	8.142536531498234	8.802840293298626	5.847882011735047	974.8594361359314
South-Eastern Pyrenees	1300	7.5372677134397135	8.786246117965854	5.822938672951039	1014.1984134123472
South-Eastern Pyrenees	1400	6.938591963308779	8.771981363294733	5.798827721732566	1052.10591745559
South-Eastern Pyrenees	1500	6.330843239893961	8.761384838214132	5.7728653968444625	1084.134698271359
South-Eastern Pyrenees	1600	5.7017013835393735	8.751893985597695	5.747874227318668	1113.476628149084
South-Eastern Pyrenees	1700	5.072903411721487	8.75082289690722	5.72806665710362	1130.5326654940895
South-Eastern Pyrenees	1800	4.459771375405276	8.751432123309488	5.712512989855673	1140.0870627082952
South-Eastern Pyrenees	1900	3.880506527418055	8.752140660634954	5.6990867236472855	1158.4635102516584
South-Eastern Pyrenees	2000	3.308033940091078	8.748734801419326	5.686134344430019	1167.484490968873
South-Eastern Pyrenees	2100	2.705177279032626	8.749878279270856	5.668704416512993	1178.4522594989437
South-Eastern Pyrenees	2200	2.14517903928858	8.75006184263077	5.656577903459485	1191.3871704762566
South-Eastern Pyrenees	2300	1.604928020251036	8.750814494550097	5.644779033905431	1206.608076085419
South-Eastern Pyrenees	2400	1.1175565827144252	8.754122615306482	5.636341877245823	1214.2377630868502
South-Eastern Pyrenees	2500	0.6172681456069266	8.759017622154708	5.625622363387837	1222.840890947176
South-Eastern Pyrenees	2600	0.1085303471626532	8.760022057176814	5.6114925746052435	1227.6811480849406
South-Eastern Pyrenees	2700	-0.40390198844048414	8.759515712462793	5.593460785287014	1235.248471856779
South-Eastern Pyrenees	2800	-0.9696410433311302	8.761768591734501	5.568557461950971	1254.379393998706
South-Eastern Pyrenees	2900	-1.5137649047474415	8.771997918593549	5.543985694706582	1277.0145013688864
South-Eastern Pyrenees	3000	-2.105438516478654	8.77942699308883	5.528993465470146	1286.1719556532137
South-Eastern Pyrenees	3100	-2.4859586525697512	8.776744097069212	5.527796482656709	1276.600647151645
South-Eastern Pyrenees	3200	-2.729342661548764	8.775024001757142	5.527148906418801	1274.871938188608
South-Eastern Pyrenees	3300	-2.853803249705922	8.76655217257413	5.52872188387784	1261.513436612216
Swiss Alps	300	11.325747120734206	8.051507367165403	6.87962386041244	1065.6713100220852
Swiss Alps	400	10.722565639048288	7.946939939969141	6.746959235460723	1095.3797203770196
Swiss Alps	500	10.04385460974142	7.923510830421246	6.702454646745525	1097.6690713742737
Swiss Alps	600	9.494800116209326	7.926433619081552	6.691629898194586	1158.282700306387
Swiss Alps	700	8.924648032838551	7.927551705094791	6.672598653234027	1198.0292618419628
Swiss Alps	800	8.356904292450913	7.926414343547068	6.655537691997467	1239.4721019308215
Swiss Alps	900	7.787654184567074	7.923925578494694	6.636951960122665	1264.2174143887205
Swiss Alps	1000	7.226573478978073	7.926125477860677	6.619717847232826	1287.3442628731325
Swiss Alps	1100	6.669934341430502	7.930179090483915	6.604386857106711	1298.8816195141735
Swiss Alps	1200	6.093795975001176	7.930379054897498	6.584198384565825	1302.7082399800208
Swiss Alps	1300	5.518256837096168	7.92809734584817	6.560901338361981	1322.707397178291
Swiss Alps	1400	4.957607625867232	7.92677898053059	6.540687524326605	1346.619699818806
Swiss Alps	1500	4.400579327516514	7.926239749748989	6.5217272837697715	1369.8871579539716
Swiss Alps	1600	3.8495938528794698	7.92552415399269	6.504934090371449	1381.1586580559886
Swiss Alps	1700	3.2937833478742187	7.9237715610275075	6.488000411436001	1385.46797197862
Swiss Alps	1800	2.739774992678984	7.922171753218895	6.470460439395413	1394.710799956832
Swiss Alps	1900	2.188889669138505	7.921256294405785	6.4540877383261	1400.2534392082175
Swiss Alps	2000	1.6257207953502804	7.921106519659096	6.437968893944697	1397.330084411892
Swiss Alps	2100	1.0681435635354768	7.921385908805531	6.4223625758057175	1384.0252648481369
Swiss Alps	2200	0.5040986689225644	7.91961520796792	6.403662327935057	1373.647148694749
Swiss Alps	2300	-0.05339971330840741	7.916169712957251	6.383593136187148	1370.8335314121268
Swiss Alps	2400	-0.6099787256792045	7.913297823982672	6.364063369918162	1368.4658387865427
Swiss Alps	2500	-1.1434467158205297	7.912480874032488	6.3463205467662895	1366.6311981127224
Swiss Alps	2600	-1.67103144386298	7.912821277694983	6.329243450089824	1359.3117254485603
Swiss Alps	2700	-2.200795203066594	7.915910173856089	6.312897267792718	1342.894250884831
Swiss Alps	2800	-2.722780957259298	7.9205243890601444	6.298192321768718	1322.6504495155714
Swiss Alps	2900	-3.2546416934718225	7.922186825430404	6.281278315894217	1307.659146090423
Swiss Alps	3000	-3.8018883856913512	7.9278946015739535	6.266738946896362	1290.620221229366
Swiss Alps	3100	-4.3907936166609165	7.933930531765698	6.250041141714791	1266.9484453327757
Swiss Alps	3200	-4.99052847022743	7.939137172307481	6.233320656439518	1237.222372774181
Swiss Alps	3300	-5.5432335494248814	7.9397978406686764	6.214680883007556	1231.4338315499576
Swiss Alps	3400	-6.090132858029989	7.935603800128822	6.191941458848221	1243.8739908659666
Swiss Alps	3500	-6.617776258608416	7.932772430899215	6.171185889034039	1266.13992976471
Swiss Alps	3600	-7.046823429810297	7.932893190878512	6.155999804112632	1269.6765236361002
Swiss Alps	3700	-7.399645958943492	7.9390448084265985	6.1477268058930505	1258.6283845255866
Swiss Alps	3800	-7.734748299550352	7.942178890967655	6.138033835924143	1255.4145362873094
Swiss Alps	3900	-7.923564514528847	7.948172088237094	6.135258551608093	1222.2353654280405
Swiss Alps	4000	-8.496572270672491	7.928371407454821	6.071149148519937	1215.8936491179506
Swiss Alps	4100	-8.703755889250974	7.934747874123156	6.069011246662004	1182.2276356880443
Swiss Alps	4200	-9.036826966229608	7.930726102941176	6.054495840992647	1172.8306374942556
Swiss Alps	4300	-10.112265957103055	8.035958967021866	6.081226763556986	846.68710985370706
Swiss Alps	4400	-10.247232818603516	8.036073714036208	6.076084698016827	845.4150038499099
Swiss Alps	100	12.719563587527563	8.085673864322557	7.016207801889156	1263.5860557080714
Swiss Alps	200	12.23437138655771	8.046072067256336	6.979819178318911	1139.6847698227054
Tahoe	1100	12.343228251190826	12.17178305468184	7.731269326020413	805.8859834600735
Tahoe	1200	12.005362284995917	12.197328058092976	7.753497191547633	805.3863362351144
Tahoe	1300	11.41032623096386	12.232478735009762	7.756455332052948	719.0235236488534
Tahoe	1400	10.71565443171666	12.245252669931048	7.7828139658335	604.4852502856479
Tahoe	1500	10.101520928179044	12.254937661653877	7.734064010210577	613.5201289283499
Tahoe	1600	9.482248214101428	12.261010729506456	7.659556571921865	688.4519537702699
Tahoe	1700	8.904367838833448	12.269920809129744	7.644539860230355	641.0781230398628
Tahoe	1800	8.295034338301306	12.293405014694349	7.5475647811910065	641.7258860952678
Tahoe	1900	7.771795243330246	12.285345125849007	7.533577525456415	687.2393641302343
Tahoe	2000	7.201116890541425	12.290465368440591	7.474347522585797	730.3268716348726
Tahoe	2100	6.6005264284675205	12.295514917462068	7.406804144364962	771.1703366726949
Tahoe	2200	5.985534498283512	12.304321438566852	7.3334361973449775	819.309436689254
Tahoe	2300	5.425106148132447	12.310675589532671	7.275575779701946	837.3093043538609
Tahoe	2400	4.876961697031257	12.31937640112336	7.214452914736643	856.4463125553988
Tahoe	2500	4.305116438284335	12.3334004712207	7.159558018902382	882.0705597232595
Tahoe	2600	3.7791862562720127	12.34172646149752	7.111749381224748	938.393172020266
Tahoe	2700	3.28323707931587	12.34828708465876	7.12127648234066	887.4138843066723
Tahoe	2800	2.932809257399738	12.35098741964112	7.169910788297041	745.0936498871679
Tahoe	2900	2.1150587800795018	12.343879449703705	7.172738113651809	630.252502924241
Tahoe	3000	1.7097848723438311	12.3442002351277	7.144526819224101	635.7263313930717
Tahoe	3100	1.2644196956192084	12.344402872523776	7.117367736206732	639.3166050715134
Tahoe	3200	1.1466946435494587	12.343128563236224	7.118539988865361	621.9032811435212
Tahoe	200	16.17903489498976	12.222247229227206	6.647818175257242	909.4874863043063
Tahoe	300	15.841484306112264	12.221014083120572	6.702386314111165	973.159058940756
Tahoe	400	15.415353524186855	12.224862087499936	6.701141120655768	1026.136609129196
Tahoe	500	14.96135841785718	12.229143757738926	6.679755470339362	1090.8520652223335
Tahoe	600	14.482070935278688	12.236101867283493	6.638739053610829	1192.5412581930286
Tahoe	700	13.935481922629666	12.24578130197081	6.695543755858337	1259.4867789418026
Tahoe	800	13.34044639365707	12.258120157265628	6.744339106656156	1358.5047520814385
Tahoe	900	12.759804348849215	12.268304699218792	6.7818154857664	1419.905215076188
Tahoe	1000	12.137392804784756	12.286610726046012	6.887733373842202	1395.7912661121395
Taiwan	0	23.32549947144316	4.2141955641541875	4.239138227043274	1948.144096862061
Taiwan	100	22.84741369032063	4.628067429988273	4.18703037757491	2123.126097925662
Taiwan	200	22.31829911271921	4.682892136132454	4.127536715801973	2209.875506074026
Taiwan	300	21.782295463070483	4.713335081750904	4.091520424472331	2311.6708803572824
Taiwan	400	21.216782791601545	4.786639935669522	4.089468274376677	2364.792408266901
Taiwan	500	20.65610597807045	4.854438434265388	4.065419012072052	2434.068507520369
Taiwan	600	20.106043492164712	4.928421854803846	4.062599591940382	2488.4840196905407
Taiwan	700	19.5884244128388	4.988561801471842	4.04704304962945	2537.3190249701124
Taiwan	800	19.081627335592135	5.022710100372865	4.0140182770096065	2576.5589482463183
Taiwan	900	18.545954739453897	5.069798358799086	3.9957114984164592	2618.3997144642863
Taiwan	1000	18.010383251285838	5.114556550964625	3.978477765437562	2664.498562870235
Taiwan	1100	17.463008002921423	5.148162520229346	3.950225746107085	2707.32428261471
Taiwan	1200	16.92433408931719	5.171699541078844	3.92217987970647	2758.462505377089
Taiwan	1300	16.397205280404556	5.188371999502992	3.8948025614465895	2805.351476246153
Taiwan	1400	15.865464811056771	5.201111690473611	3.866519756985913	2833.9837584398506
Taiwan	1500	15.334070343291978	5.207917549154724	3.83545071097823	2854.744689113042
Taiwan	1600	14.797503233907548	5.217557611354097	3.807456778826139	2856.5884699801227
Taiwan	1700	14.263848542187333	5.230089147234706	3.783446654035355	2849.1177842375773
Taiwan	1800	13.733033320681594	5.23910983498565	3.757293251332973	2843.6645967738564
Taiwan	1900	13.200079716813685	5.247949177435261	3.730884824534461	2840.230426838544
Taiwan	2000	12.6639710884609	5.250402242527772	3.699487740476073	2836.1236530276014
Taiwan	2100	12.130208784446914	5.248382982045321	3.665624014789957	2834.0125490924997
Taiwan	2200	11.604364744378064	5.247288031594171	3.6351234351293944	2826.8093957462424
Taiwan	2300	11.091713537249548	5.243613554438563	3.6007189178673737	2832.9371765303913
Taiwan	2400	10.572256738303608	5.233086244702479	3.562077235346948	2830.1667319430267
Taiwan	2500	10.067026763709649	5.223887631362531	3.525574842234434	2836.022411283556
Taiwan	2600	9.568956854755484	5.237474946291701	3.505606548062242	2863.3831273085225
Taiwan	2700	9.057218896885765	5.244849939928097	3.4739449422741955	2897.8678176936355
Taiwan	2800	8.550388704335592	5.2492677592956545	3.441378875376534	2913.3855918496974
Taiwan	2900	8.081981587199403	5.256344622726734	3.4133050942187344	2932.935676477343
Taiwan	3000	7.586022859714568	5.271484086311547	3.383722679123754	2959.2046557628173
Taiwan	3100	7.088202508448798	5.294626104050485	3.36129923692278	3004.560803867049
Taiwan	3200	6.574468117020319	5.325295545475123	3.3420088319938155	3052.3592336473425
Taiwan	3300	6.069168475625728	5.350226504946143	3.3200293437896913	3082.597776078575
Taiwan	3400	5.614231388062272	5.377423968551605	3.309336772631039	3111.6346007103016
Taiwan	3500	5.107660127745734	5.4061370343705075	3.2933923104143936	3147.5416754030102
Taiwan	3600	4.708448927283558	5.416071349089938	3.2768080973385296	3171.6162418733
Taiwan	3700	4.465144516251062	5.423487776922502	3.2678215441941085	3182.0584135382437
Taiwan	3800	4.346056390034741	5.424297840122518	3.2617712141102753	3192.9687305713524
Taiwan	3900	4.241371596486944	5.483898263228567	3.261735184518914	3271.8994911595396
Tajikistan	200	17.69470227339467	10.819056561557549	9.083356594836957	269.35331840879314
Tajikistan	300	16.910169910117936	10.788831884791907	8.859125473922552	284.969768727421
Tajikistan	400	16.906636490344237	10.676018036005688	8.78126607943775	350.52049125806855
Tajikistan	500	16.30566251167246	10.506849636999217	8.66711858419708	363.5774395060012
Tajikistan	600	15.68480618699346	10.452939782257625	8.601960773084176	393.5379887220177
Tajikistan	700	15.039397771229364	10.396071804920169	8.548108986985914	426.7534360389118
Tajikistan	800	14.140429117012394	10.456415580127718	8.481832378723114	443.4159550067231
Tajikistan	900	13.61738434815697	10.422480199304555	8.442101550578593	455.71375453058147
Tajikistan	1000	13.06233521823493	10.36772451121289	8.39327130920307	466.7849499026979
Tajikistan	1100	12.480544177276656	10.27171854763232	8.33918266040964	489.85170551648366
Tajikistan	1200	11.901435052346317	10.17417335082332	8.28467529554972	508.5349373670274
Tajikistan	1300	11.001621126421226	10.077432484116098	8.208636525837909	485.9648418019854
Tajikistan	1400	10.424182833983217	10.052471256474856	8.18982232665497	499.2956152427861
Tajikistan	1500	9.808049818820312	10.02539679322488	8.175428983105837	506.711359174273
Tajikistan	1600	9.197674671468228	9.993240755815634	8.148072623705842	514.4036073599739
Tajikistan	1700	8.621345564039856	9.935762216450252	8.112372557727037	521.3907544979844
Tajikistan	1800	8.040982953908138	9.884435848921616	8.077359910646221	537.73538149556
Tajikistan	1900	7.466371941464513	9.844809351678697	8.04744509960581	555.49077307968
Tajikistan	2000	6.874460503200242	9.798771645346982	8.020219345622417	572.374859834582
Tajikistan	2100	6.3096610229278065	9.76854775227807	8.003881302618314	583.8421870085887
Tajikistan	2200	5.393917720998421	9.70950858242652	8.0246582064674	537.386362348667
Tajikistan	3100	0.2420511389979065	9.392298578395476	7.86712824367527	530.9396946372759
Tajikistan	3200	-0.4973158612030182	9.4496769095597	7.933922317713151	466.7224283542253
Tajikistan	3300	-0.9710240874155532	9.454411136350537	7.924180684572641	476.95822798597015
Tajikistan	3400	-1.4789970028939872	9.455919847101628	7.9147569167444125	483.6662253831383
Tajikistan	3500	-1.9649708772159655	9.49769582970712	7.910273615853182	487.51567208996784
Tajikistan	3600	-2.4436831442164504	9.478697164613704	7.898334320244937	494.5758659986723
Tajikistan	3700	-2.9410379017246155	9.501222047729073	7.897878526611803	498.64371852981
Tajikistan	3800	-3.4276466141410475	9.546510110425784	7.903405594795461	500.3805049690219
Tajikistan	3900	-3.893813592747251	9.565892061490205	7.883029165405084	502.1999025751759
Tajikistan	4000	-4.370143290387945	9.584093213400177	7.890884120518461	500.59304187384737
Tajikistan	4100	-4.869737452195549	9.595041460539417	7.891635015331747	503.55865223817176
Tajikistan	4200	-5.3393014774073535	9.594501169434054	7.8899513368040575	507.7446884820925
Tajikistan	4300	-5.743316008043454	9.580815778777332	7.885347037321063	510.5624866985157
Tajikistan	4400	-6.119974902084048	9.559169430446437	7.879981045782293	512.6723756473694
Tajikistan	4500	-6.747278106979358	9.618647006682668	7.939909477975631	471.2331652926614
Tajikistan	4600	-7.143882579751262	9.596123211951424	7.929815221104086	481.7850470168225
Tajikistan	4700	-7.455808390833229	9.630529536386776	7.9480796646704	469.35058072875773
Tajikistan	4800	-8.37574542970477	9.601929432265932	8.007721249421438	382.5624135961928
Tajikistan	4900	-8.80603359996116	9.588898259336968	8.000728388686284	390.1865963261614
Tajikistan	5000	-9.25360598721372	9.57536444235103	7.993293495985186	401.7840711942031
Tajikistan	5100	-9.71817815585118	9.561129393336364	7.986918269056335	413.4708056125061
Tajikistan	5200	-10.102908044018005	9.549820343048411	7.981984682538166	424.276751552888
Tajikistan	5300	-10.503378190252906	9.537758613081872	7.976919357508388	436.5713139671398
Tajikistan	5400	-10.858177545682324	9.516643561526438	7.970739694863172	449.7822470954315
Tajikistan	5500	-11.3727243424558	9.53769143297488	8.10443353314697	446.47491675410816
Tajikistan	5600	-11.807635650005055	9.512159514319336	8.094742881876579	463.59224606765
Tajikistan	5700	-12.227660410372456	9.492306814718544	8.089742017512254	471.7676992390683
Tajikistan	5800	-12.589509822132769	9.476939679782715	8.08344857745905	473.0106929290299
Tajikistan	5900	-12.954578495599984	9.464377195634976	8.074921568086925	482.8056772093421
Tajikistan	6000	-13.254913993361969	9.45861590825534	8.068383269854436	491.25194459015086
Tajikistan	6100	-13.546027953805554	9.446398352715546	8.060525982032356	503.7212737206907
Tajikistan	6200	-13.882345691851906	9.244156326249184	8.002666516736458	624.7966085293506
Tajikistan	2300	4.645930304020162	9.582839940788608	7.935104528758472	547.4456442477353
Tajikistan	2400	4.146689808388056	9.541641271665153	7.908186149877952	563.831869420067
Tajikistan	2500	3.637995422399745	9.51427736485692	7.891846580659665	573.8370072440172
Tajikistan	2600	3.1559817907495016	9.505486834115592	7.887744417764543	580.431684978489
Tajikistan	2700	2.683493425891336	9.41403414377626	7.790815430533084	592.0969376084862
Tajikistan	2800	2.159249680586812	9.396952361563905	7.781148907348252	600.7782189709889
Tajikistan	2900	1.6228253372242356	9.379873282359464	7.770007215648211	604.77514331991
Tajikistan	3000	1.084424238552947	9.367374627555131	7.759435697949662	607.4930850738936
Tajikistan	6300	-14.653376093441514	8.990554504579261	7.735738511891353	887.648039114411
Tajikistan	6400	-15.10169402598512	8.985788490404484	7.724310282575547	896.8320285563287
Tajikistan	6500	-15.56030379992103	8.986110332434745	7.722214011054973	898.1063415118842
Tajikistan	6600	-15.943769166768009	8.991542519718369	7.7348099773440415	888.6707811056541
Tajikistan	6700	-16.359849708626474	8.996687816742996	7.743860162553908	894.0450094900555
Tajikistan	6800	-16.986028096751525	8.999537242647142	7.743912750719039	915.217723836512
Tajikistan	6900	-17.338990528994742	8.970344933151027	7.693063832791816	966.080592036993
Tajikistan	7000	-18.197268877342832	8.9684874831604109	7.687115649299442	922.94413907763
Tajikistan	7100	-18.494408359891207	8.968317787527418	7.687506809704019	925.398946725723
Tajikistan	7200	-18.75567388993275	8.967818787007392	7.688294292672071	937.6855893678304
Tajikistan	7300	-18.73322959136963	8.966858058929443	7.6887421801757805	956.6519540405274
Tajikistan	7400	-18.382508277893063	8.966159648895264	7.688267639160156	968.047119140625
Tasmania	0	12.329722787641831	5.084569982306382	2.6965048087005097	1030.838599453904
Tasmania	100	11.768867832092573	5.231273478750867	2.738456243189633	1181.8986149111429
Tasmania	200	11.151709838966232	5.238534479038312	2.740377789205046	1419.4459658397857
Tasmania	300	10.59678451421736	5.239841098854091	2.753620307832479	1558.6624830663895
Tasmania	400	10.02215103079015	5.381739762811033	2.8151951366172465	1581.6917354242214
Tasmania	500	9.448398106637628	5.485973721971513	2.864301568268587	1655.4541187503078
Tasmania	600	8.872197465122383	5.606915833403657	2.9192696784319683	1690.0892360252792
Tasmania	700	8.26702607914108	5.739628921051872	2.976079487077889	1817.0448007763991
Tasmania	800	7.690723732210105	5.836416630041368	3.0308739145082795	1814.231529496809
Tasmania	900	7.150967742415288	5.883228635673705	3.0668500110391186	1853.9262090347356
Tasmania	1000	6.608107544197496	5.876515068213342	3.0786375957393033	1946.175563732964
Tasmania	1100	6.139025276189308	5.846378435779945	3.0755283694529942	2107.0868856196394
Tasmania	1200	5.65306514125757	5.738526764643441	3.042577276103326	2275.7917692528513
Tasmania	1300	5.402383693494637	5.769790097200302	3.058077817786665	2314.227007495183
Tasmania	1400	5.144824311774978	5.865782871549003	3.100726532947054	2423.0541554374568
Tasmania	1500	5.258024468293061	5.651966074350718	3.059407968881968	2593.9599609375
Utah	1100	15.275141855916596	11.899523779996864	9.389553134344713	192.50943802436
Utah	1200	13.447246339153375	11.710531344416513	9.568288383463903	236.264359490864
Utah	1300	12.760849218698516	11.656694980656388	9.523092287259876	243.75021965312433
Utah	1400	12.16053776939177	11.651385860815791	9.47037313223872	257.17828690907606
Utah	1500	11.374203798418836	11.61257072562578	9.444194065139383	256.36003242850717
Utah	1600	10.723985356294278	11.609618119621416	9.384486003004891	275.679619634103
Utah	1700	10.081041824156312	11.607617492565996	9.322905160886206	297.083918542115
Utah	1800	9.471004455529188	11.600103555886893	9.264729353975714	306.24809400620035
Utah	1900	8.850773798908161	11.594221959469134	9.207399040278991	315.04761573906313
Utah	2000	8.190796229019096	11.585693749951506	9.136986926294377	330.36005480495453
Utah	2100	7.575707059684083	11.585784880641288	9.076630121072292	343.2385230186653
Utah	2200	6.971647938455019	11.58517731330255	9.021991189837074	353.16852898941926
Utah	2300	6.362730932231043	11.579758461217551	8.965812714624866	364.19397289710054
Utah	2400	5.767975267645226	11.5789298912429	8.910033322314073	375.17853150941573
Utah	2500	5.182259065851077	11.578566293117571	8.855679194041919	383.5845518909124
Utah	2600	4.6068585880957125	11.577756939312788	8.802844958135966	395.1475673013452
Utah	2700	4.035388573344748	11.576939532614704	8.749181368031383	408.9008814279381
Utah	2800	3.517890481296046	11.575318172170064	8.709548359596957	417.5236625090759
Utah	2900	3.0541058560024212	11.58218147450872	8.634856464991078	412.5890731252677
Utah	3000	2.583963198422883	11.581624834128368	8.59318457399499	420.2675368707089
Utah	3100	2.457235169543472	11.667766464897907	8.534220992663693	399.4109560595053
Utah	3200	1.727479370747714	11.635439604829529	8.497797371862173	396.2777020700024
Utah	3300	1.3410140192792914	11.634332456406312	8.46340705137617	411.0313942438261
Utah	3400	0.871920902684056	11.66509514043967	8.436616395115955	443.2880427120993
Utah	1000	15.92762040629946	11.846669316798808	9.476914134860728	178.8491986371759
Utah	600	19.378312853152377	12.006774658631487	9.259163632995266	183.11016764573876
Utah	700	18.4112777932209	11.991815226699291	9.196425129203478	202.03341927486863
Utah	800	17.857661019189308	11.975721104849224	9.164034480312788	222.6930812244992
Utah	900	17.14380887720102	11.95474031201088	9.12218832906376	245.52553261773392
Utah	3500	-0.7368618435738736	11.527602434110491	8.42386426948382	449.3590109069227
Utah	3600	-0.9592971588112456	11.527450669498853	8.40622977802958	450.6284183556942
Utah	3700	-2.845505355594687	11.430693749552908	8.272062455694611	418.86944936961686
Utah	3800	-3.237681079125302	11.430945527976316	8.231136267156932	425.0490065985524
Utah	3900	-3.6187359098412983	11.432563948788568	8.192761697860202	433.930307162562
Utah	4000	-3.993753036311516	11.433665720211891	8.184125869148495	425.7524436194507
Utah	4100	-4.0707848993937175	11.433176930745445	8.166851416015625	445.6027404785156
Venezuelan Andes	0	27.460933911193916	6.107958270982072	0.7816494619114402	1513.8562850519213
Venezuelan Andes	100	26.86787359882883	6.2846804370872444	0.6342063334782041	1417.6373069626038
Venezuelan Andes	200	26.297887642206017	6.352650948592261	0.557104324060662	1470.1949436671152
Venezuelan Andes	300	25.69482828431913	6.333638308191745	0.5346946482408854	1515.3342461412217
Venezuelan Andes	400	25.074685160858316	6.361615480970757	0.5077306711594463	1522.033413553739
Venezuelan Andes	500	24.498499869564476	6.371598584718991	0.4885362831621622	1548.6382038448155
Venezuelan Andes	600	23.910144116821055	6.369964328725331	0.4772167285363339	1570.6095585295468
Venezuelan Andes	700	23.32435155054617	6.373234496686365	0.4661386153332907	1569.559949084973
Venezuelan Andes	800	22.747685477552817	6.370962522192162	0.4537906299628648	1567.7705787230243
Venezuelan Andes	900	22.152359372662993	6.352178193610369	0.439701976410767	1582.3347768768404
Venezuelan Andes	1000	21.550978703514136	6.338900797908289	0.4283199065238565	1596.4235709840657
Venezuelan Andes	1100	20.94295460551512	6.3250765944191265	0.4172159829570029	1605.0300420183632
Venezuelan Andes	1200	20.351067333686096	6.315030839559828	0.40708462051511146	1606.9559163471556
Venezuelan Andes	1300	19.770480862574537	6.307540737976918	0.3977663293638711	1604.4557886159323
Venezuelan Andes	1400	19.197205012767043	6.306244552761667	0.3906301839273659	1594.5363524248512
Venezuelan Andes	1500	18.625662166867507	6.30148320147183	0.3850642463953106	1598.7837985181775
Venezuelan Andes	1600	18.055943587778124	6.299809944162519	0.38100707475035006	1607.1437172881504
Venezuelan Andes	1700	17.488154395163846	6.299891622127685	0.37612387672852376	1615.4524017714343
Venezuelan Andes	1800	16.924861864279357	6.300309596582524	0.3712887211643223	1613.639611146281
Venezuelan Andes	1900	16.360673223726625	6.30016610630521	0.36721551675933023	1600.4165714155774
Venezuelan Andes	2000	15.79823808384802	6.3010009425663664	0.36427390554306543	1584.4993610334927
Venezuelan Andes	2100	15.23048897158225	6.300860127639697	0.3611314034474236	1566.7234992821748
Venezuelan Andes	2200	14.666022285134124	6.300627085787017	0.35785096504315694	1541.289637244489
Venezuelan Andes	2300	14.097279989060706	6.30194291340263	0.35470893666466485	1518.153043091667
Venezuelan Andes	2400	13.53298197000523	6.302680482358948	0.35189149076586757	1498.1826970896132
Venezuelan Andes	2500	12.976667861970972	6.299827874860731	0.34801479083146475	1483.1727107137026
Venezuelan Andes	2600	12.40368047852358	6.294583850043607	0.3445292824004702	1469.8126950919575
Venezuelan Andes	2700	11.834328226860745	6.291252220978506	0.34169255501906187	1445.894816490271
Venezuelan Andes	2800	11.27726878780634	6.291025908017876	0.3391121551767218	1421.243325022005
Venezuelan Andes	2900	10.70311658957818	6.286544848408426	0.3360819447280802	1399.2447142196895
Venezuelan Andes	3000	10.13573427251966	6.280581814861573	0.3334638651457006	1385.2825162946715
Venezuelan Andes	3100	9.57336695386429	6.274703666310254	0.3307093429401881	1381.4177195413597
Venezuelan Andes	3200	8.993900333056203	6.268604502771224	0.3279459845136442	1379.4548311430265
Venezuelan Andes	3300	8.437859343234626	6.266764910010272	0.326061946635082	1386.093779995576
Venezuelan Andes	3400	7.861584099296435	6.262260618099222	0.3233098026628638	1388.4357125499275
Venezuelan Andes	3500	7.3082572269301	6.263084216674696	0.3210685358704721	1378.199766232215
Venezuelan Andes	3600	6.790081800318551	6.25751390011135	0.31730584727580674	1371.2576365256125
Venezuelan Andes	3700	6.246449449335906	6.246227061864607	0.31304165178888116	1365.622713016513
Venezuelan Andes	3800	5.641882738150401	6.230869136734156	0.3079238117513426	1357.9940879873825
Venezuelan Andes	3900	5.09701014279371	6.227651589569312	0.3057684203675024	1349.3678849514718
Venezuelan Andes	4000	4.627412758649089	6.229521154035542	0.30442060364587015	1351.4753643947608
Venezuelan Andes	4100	4.2696092684160325	6.230814289303288	0.30343870645788157	1342.9249284795246
Venezuelan Andes	4200	3.368947837634889	6.210403562046707	0.30448930694565945	1370.804897411735
Venezuelan Andes	4300	2.8671915588400907	6.209705377708444	0.30343840654794496	1372.8155846995446
Venezuelan Andes	4400	2.4340232237074195	6.206837024623361	0.30343284500497	1390.9171531843742
Venezuelan Andes	4500	2.0813348076220626	6.197658825993881	0.30438071183017823	1406.5073124091573
Venezuelan Andes	4600	1.700540588848621	6.182773391995541	0.3063055021067753	1425.3150430531862
Venezuelan Andes	4700	1.2907568329250885	6.158068790609052	0.3094564650611401	1521.2583810525862
Venezuelan Andes	4800	1.2264852492827925	6.158589294118576	0.3096161622201865	1517.0066774116096
Venezuelan Andes	4900	1.3525490283966064	6.16784086227417	0.30869068145751954	1438.6131286621094
Wind River Mountains	1400	9.113985654636371	11.864301463678387	9.514354834452648	195.06104164821951
Wind River Mountains	1500	8.762697730155416	11.816136652334873	9.455503271835957	227.30024173156232
Wind River Mountains	1600	8.293906061947373	11.775296722924642	9.441103211748072	249.8508573768964
Wind River Mountains	1700	7.403462957701777	11.719230416956892	9.175732001108535	251.47307077147704
Wind River Mountains	1800	6.8617383819920095	11.688599549567472	9.105582222504935	265.5502284063332
Wind River Mountains	1900	6.303874897744516	11.630493933786775	9.09380222523821	259.71331241044305
Wind River Mountains	2000	5.810494172813408	11.564364152847991	9.074349371425315	257.2134647645051
Wind River Mountains	2100	5.2032050885685255	11.54339912174414	8.988707027875655	272.0666005971253
Wind River Mountains	2200	4.536262322357149	11.494663007741329	8.885812649449894	284.659305401953
Wind River Mountains	2300	3.947770387602553	11.467270627394816	8.81477700760699	309.3208674417981
Wind River Mountains	2400	3.281742275948188	11.484231972556085	8.717913360546532	321.0087267559496
Wind River Mountains	2500	2.681192228352129	11.494545532631625	8.6531732029101	330.21899429098426
Wind River Mountains	2600	2.0893310998618757	11.493073771970725	8.596432802345689	335.0191783457856
Wind River Mountains	2700	1.523407885551046	11.482436281163189	8.54041152722601	341.013239182088
Wind River Mountains	2800	0.9481219183528268	11.48231278341496	8.492483527635834	349.1376902406999
Wind River Mountains	2900	0.35222473701107493	11.485783985267627	8.444574894706728	355.0464114410306
Wind River Mountains	3000	-0.1992797251284219	11.483129112344256	8.40306480805367	364.9476650779781
Wind River Mountains	3100	-0.7517961182965716	11.478157092313204	8.354641413210716	380.3739325748571
Wind River Mountains	3200	-1.3012563639458763	11.47307615199072	8.308437074623946	399.512719338327
Wind River Mountains	3300	-1.8379253361622871	11.477697081663369	8.276568684285639	406.68347643436823
Wind River Mountains	3400	-2.2651312498218585	11.478997791939188	8.246046470076841	414.5309448595424
Wind River Mountains	3500	-2.6736140385165053	11.480784466921916	8.22139918732281	419.0905632122131
Wind River Mountains	3600	-3.060778719257376	11.475582009795488	8.197444916549124	418.3021167956969
Wind River Mountains	3700	-3.335133188707194	11.466451735224668	8.184045610682864	433.7971168265317
Wind River Mountains	3800	-4.415860447514101	11.376112572107411	7.878236509392403	394.2892384056077
Wind River Mountains	3900	-4.8731615443046365	11.367937995541173	7.838676218850435	403.71452465923915
Wind River Mountains	4000	-5.086249544845753	11.368239136362808	7.837570343463296	404.1607698852065
Wind River Mountains	4100	-5.069163990228524	11.367283277989472	7.850071358209082	408.0521400468282
Wind River Mountains	4200	-5.347363662719727	11.35618896484375	7.807246582031251	414.6423645019531
