# Supplementary material for: Diurnal temperature range as a key predictor of plants’ elevation ranges globally
Source: Nat Commun. 2023 Nov 30;14:7890. doi: 10.1038/s41467-023-43477-8 (PMC10689480; doi:10.1038/s41467-023-43477-8)
Supplement: Supplementary file 4 — Supplementary Data 1-2 [file 41467_2023_43477_MOESM4_ESM.zip › data/trs.csv]

id_ref	location	region	land_type	lat	lon	original_name	accepted_name	sp_min	sp_max	sp_mean	sp_range	elev_band	elev_span_min	elev_span_max	elev_span	n_sp	singleton	bio1	bio2	bio4	bio12	past_dmat	past_map
10323	Afghanistan	Afghanistan	continent	35.635	69.969	Ligularia alpigena Pojark.	Ligularia alpigena	3600	4700	4150	1100	4100	80	5600	5520	4274	21.268132896583996	-2.1077831564340435	11.19728595969767	8.353097517266566	480.9100970277711	1.2169915643831093	0.3281622917523297
10323	Afghanistan	Afghanistan	continent	35.635	69.969	Chenopodium karoi (Murr) Aellen	Chenopodium prostratum	3500	4000	3750	500	3700	80	5600	5520	4274	21.268132896583996	0.6591797511471673	11.519025862747446	8.473498891254582	437.8060810849278	1.2169915643831093	0.3281622917523297
10323	Afghanistan	Afghanistan	continent	35.635	69.969	Viola kunawurensis Royle	Viola kunawurensis	2900	4800	3850	1900	3800	80	5600	5520	4274	21.268132896583996	-0.5773156834378449	11.198197993097184	8.37766216220111	463.5768556255364	1.2169915643831093	0.3281622917523297
10323	Afghanistan	Afghanistan	continent	35.635	69.969	Bromus lanceolatus Roth	Bromus lanceolatus	600	3400	2000	2800	2000	80	5600	5520	4274	21.268132896583996	10.313955009372524	12.138858323143344	8.556193430114696	327.1607646453659	1.2169915643831093	0.3281622917523297
10323	Afghanistan	Afghanistan	continent	35.635	69.969	Catalpa bignonioides Walter	Catalpa bignonioides	500	1000	750	500	700	80	5600	5520	4274	21.268132896583996	19.175441831789133	12.70728530781958	8.913670202383805	214.13452539344263	1.2169915643831093	0.3281622917523297
10323	Afghanistan	Afghanistan	continent	35.635	69.969	Catalpa speciosa (Warder ex Barney) Warder ex Engelm.	Catalpa speciosa	500	800	650	300	600	80	5600	5520	4274	21.268132896583996	20.177175163818976	12.74811101598256	8.990702098895236	189.60746073813192	1.2169915643831093	0.3281622917523297
10323	Afghanistan	Afghanistan	continent	35.635	69.969	Kobresia royleana (Nees) Boeck.	Carex kokanica	2300	4800	3550	2500	3500	80	5600	5520	4274	21.268132896583996	1.615277597468466	11.539212499215257	8.492612241768823	426.5792838520866	1.2169915643831093	0.3281622917523297
10323	Afghanistan	Afghanistan	continent	35.635	69.969	Polygonum breviarticulatum Rech. f. in Rech. f.	Polygonum breviarticulatum	1000	1100	1050	100	1000	80	5600	5520	4274	21.268132896583996	16.972459339019505	12.392200559228868	8.64871909526599	251.4945586325907	1.2169915643831093	0.3281622917523297
10323	Afghanistan	Afghanistan	continent	35.635	69.969	Ferula schtschurowskiana Regel & Schmalh.	Ferula schtschurowskiana	1000	1200	1100	200	1100	80	5600	5520	4274	21.268132896583996	16.395589311203533	12.394248621146016	8.641030300130481	261.05972676673156	1.2169915643831093	0.3281622917523297
10323	Afghanistan	Afghanistan	continent	35.635	69.969	Psammogeton ternatus (Rech. f.) Engstrand in Rech. f.	Psammogeton ternatus	1000	1200	1100	200	1100	80	5600	5520	4274	21.268132896583996	16.395589311203533	12.394248621146016	8.641030300130481	261.05972676673156	1.2169915643831093	0.3281622917523297
10323	Afghanistan	Afghanistan	continent	35.635	69.969	Paracaryum calathicarpum (Stocks) Boiss. in Boiss.	Microparacaryum intermedium	900	3200	2050	2300	2000	80	5600	5520	4274	21.268132896583996	10.313955009372524	12.138858323143344	8.556193430114696	327.1607646453659	1.2169915643831093	0.3281622917523297
10323	Afghanistan	Afghanistan	continent	35.635	69.969	Bienertia cycloptera Bunge ex Boiss. in Boiss.	Bienertia cycloptera	1000	1200	1100	200	1100	80	5600	5520	4274	21.268132896583996	16.395589311203533	12.394248621146016	8.641030300130481	261.05972676673156	1.2169915643831093	0.3281622917523297
10323	Afghanistan	Afghanistan	continent	35.635	69.969	Dionysia paradoxa Wendelbo	Dionysia paradoxa	1000	1200	1100	200	1100	80	5600	5520	4274	21.268132896583996	16.395589311203533	12.394248621146016	8.641030300130481	261.05972676673156	1.2169915643831093	0.3281622917523297
10323	Afghanistan	Afghanistan	continent	35.635	69.969	Rhamnus pallasii Fisch. & C. A. Mey. subsp. sintenisii	Rhamnus erythroxyloides	1000	1200	1100	200	1100	80	5600	5520	4274	21.268132896583996	16.395589311203533	12.394248621146016	8.641030300130481	261.05972676673156	1.2169915643831093	0.3281622917523297
10323	Afghanistan	Afghanistan	continent	35.635	69.969	Parietaria alsinifolia Delile	Parietaria alsinifolia	1000	1200	1100	200	1100	80	5600	5520	4274	21.268132896583996	16.395589311203533	12.394248621146016	8.641030300130481	261.05972676673156	1.2169915643831093	0.3281622917523297
10323	Afghanistan	Afghanistan	continent	35.635	69.969	Zeuxine strateumatica (L.) Schltr.	Zeuxine strateumatica	1000	1200	1100	200	1100	80	5600	5520	4274	21.268132896583996	16.395589311203533	12.394248621146016	8.641030300130481	261.05972676673156	1.2169915643831093	0.3281622917523297
10323	Afghanistan	Afghanistan	continent	35.635	69.969	Outreya carduiformis Jaub. & Spach	Jurinea carduiformis	1000	1400	1200	400	1200	80	5600	5520	4274	21.268132896583996	15.570538065969751	12.276533485032951	8.670644513350874	276.6418153627123	1.2169915643831093	0.3281622917523297
10323	Afghanistan	Afghanistan	continent	35.635	69.969	Heterocaryum subsessile Vatke	Pseudoheterocaryum subsessile	1000	1400	1200	400	1200	80	5600	5520	4274	21.268132896583996	15.570538065969751	12.276533485032951	8.670644513350874	276.6418153627123	1.2169915643831093	0.3281622917523297
10323	Afghanistan	Afghanistan	continent	35.635	69.969	Campanula colorata Wall. in Roxb.	Campanula pallida	1000	2300	1650	1300	1600	80	5600	5520	4274	21.268132896583996	12.987542838560085	12.159127100546266	8.578643005053989	310.8020054017002	1.2169915643831093	0.3281622917523297
10323	Afghanistan	Afghanistan	continent	35.635	69.969	Rosularia glabra (Regel & C. Winkl.) A. Berger in Engler & Pratl	Rosularia glabra	1000	1400	1200	400	1200	80	5600	5520	4274	21.268132896583996	15.570538065969751	12.276533485032951	8.670644513350874	276.6418153627123	1.2169915643831093	0.3281622917523297
10323	Afghanistan	Afghanistan	continent	35.635	69.969	Euphorbia franchetii B. Fedtsch.	Euphorbia franchetii	1000	1400	1200	400	1200	80	5600	5520	4274	21.268132896583996	15.570538065969751	12.276533485032951	8.670644513350874	276.6418153627123	1.2169915643831093	0.3281622917523297
10323	Afghanistan	Afghanistan	continent	35.635	69.969	Allium turcomanicum Regel	Allium turcomanicum	1000	1400	1200	400	1200	80	5600	5520	4274	21.268132896583996	15.570538065969751	12.276533485032951	8.670644513350874	276.6418153627123	1.2169915643831093	0.3281622917523297
10323	Afghanistan	Afghanistan	continent	35.635	69.969	Notholirion thomsonianum (Royle) Stapf	Notholirion thomsonianum	1000	1400	1200	400	1200	80	5600	5520	4274	21.268132896583996	15.570538065969751	12.276533485032951	8.670644513350874	276.6418153627123	1.2169915643831093	0.3281622917523297
10323	Afghanistan	Afghanistan	continent	35.635	69.969	Ferula costata E. Nasir	Ferula costata	1000	1500	1250	500	1200	80	5600	5520	4274	21.268132896583996	15.570538065969751	12.276533485032951	8.670644513350874	276.6418153627123	1.2169915643831093	0.3281622917523297
10323	Afghanistan	Afghanistan	continent	35.635	69.969	Crepis thomsonii Babc.	Crepis thomsonii	1000	1500	1250	500	1200	80	5600	5520	4274	21.268132896583996	15.570538065969751	12.276533485032951	8.670644513350874	276.6418153627123	1.2169915643831093	0.3281622917523297
10323	Afghanistan	Afghanistan	continent	35.635	69.969	Lepyrodiclis tenera Boiss.	Lepyrodiclis tenera	1000	1500	1250	500	1200	80	5600	5520	4274	21.268132896583996	15.570538065969751	12.276533485032951	8.670644513350874	276.6418153627123	1.2169915643831093	0.3281622917523297
10323	Afghanistan	Afghanistan	continent	35.635	69.969	Astragalus kulabensis Lipsky	Astragalus kulabensis	1000	1500	1250	500	1200	80	5600	5520	4274	21.268132896583996	15.570538065969751	12.276533485032951	8.670644513350874	276.6418153627123	1.2169915643831093	0.3281622917523297
10323	Afghanistan	Afghanistan	continent	35.635	69.969	Malus sieversii M. Roem	Malus sieversii	1000	1500	1250	500	1200	80	5600	5520	4274	21.268132896583996	15.570538065969751	12.276533485032951	8.670644513350874	276.6418153627123	1.2169915643831093	0.3281622917523297
10323	Afghanistan	Afghanistan	continent	35.635	69.969	Cnicus benedictus L.	Centaurea benedicta	1000	1600	1300	600	1300	80	5600	5520	4274	21.268132896583996	14.986596529088956	12.260773937735443	8.648611636613712	285.6979081180891	1.2169915643831093	0.3281622917523297
10323	Afghanistan	Afghanistan	continent	35.635	69.969	Astragalus lumsdenianus Aitch. & Baker	Astragalus lumsdenianus	1000	1600	1300	600	1300	80	5600	5520	4274	21.268132896583996	14.986596529088956	12.260773937735443	8.648611636613712	285.6979081180891	1.2169915643831093	0.3281622917523297
10323	Afghanistan	Afghanistan	continent	35.635	69.969	Stachys arvensis L.	Stachys arvensis	1000	1600	1300	600	1300	80	5600	5520	4274	21.268132896583996	14.986596529088956	12.260773937735443	8.648611636613712	285.6979081180891	1.2169915643831093	0.3281622917523297
10323	Afghanistan	Afghanistan	continent	35.635	69.969	Verbascum agrimoniifolium (K. Koch) Hub.-Mor. in Davis subsp. agrimoniifolium	Verbascum agrimoniifolium	1000	1600	1300	600	1300	80	5600	5520	4274	21.268132896583996	14.986596529088956	12.260773937735443	8.648611636613712	285.6979081180891	1.2169915643831093	0.3281622917523297
10323	Afghanistan	Afghanistan	continent	35.635	69.969	Allium stocksianum Boiss.	Allium stocksianum	1000	1600	1300	600	1300	80	5600	5520	4274	21.268132896583996	14.986596529088956	12.260773937735443	8.648611636613712	285.6979081180891	1.2169915643831093	0.3281622917523297
10323	Afghanistan	Afghanistan	continent	35.635	69.969	Asplenium dalhousieae Hook	Asplenium dalhousieae	1000	1700	1350	700	1300	80	5600	5520	4274	21.268132896583996	14.986596529088956	12.260773937735443	8.648611636613712	285.6979081180891	1.2169915643831093	0.3281622917523297
10323	Afghanistan	Afghanistan	continent	35.635	69.969	Eryngium bungei Boiss.	Eryngium bungei	1000	1700	1350	700	1300	80	5600	5520	4274	21.268132896583996	14.986596529088956	12.260773937735443	8.648611636613712	285.6979081180891	1.2169915643831093	0.3281622917523297
10323	Afghanistan	Afghanistan	continent	35.635	69.969	Artemisia turcomanica Gand.	Seriphidium turcomanicum	1000	1700	1350	700	1300	80	5600	5520	4274	21.268132896583996	14.986596529088956	12.260773937735443	8.648611636613712	285.6979081180891	1.2169915643831093	0.3281622917523297
10323	Afghanistan	Afghanistan	continent	35.635	69.969	Lithospermum tenuiflorum L.	Buglossoides tenuiflora	1000	1700	1350	700	1300	80	5600	5520	4274	21.268132896583996	14.986596529088956	12.260773937735443	8.648611636613712	285.6979081180891	1.2169915643831093	0.3281622917523297
10323	Afghanistan	Afghanistan	continent	35.635	69.969	Gypsohila pilosa (Huds.) Ikonn.	Gypsophila pilosa	1000	1700	1350	700	1300	80	5600	5520	4274	21.268132896583996	14.986596529088956	12.260773937735443	8.648611636613712	285.6979081180891	1.2169915643831093	0.3281622917523297
10323	Afghanistan	Afghanistan	continent	35.635	69.969	Astragalus subexcedens Gontsch.	Astragalus subexcedens	1000	1700	1350	700	1300	80	5600	5520	4274	21.268132896583996	14.986596529088956	12.260773937735443	8.648611636613712	285.6979081180891	1.2169915643831093	0.3281622917523297
10323	Afghanistan	Afghanistan	continent	35.635	69.969	Ficus carica L.	Ficus carica	1000	1700	1350	700	1300	80	5600	5520	4274	21.268132896583996	14.986596529088956	12.260773937735443	8.648611636613712	285.6979081180891	1.2169915643831093	0.3281622917523297
10323	Afghanistan	Afghanistan	continent	35.635	69.969	Rosa moschata Herrm.	Rosa moschata	1000	1700	1350	700	1300	80	5600	5520	4274	21.268132896583996	14.986596529088956	12.260773937735443	8.648611636613712	285.6979081180891	1.2169915643831093	0.3281622917523297
10323	Afghanistan	Afghanistan	continent	35.635	69.969	Thlaspi perfoliatum L.	Microthlaspi perfoliatum	1000	1800	1400	800	1400	80	5600	5520	4274	21.268132896583996	13.923653630753057	12.133586468630748	8.576758449178149	299.96137517529104	1.2169915643831093	0.3281622917523297
10323	Afghanistan	Afghanistan	continent	35.635	69.969	Acanthophyllum scapiflorum (Akhtar) Schiman-Czeika in Rech. f.	Acanthophyllum scapiflorum	1000	1800	1400	800	1400	80	5600	5520	4274	21.268132896583996	13.923653630753057	12.133586468630748	8.576758449178149	299.96137517529104	1.2169915643831093	0.3281622917523297
10323	Afghanistan	Afghanistan	continent	35.635	69.969	Dianthus crinitus Sm. subsp. turcomanicus	Dianthus crinitus	500	2900	1700	2400	1700	80	5600	5520	4274	21.268132896583996	12.39935632886616	12.165662933275362	8.56851631420361	318.5541529902158	1.2169915643831093	0.3281622917523297
10323	Afghanistan	Afghanistan	continent	35.635	69.969	Ajuga parviflora Benth. in Wall.	Ajuga parviflora	1000	1800	1400	800	1400	80	5600	5520	4274	21.268132896583996	13.923653630753057	12.133586468630748	8.576758449178149	299.96137517529104	1.2169915643831093	0.3281622917523297
10323	Afghanistan	Afghanistan	continent	35.635	69.969	Nepeta eriosphaera Rech f. & Köie	Nepeta eriosphaera	1000	1800	1400	800	1400	80	5600	5520	4274	21.268132896583996	13.923653630753057	12.133586468630748	8.576758449178149	299.96137517529104	1.2169915643831093	0.3281622917523297
10323	Afghanistan	Afghanistan	continent	35.635	69.969	Ammannia multiflora Roxb.	Ammannia multiflora	1000	1800	1400	800	1400	80	5600	5520	4274	21.268132896583996	13.923653630753057	12.133586468630748	8.576758449178149	299.96137517529104	1.2169915643831093	0.3281622917523297
10323	Afghanistan	Afghanistan	continent	35.635	69.969	Fraxinus rotundifolia Mill.	Fraxinus angustifolia	1000	1800	1400	800	1400	80	5600	5520	4274	21.268132896583996	13.923653630753057	12.133586468630748	8.576758449178149	299.96137517529104	1.2169915643831093	0.3281622917523297
10323	Afghanistan	Afghanistan	continent	35.635	69.969	Platanus orientalis L.	Platanus orientalis	1000	1800	1400	800	1400	80	5600	5520	4274	21.268132896583996	13.923653630753057	12.133586468630748	8.576758449178149	299.96137517529104	1.2169915643831093	0.3281622917523297
10323	Afghanistan	Afghanistan	continent	35.635	69.969	Polygala stocksiana Boiss.	Polygala stocksiana	1000	1800	1400	800	1400	80	5600	5520	4274	21.268132896583996	13.923653630753057	12.133586468630748	8.576758449178149	299.96137517529104	1.2169915643831093	0.3281622917523297
10323	Afghanistan	Afghanistan	continent	35.635	69.969	Consolida orientalis (Gay) Schrödinger	Consolida orientalis	1000	1800	1400	800	1400	80	5600	5520	4274	21.268132896583996	13.923653630753057	12.133586468630748	8.576758449178149	299.96137517529104	1.2169915643831093	0.3281622917523297
10323	Afghanistan	Afghanistan	continent	35.635	69.969	Amygdalus erioclada Bornm.	Prunus erioclada	1000	1800	1400	800	1400	80	5600	5520	4274	21.268132896583996	13.923653630753057	12.133586468630748	8.576758449178149	299.96137517529104	1.2169915643831093	0.3281622917523297
10323	Afghanistan	Afghanistan	continent	35.635	69.969	Asparagus officinalis L.	Asparagus officinalis	1000	1800	1400	800	1400	80	5600	5520	4274	21.268132896583996	13.923653630753057	12.133586468630748	8.576758449178149	299.96137517529104	1.2169915643831093	0.3281622917523297
10323	Afghanistan	Afghanistan	continent	35.635	69.969	Iris kashmiriana Baker	Iris kashmiriana	1000	1800	1400	800	1400	80	5600	5520	4274	21.268132896583996	13.923653630753057	12.133586468630748	8.576758449178149	299.96137517529104	1.2169915643831093	0.3281622917523297
10323	Afghanistan	Afghanistan	continent	35.635	69.969	Sparganium stoloniferum (Buch.-Ham. ex Graebn.) Buch.-Ham. ex Juz. in Kom.	Sparganium stoloniferum	1000	1800	1400	800	1400	80	5600	5520	4274	21.268132896583996	13.923653630753057	12.133586468630748	8.576758449178149	299.96137517529104	1.2169915643831093	0.3281622917523297
10323	Afghanistan	Afghanistan	continent	35.635	69.969	Viscum dryophilum Rech f. in Rech f.	Viscum dryophilum	1000	1900	1450	900	1400	80	5600	5520	4274	21.268132896583996	13.923653630753057	12.133586468630748	8.576758449178149	299.96137517529104	1.2169915643831093	0.3281622917523297
10323	Afghanistan	Afghanistan	continent	35.635	69.969	Papaver rhoeas L.	Papaver rhoeas	1000	1900	1450	900	1400	80	5600	5520	4274	21.268132896583996	13.923653630753057	12.133586468630748	8.576758449178149	299.96137517529104	1.2169915643831093	0.3281622917523297
10323	Afghanistan	Afghanistan	continent	35.635	69.969	Roemeria hybrida (L.) DC. subsp. dodecandra	Roemeria hybrida	1000	1900	1450	900	1400	80	5600	5520	4274	21.268132896583996	13.923653630753057	12.133586468630748	8.576758449178149	299.96137517529104	1.2169915643831093	0.3281622917523297
10323	Afghanistan	Afghanistan	continent	35.635	69.969	Ranunculus sphaerospermus Boiss. & Blanche in Boiss.	Ranunculus sphaerospermus	1000	1900	1450	900	1400	80	5600	5520	4274	21.268132896583996	13.923653630753057	12.133586468630748	8.576758449178149	299.96137517529104	1.2169915643831093	0.3281622917523297
10323	Afghanistan	Afghanistan	continent	35.635	69.969	Commelina benghalensis L.	Commelina benghalensis	1000	1900	1450	900	1400	80	5600	5520	4274	21.268132896583996	13.923653630753057	12.133586468630748	8.576758449178149	299.96137517529104	1.2169915643831093	0.3281622917523297
10323	Afghanistan	Afghanistan	continent	35.635	69.969	Foeniculum vulgare Mill.	Foeniculum vulgare	1000	2000	1500	1000	1500	80	5600	5520	4274	21.268132896583996	13.594290919835526	12.172151967440351	8.61895447043694	303.06022239375517	1.2169915643831093	0.3281622917523297
10323	Afghanistan	Afghanistan	continent	35.635	69.969	Solenanthus turkestanicus (Regel & Smirnow) Kusn.	Cynoglossum turkestanicum	1000	2000	1500	1000	1500	80	5600	5520	4274	21.268132896583996	13.594290919835526	12.172151967440351	8.61895447043694	303.06022239375517	1.2169915643831093	0.3281622917523297
10323	Afghanistan	Afghanistan	continent	35.635	69.969	Alyssum linifolium Willd.	Alyssum linifolium	1000	2000	1500	1000	1500	80	5600	5520	4274	21.268132896583996	13.594290919835526	12.172151967440351	8.61895447043694	303.06022239375517	1.2169915643831093	0.3281622917523297
10323	Afghanistan	Afghanistan	continent	35.635	69.969	Convolvulus aitchisonii Clarke	Convolvulus aitchisonii	1000	2000	1500	1000	1500	80	5600	5520	4274	21.268132896583996	13.594290919835526	12.172151967440351	8.61895447043694	303.06022239375517	1.2169915643831093	0.3281622917523297
10323	Afghanistan	Afghanistan	continent	35.635	69.969	Astragalus vicia Širj. & Rech. f.	Astragalus vicia	1000	2000	1500	1000	1500	80	5600	5520	4274	21.268132896583996	13.594290919835526	12.172151967440351	8.61895447043694	303.06022239375517	1.2169915643831093	0.3281622917523297
10323	Afghanistan	Afghanistan	continent	35.635	69.969	Pelargonium x hortorum L. H. Bailey	Pelargonium hortorum	1000	2000	1500	1000	1500	80	5600	5520	4274	21.268132896583996	13.594290919835526	12.172151967440351	8.61895447043694	303.06022239375517	1.2169915643831093	0.3281622917523297
10323	Afghanistan	Afghanistan	continent	35.635	69.969	Mentha spicata L.	Mentha spicata	1000	2000	1500	1000	1500	80	5600	5520	4274	21.268132896583996	13.594290919835526	12.172151967440351	8.61895447043694	303.06022239375517	1.2169915643831093	0.3281622917523297
10323	Afghanistan	Afghanistan	continent	35.635	69.969	Phlomoides hissarica (Regel) Adylov, Kamelin & Makmh.	Phlomoides hissarica	1000	2000	1500	1000	1500	80	5600	5520	4274	21.268132896583996	13.594290919835526	12.172151967440351	8.61895447043694	303.06022239375517	1.2169915643831093	0.3281622917523297
10323	Afghanistan	Afghanistan	continent	35.635	69.969	Acantholimon glutinosum Rech f. & Köie	Acantholimon glutinosum	1000	2000	1500	1000	1500	80	5600	5520	4274	21.268132896583996	13.594290919835526	12.172151967440351	8.61895447043694	303.06022239375517	1.2169915643831093	0.3281622917523297
10323	Afghanistan	Afghanistan	continent	35.635	69.969	Adonis aestivalis L. subsp. provincialis	Adonis aestivalis	1000	2700	1850	1700	1800	80	5600	5520	4274	21.268132896583996	11.803944211295711	12.204007714098063	8.611316910950253	315.7053865914342	1.2169915643831093	0.3281622917523297
10323	Afghanistan	Afghanistan	continent	35.635	69.969	Nigella damascena L.	Nigella damascena	1000	2000	1500	1000	1500	80	5600	5520	4274	21.268132896583996	13.594290919835526	12.172151967440351	8.61895447043694	303.06022239375517	1.2169915643831093	0.3281622917523297
10323	Afghanistan	Afghanistan	continent	35.635	69.969	Prunus cerasifera Ehrh.	Prunus cerasifera	1000	2000	1500	1000	1500	80	5600	5520	4274	21.268132896583996	13.594290919835526	12.172151967440351	8.61895447043694	303.06022239375517	1.2169915643831093	0.3281622917523297
10323	Afghanistan	Afghanistan	continent	35.635	69.969	Colchicum soboliferum (C. A. Mey.) Stef.	Colchicum soboliferum	1000	2000	1500	1000	1500	80	5600	5520	4274	21.268132896583996	13.594290919835526	12.172151967440351	8.61895447043694	303.06022239375517	1.2169915643831093	0.3281622917523297
10323	Afghanistan	Afghanistan	continent	35.635	69.969	Poa bucharica Roshev.	Poa bucharica	1000	2000	1500	1000	1500	80	5600	5520	4274	21.268132896583996	13.594290919835526	12.172151967440351	8.61895447043694	303.06022239375517	1.2169915643831093	0.3281622917523297
10323	Afghanistan	Afghanistan	continent	35.635	69.969	Anthemis odontostephana Boiss.	Anthemis odontostephana	1000	2100	1550	1100	1500	80	5600	5520	4274	21.268132896583996	13.594290919835526	12.172151967440351	8.61895447043694	303.06022239375517	1.2169915643831093	0.3281622917523297
10323	Afghanistan	Afghanistan	continent	35.635	69.969	Diospyros lotus L.	Diospyros lotus	1000	2100	1550	1100	1500	80	5600	5520	4274	21.268132896583996	13.594290919835526	12.172151967440351	8.61895447043694	303.06022239375517	1.2169915643831093	0.3281622917523297
10323	Afghanistan	Afghanistan	continent	35.635	69.969	Argyrolobium roseum (Cambess.) Jaub. & Spach subsp. roseum	Argyrolobium roseum	800	2100	1450	1300	1400	80	5600	5520	4274	21.268132896583996	13.923653630753057	12.133586468630748	8.576758449178149	299.96137517529104	1.2169915643831093	0.3281622917523297
10323	Afghanistan	Afghanistan	continent	35.635	69.969	Onobrychis aucheri Boiss. subsp. teheranica	Onobrychis teheranica	1000	2100	1550	1100	1500	80	5600	5520	4274	21.268132896583996	13.594290919835526	12.172151967440351	8.61895447043694	303.06022239375517	1.2169915643831093	0.3281622917523297
10323	Afghanistan	Afghanistan	continent	35.635	69.969	Rhamnus pentapomica R. Parker	Rhamnus pentapomica	1000	2100	1550	1100	1500	80	5600	5520	4274	21.268132896583996	13.594290919835526	12.172151967440351	8.61895447043694	303.06022239375517	1.2169915643831093	0.3281622917523297
10323	Afghanistan	Afghanistan	continent	35.635	69.969	Tulipa carinata Vved.	Tulipa carinata	1000	2100	1550	1100	1500	80	5600	5520	4274	21.268132896583996	13.594290919835526	12.172151967440351	8.61895447043694	303.06022239375517	1.2169915643831093	0.3281622917523297
10323	Afghanistan	Afghanistan	continent	35.635	69.969	Hedysarum wrightianum Aitch. & Baker	Hedysarum wrightianum	1000	2200	1600	1200	1600	80	5600	5520	4274	21.268132896583996	12.987542838560085	12.159127100546266	8.578643005053989	310.8020054017002	1.2169915643831093	0.3281622917523297
10323	Afghanistan	Afghanistan	continent	35.635	69.969	Salvia leriifolia Benth. in DC.	Salvia leriifolia	1000	2200	1600	1200	1600	80	5600	5520	4274	21.268132896583996	12.987542838560085	12.159127100546266	8.578643005053989	310.8020054017002	1.2169915643831093	0.3281622917523297
10323	Afghanistan	Afghanistan	continent	35.635	69.969	Eleocharis argyrolepis Kierulff	Eleocharis argyrolepis	1000	2200	1600	1200	1600	80	5600	5520	4274	21.268132896583996	12.987542838560085	12.159127100546266	8.578643005053989	310.8020054017002	1.2169915643831093	0.3281622917523297
10323	Afghanistan	Afghanistan	continent	35.635	69.969	Echinops griffithianus Boiss.	Echinops griffithianus	1000	2300	1650	1300	1600	80	5600	5520	4274	21.268132896583996	12.987542838560085	12.159127100546266	8.578643005053989	310.8020054017002	1.2169915643831093	0.3281622917523297
10323	Afghanistan	Afghanistan	continent	35.635	69.969	Acanthophyllum heratense Schiman-Czeika	Acanthophyllum heratense	1000	2300	1650	1300	1600	80	5600	5520	4274	21.268132896583996	12.987542838560085	12.159127100546266	8.578643005053989	310.8020054017002	1.2169915643831093	0.3281622917523297
10323	Afghanistan	Afghanistan	continent	35.635	69.969	Duchesnea indica (Andrews) Focke in Engler & Prantl	Potentilla indica	1000	2300	1650	1300	1600	80	5600	5520	4274	21.268132896583996	12.987542838560085	12.159127100546266	8.578643005053989	310.8020054017002	1.2169915643831093	0.3281622917523297
10323	Afghanistan	Afghanistan	continent	35.635	69.969	Kobresia sanguinea (Boott) Raymond	Carex sanguinea	1000	2300	1650	1300	1600	80	5600	5520	4274	21.268132896583996	12.987542838560085	12.159127100546266	8.578643005053989	310.8020054017002	1.2169915643831093	0.3281622917523297
10323	Afghanistan	Afghanistan	continent	35.635	69.969	Pistacia khinjuk Stocks in Hooker	Pistacia khinjuk	1000	2400	1700	1400	1700	80	5600	5520	4274	21.268132896583996	12.39935632886616	12.165662933275362	8.56851631420361	318.5541529902158	1.2169915643831093	0.3281622917523297
10323	Afghanistan	Afghanistan	continent	35.635	69.969	Lappula sessiliflora (Boiss.) Gürke in Engler & Prantl.	Lappula sessiliflora	1000	2400	1700	1400	1700	80	5600	5520	4274	21.268132896583996	12.39935632886616	12.165662933275362	8.56851631420361	318.5541529902158	1.2169915643831093	0.3281622917523297
10323	Afghanistan	Afghanistan	continent	35.635	69.969	Lithospermum arvense L.	Buglossoides arvensis	1000	2400	1700	1400	1700	80	5600	5520	4274	21.268132896583996	12.39935632886616	12.165662933275362	8.56851631420361	318.5541529902158	1.2169915643831093	0.3281622917523297
10323	Afghanistan	Afghanistan	continent	35.635	69.969	Perovskia abrotanoides Kar. & Kir.	Perovskia abrotanoides	1000	2400	1700	1400	1700	80	5600	5520	4274	21.268132896583996	12.39935632886616	12.165662933275362	8.56851631420361	318.5541529902158	1.2169915643831093	0.3281622917523297
10323	Afghanistan	Afghanistan	continent	35.635	69.969	Phlomoides thyrsiflora (Benth.) Salmaki	Phlomoides thyrsiflora	1000	2400	1700	1400	1700	80	5600	5520	4274	21.268132896583996	12.39935632886616	12.165662933275362	8.56851631420361	318.5541529902158	1.2169915643831093	0.3281622917523297
10323	Afghanistan	Afghanistan	continent	35.635	69.969	Consolida kandaharica Iranshahr	Consolida kandaharica	1000	2400	1700	1400	1700	80	5600	5520	4274	21.268132896583996	12.39935632886616	12.165662933275362	8.56851631420361	318.5541529902158	1.2169915643831093	0.3281622917523297
10323	Afghanistan	Afghanistan	continent	35.635	69.969	Eremurus suworowii Regel	Eremurus suworowii	1000	2400	1700	1400	1700	80	5600	5520	4274	21.268132896583996	12.39935632886616	12.165662933275362	8.56851631420361	318.5541529902158	1.2169915643831093	0.3281622917523297
10323	Afghanistan	Afghanistan	continent	35.635	69.969	Elaeagnus angustifolia (L.) Kuntze var. orientalis	Elaeagnus angustifolia	1000	2700	1850	1700	1800	80	5600	5520	4274	21.268132896583996	11.803944211295711	12.204007714098063	8.611316910950253	315.7053865914342	1.2169915643831093	0.3281622917523297
10323	Afghanistan	Afghanistan	continent	35.635	69.969	Bukiniczia cabulica (Boiss.) Lincz.	Bukiniczia cabulica	1000	2500	1750	1500	1700	80	5600	5520	4274	21.268132896583996	12.39935632886616	12.165662933275362	8.56851631420361	318.5541529902158	1.2169915643831093	0.3281622917523297
10323	Afghanistan	Afghanistan	continent	35.635	69.969	Artemisia incisa Pamp.	Artemisia incisa	1000	2600	1800	1600	1800	80	5600	5520	4274	21.268132896583996	11.803944211295711	12.204007714098063	8.611316910950253	315.7053865914342	1.2169915643831093	0.3281622917523297
10323	Afghanistan	Afghanistan	continent	35.635	69.969	Tragopogon longirostris Bisch. ex Sch. Bip. in Webb & Berthel.	Tragopogon coelesyriacus	1000	2600	1800	1600	1800	80	5600	5520	4274	21.268132896583996	11.803944211295711	12.204007714098063	8.611316910950253	315.7053865914342	1.2169915643831093	0.3281622917523297
10323	Afghanistan	Afghanistan	continent	35.635	69.969	Acanthophyllum kabulicum Schiman-Czeika in Rech. f.	Acanthophyllum kabulicum	1000	2600	1800	1600	1800	80	5600	5520	4274	21.268132896583996	11.803944211295711	12.204007714098063	8.611316910950253	315.7053865914342	1.2169915643831093	0.3281622917523297
10323	Afghanistan	Afghanistan	continent	35.635	69.969	Astragalus hololeios Bornm.	Astragalus hololeios	1000	2600	1800	1600	1800	80	5600	5520	4274	21.268132896583996	11.803944211295711	12.204007714098063	8.611316910950253	315.7053865914342	1.2169915643831093	0.3281622917523297
10323	Afghanistan	Afghanistan	continent	35.635	69.969	Glycyrrhiza triphylla Fisch. & C. A. Mey.	Glycyrrhiza triphylla	1000	2600	1800	1600	1800	80	5600	5520	4274	21.268132896583996	11.803944211295711	12.204007714098063	8.611316910950253	315.7053865914342	1.2169915643831093	0.3281622917523297
10323	Afghanistan	Afghanistan	continent	35.635	69.969	Onobrychis arnacantha Bunge in Boiss.	Onobrychis arnacantha	1000	2600	1800	1600	1800	80	5600	5520	4274	21.268132896583996	11.803944211295711	12.204007714098063	8.611316910950253	315.7053865914342	1.2169915643831093	0.3281622917523297
10323	Afghanistan	Afghanistan	continent	35.635	69.969	Amygdalus brahuica Boiss. in Boiss. subsp. brahuica	Prunus brahuica	1000	3100	2050	2100	2000	80	5600	5520	4274	21.268132896583996	10.313955009372524	12.138858323143344	8.556193430114696	327.1607646453659	1.2169915643831093	0.3281622917523297
10323	Afghanistan	Afghanistan	continent	35.635	69.969	Eryngium billardierei F. Delaroche	Eryngium billardierei	1000	2700	1850	1700	1800	80	5600	5520	4274	21.268132896583996	11.803944211295711	12.204007714098063	8.611316910950253	315.7053865914342	1.2169915643831093	0.3281622917523297
10323	Afghanistan	Afghanistan	continent	35.635	69.969	Artemisia kurramensis Qazilb	Seriphidium kurramense	1000	2700	1850	1700	1800	80	5600	5520	4274	21.268132896583996	11.803944211295711	12.204007714098063	8.611316910950253	315.7053865914342	1.2169915643831093	0.3281622917523297
10323	Afghanistan	Afghanistan	continent	35.635	69.969	Cousinia acanthoblephara Rech. f. & Gilli	Cousinia acanthoblephara	1000	2700	1850	1700	1800	80	5600	5520	4274	21.268132896583996	11.803944211295711	12.204007714098063	8.611316910950253	315.7053865914342	1.2169915643831093	0.3281622917523297
10323	Afghanistan	Afghanistan	continent	35.635	69.969	Alyssum szovitsianum Fisch. & C. A. Mey.	Alyssum szovitsianum	1000	2700	1850	1700	1800	80	5600	5520	4274	21.268132896583996	11.803944211295711	12.204007714098063	8.611316910950253	315.7053865914342	1.2169915643831093	0.3281622917523297
10323	Afghanistan	Afghanistan	continent	35.635	69.969	Hornungia procumbens (L.) Hayek	Hornungia procumbens	1000	2700	1850	1700	1800	80	5600	5520	4274	21.268132896583996	11.803944211295711	12.204007714098063	8.611316910950253	315.7053865914342	1.2169915643831093	0.3281622917523297
10323	Afghanistan	Afghanistan	continent	35.635	69.969	Sophora mollis Graham in Numer. subsp. mollis	Sophora mollis	1000	2700	1850	1700	1800	80	5600	5520	4274	21.268132896583996	11.803944211295711	12.204007714098063	8.611316910950253	315.7053865914342	1.2169915643831093	0.3281622917523297
10323	Afghanistan	Afghanistan	continent	35.635	69.969	Vincetoxicum glaucum (Wall. ex Wight) Rech. f. in Rech. f.	Vincetoxicum canescens	1000	2800	1900	1800	1900	80	5600	5520	4274	21.268132896583996	10.883979099786217	12.109343006817776	8.544310684667316	328.06916598862756	1.2169915643831093	0.3281622917523297
10323	Afghanistan	Afghanistan	continent	35.635	69.969	Nasturtium officinale R. Br. in Aiton	Nasturtium officinale	1000	2800	1900	1800	1900	80	5600	5520	4274	21.268132896583996	10.883979099786217	12.109343006817776	8.544310684667316	328.06916598862756	1.2169915643831093	0.3281622917523297
10323	Afghanistan	Afghanistan	continent	35.635	69.969	Asperula trichodes J. Gay ex DC.	Asperula trichodes	1000	2800	1900	1800	1900	80	5600	5520	4274	21.268132896583996	10.883979099786217	12.109343006817776	8.544310684667316	328.06916598862756	1.2169915643831093	0.3281622917523297
10323	Afghanistan	Afghanistan	continent	35.635	69.969	Lemna trisulca L.	Lemna trisulca	1000	2800	1900	1800	1900	80	5600	5520	4274	21.268132896583996	10.883979099786217	12.109343006817776	8.544310684667316	328.06916598862756	1.2169915643831093	0.3281622917523297
10323	Afghanistan	Afghanistan	continent	35.635	69.969	Stuckenia pectinata (L.) Börner	Stuckenia pectinata	1000	2800	1900	1800	1900	80	5600	5520	4274	21.268132896583996	10.883979099786217	12.109343006817776	8.544310684667316	328.06916598862756	1.2169915643831093	0.3281622917523297
10323	Afghanistan	Afghanistan	continent	35.635	69.969	Crepis sancta (L.) Babc. subsp. iranica	Crepis sancta	1000	2900	1950	1900	1900	80	5600	5520	4274	21.268132896583996	10.883979099786217	12.109343006817776	8.544310684667316	328.06916598862756	1.2169915643831093	0.3281622917523297
10323	Afghanistan	Afghanistan	continent	35.635	69.969	Rosularia adenotricha (Wall ex Edgew.) C.-A. Jansson subsp. viguieri	Rosularia adenotricha	900	3200	2050	2300	2000	80	5600	5520	4274	21.268132896583996	10.313955009372524	12.138858323143344	8.556193430114696	327.1607646453659	1.2169915643831093	0.3281622917523297
10323	Afghanistan	Afghanistan	continent	35.635	69.969	Amygdalus kuramica Korsh. subsp. kuramica	Prunus kuramica	1000	2900	1950	1900	1900	80	5600	5520	4274	21.268132896583996	10.883979099786217	12.109343006817776	8.544310684667316	328.06916598862756	1.2169915643831093	0.3281622917523297
10323	Afghanistan	Afghanistan	continent	35.635	69.969	Stipa lingua Junge	Stipa lingua	1000	2900	1950	1900	1900	80	5600	5520	4274	21.268132896583996	10.883979099786217	12.109343006817776	8.544310684667316	328.06916598862756	1.2169915643831093	0.3281622917523297
10323	Afghanistan	Afghanistan	continent	35.635	69.969	Cousinia pseudactinia Rech. f.	Cousinia pseudactinia	1000	3000	2000	2000	2000	80	5600	5520	4274	21.268132896583996	10.313955009372524	12.138858323143344	8.556193430114696	327.1607646453659	1.2169915643831093	0.3281622917523297
10323	Afghanistan	Afghanistan	continent	35.635	69.969	Helichrysum subsimile Rech. f.	Helichrysum subsimile	1000	3000	2000	2000	2000	80	5600	5520	4274	21.268132896583996	10.313955009372524	12.138858323143344	8.556193430114696	327.1607646453659	1.2169915643831093	0.3281622917523297
10323	Afghanistan	Afghanistan	continent	35.635	69.969	Scorzonera ferganica Krasch.	Scorzonera ferganica	1000	3000	2000	2000	2000	80	5600	5520	4274	21.268132896583996	10.313955009372524	12.138858323143344	8.556193430114696	327.1607646453659	1.2169915643831093	0.3281622917523297
10323	Afghanistan	Afghanistan	continent	35.635	69.969	Litwinowia tenuissima (Pall.) Woronow ex Pavlov	Litwinowia tenuissima	1000	3000	2000	2000	2000	80	5600	5520	4274	21.268132896583996	10.313955009372524	12.138858323143344	8.556193430114696	327.1607646453659	1.2169915643831093	0.3281622917523297
10323	Afghanistan	Afghanistan	continent	35.635	69.969	Kabulianthe honigbergi (Frenzl) Ikonn.	Acanthophyllum honigbergeri	1000	3000	2000	2000	2000	80	5600	5520	4274	21.268132896583996	10.313955009372524	12.138858323143344	8.556193430114696	327.1607646453659	1.2169915643831093	0.3281622917523297
10323	Afghanistan	Afghanistan	continent	35.635	69.969	Minuartia subtilis (Frenzl) Hand.-Mazz.	Sabulina tenuifolia	500	3000	1750	2500	1700	80	5600	5520	4274	21.268132896583996	12.39935632886616	12.165662933275362	8.56851631420361	318.5541529902158	1.2169915643831093	0.3281622917523297
10323	Afghanistan	Afghanistan	continent	35.635	69.969	Rosularia adenotricha (Wall ex Edgew.) C.-A. Jansson subsp. linearifolia	Rosularia modesta	1000	3000	2000	2000	2000	80	5600	5520	4274	21.268132896583996	10.313955009372524	12.138858323143344	8.556193430114696	327.1607646453659	1.2169915643831093	0.3281622917523297
10323	Afghanistan	Afghanistan	continent	35.635	69.969	Glaucium elegans Fisch. & C. A. Mey.	Glaucium elegans	1000	3000	2000	2000	2000	80	5600	5520	4274	21.268132896583996	10.313955009372524	12.138858323143344	8.556193430114696	327.1607646453659	1.2169915643831093	0.3281622917523297
10323	Afghanistan	Afghanistan	continent	35.635	69.969	Allium umbilicatum Boiss.	Allium umbilicatum	1000	3000	2000	2000	2000	80	5600	5520	4274	21.268132896583996	10.313955009372524	12.138858323143344	8.556193430114696	327.1607646453659	1.2169915643831093	0.3281622917523297
10323	Afghanistan	Afghanistan	continent	35.635	69.969	X Agropogon lutosus (Poir.) P. Fourn.	Agropogon lutosus	1000	3000	2000	2000	2000	80	5600	5520	4274	21.268132896583996	10.313955009372524	12.138858323143344	8.556193430114696	327.1607646453659	1.2169915643831093	0.3281622917523297
10323	Afghanistan	Afghanistan	continent	35.635	69.969	Hordeum bogdanii Wilensky	Hordeum bogdanii	1000	3000	2000	2000	2000	80	5600	5520	4274	21.268132896583996	10.313955009372524	12.138858323143344	8.556193430114696	327.1607646453659	1.2169915643831093	0.3281622917523297
10323	Afghanistan	Afghanistan	continent	35.635	69.969	Piptatherum angustifolium (Regel) Munro ex Boiss. in Boiss. var. angustifolium	Piptatherum angustifolium	1000	3000	2000	2000	2000	80	5600	5520	4274	21.268132896583996	10.313955009372524	12.138858323143344	8.556193430114696	327.1607646453659	1.2169915643831093	0.3281622917523297
10323	Afghanistan	Afghanistan	continent	35.635	69.969	Secale segetale (Zhuk.) Roshev.	Secale segetale	1000	3000	2000	2000	2000	80	5600	5520	4274	21.268132896583996	10.313955009372524	12.138858323143344	8.556193430114696	327.1607646453659	1.2169915643831093	0.3281622917523297
10323	Afghanistan	Afghanistan	continent	35.635	69.969	Astragalus borraginaceus Rech. f.	Astragalus borraginaceus	1000	3100	2050	2100	2000	80	5600	5520	4274	21.268132896583996	10.313955009372524	12.138858323143344	8.556193430114696	327.1607646453659	1.2169915643831093	0.3281622917523297
10323	Afghanistan	Afghanistan	continent	35.635	69.969	Nepeta polyodonta Rech. f.	Nepeta polyodonta	1000	3100	2050	2100	2000	80	5600	5520	4274	21.268132896583996	10.313955009372524	12.138858323143344	8.556193430114696	327.1607646453659	1.2169915643831093	0.3281622917523297
10323	Afghanistan	Afghanistan	continent	35.635	69.969	Armeniaca vulgaris Lam.	Prunus armeniaca	1000	3100	2050	2100	2000	80	5600	5520	4274	21.268132896583996	10.313955009372524	12.138858323143344	8.556193430114696	327.1607646453659	1.2169915643831093	0.3281622917523297
10323	Afghanistan	Afghanistan	continent	35.635	69.969	Cousinia lachnosphaera Bunge	Cousinia lachnosphaera	1000	3200	2100	2200	2100	80	5600	5520	4274	21.268132896583996	9.8911306744205	12.168424671156505	8.549637498187632	339.2725914428915	1.2169915643831093	0.3281622917523297
10323	Afghanistan	Afghanistan	continent	35.635	69.969	Alyssum dasycarpum Willd.	Alyssum dasycarpum	1000	3200	2100	2200	2100	80	5600	5520	4274	21.268132896583996	9.8911306744205	12.168424671156505	8.549637498187632	339.2725914428915	1.2169915643831093	0.3281622917523297
10323	Afghanistan	Afghanistan	continent	35.635	69.969	Trifolium repens L.	Trifolium repens	700	3300	2000	2600	2000	80	5600	5520	4274	21.268132896583996	10.313955009372524	12.138858323143344	8.556193430114696	327.1607646453659	1.2169915643831093	0.3281622917523297
10323	Afghanistan	Afghanistan	continent	35.635	69.969	Hordeum vulgare L.	Hordeum vulgare	1000	3200	2100	2200	2100	80	5600	5520	4274	21.268132896583996	9.8911306744205	12.168424671156505	8.549637498187632	339.2725914428915	1.2169915643831093	0.3281622917523297
10323	Afghanistan	Afghanistan	continent	35.635	69.969	Astragalus anacamptoides Širj. & Rech. f.	Astragalus anacamptoides	1000	3250	2125	2250	2100	80	5600	5520	4274	21.268132896583996	9.8911306744205	12.168424671156505	8.549637498187632	339.2725914428915	1.2169915643831093	0.3281622917523297
10323	Afghanistan	Afghanistan	continent	35.635	69.969	Verbascum thapsus L.	Verbascum thapsus	1000	3300	2150	2300	2100	80	5600	5520	4274	21.268132896583996	9.8911306744205	12.168424671156505	8.549637498187632	339.2725914428915	1.2169915643831093	0.3281622917523297
10323	Afghanistan	Afghanistan	continent	35.635	69.969	Schoenoplectus tabernaemontani (Gmel.) Palla	Schoenoplectus tabernaemontani	1000	3300	2150	2300	2100	80	5600	5520	4274	21.268132896583996	9.8911306744205	12.168424671156505	8.549637498187632	339.2725914428915	1.2169915643831093	0.3281622917523297
10323	Afghanistan	Afghanistan	continent	35.635	69.969	Poa supina Schrad.	Poa supina	1000	3300	2150	2300	2100	80	5600	5520	4274	21.268132896583996	9.8911306744205	12.168424671156505	8.549637498187632	339.2725914428915	1.2169915643831093	0.3281622917523297
10323	Afghanistan	Afghanistan	continent	35.635	69.969	Cirsium griffithii Boiss. in Boiss.	Cirsium griffithii	1000	3400	2200	2400	2200	80	5600	5520	4274	21.268132896583996	9.537703156921634	12.200564086510056	8.624386911599096	343.3279228302737	1.2169915643831093	0.3281622917523297
10323	Afghanistan	Afghanistan	continent	35.635	69.969	Dactylorhiza umbrosa (Kar. & Kir.) Nevski	Dactylorhiza umbrosa	1000	3500	2250	2500	2200	80	5600	5520	4274	21.268132896583996	9.537703156921634	12.200564086510056	8.624386911599096	343.3279228302737	1.2169915643831093	0.3281622917523297
10323	Afghanistan	Afghanistan	continent	35.635	69.969	Eremurus persicus (Jaub. & Spach) Boiss.	Eremurus persicus	1000	3500	2250	2500	2200	80	5600	5520	4274	21.268132896583996	9.537703156921634	12.200564086510056	8.624386911599096	343.3279228302737	1.2169915643831093	0.3281622917523297
10323	Afghanistan	Afghanistan	continent	35.635	69.969	Polygonum thymifolium Jaub. & Spach	Polygonum thymifolium	1000	3600	2300	2600	2300	80	5600	5520	4274	21.268132896583996	8.95968215792221	12.195283281625333	8.61263326959658	350.4564420682413	1.2169915643831093	0.3281622917523297
10323	Afghanistan	Afghanistan	continent	35.635	69.969	Veronica beccabunga L. subsp. muscosa	Veronica beccabunga	1000	3600	2300	2600	2300	80	5600	5520	4274	21.268132896583996	8.95968215792221	12.195283281625333	8.61263326959658	350.4564420682413	1.2169915643831093	0.3281622917523297
10323	Afghanistan	Afghanistan	continent	35.635	69.969	Juncus bufonius L.	Juncus bufonius	1000	3600	2300	2600	2300	80	5600	5520	4274	21.268132896583996	8.95968215792221	12.195283281625333	8.61263326959658	350.4564420682413	1.2169915643831093	0.3281622917523297
10323	Afghanistan	Afghanistan	continent	35.635	69.969	Bassia prostrata (L.) A. J. Scott	Bassia prostrata	1000	3800	2400	2800	2400	80	5600	5520	4274	21.268132896583996	8.371059853878046	12.18495347178276	8.602150575575509	358.82051213826765	1.2169915643831093	0.3281622917523297
10323	Afghanistan	Afghanistan	continent	35.635	69.969	Stipa splendens Trin. in Spreng.	Stipa splendens	1000	3800	2400	2800	2400	80	5600	5520	4274	21.268132896583996	8.371059853878046	12.18495347178276	8.602150575575509	358.82051213826765	1.2169915643831093	0.3281622917523297
10323	Afghanistan	Afghanistan	continent	35.635	69.969	Carum carvi L.	Carum carvi	1000	3900	2450	2900	2400	80	5600	5520	4274	21.268132896583996	8.371059853878046	12.18495347178276	8.602150575575509	358.82051213826765	1.2169915643831093	0.3281622917523297
10323	Afghanistan	Afghanistan	continent	35.635	69.969	Corydalis griffithii Boiss. subsp. griffithii	Corydalis griffithii	1000	4200	2600	3200	2600	80	5600	5520	4274	21.268132896583996	6.974157393018309	12.050230932402457	8.537467908966356	387.8610772417355	1.2169915643831093	0.3281622917523297
10323	Afghanistan	Afghanistan	continent	35.635	69.969	Puccinellia distans (Jacq.) Parl.	Puccinellia distans	1000	4000	2500	3000	2500	80	5600	5520	4274	21.268132896583996	7.814498737911116	12.1743435246426	8.589855916819051	365.2764886695864	1.2169915643831093	0.3281622917523297
10323	Afghanistan	Afghanistan	continent	35.635	69.969	Elymus nutans Griseb.	Elymus nutans	1000	4300	2650	3300	2600	80	5600	5520	4274	21.268132896583996	6.974157393018309	12.050230932402457	8.537467908966356	387.8610772417355	1.2169915643831093	0.3281622917523297
10323	Afghanistan	Afghanistan	continent	35.635	69.969	Cystopteris fragilis (L.) Bernh subsp. fragilis	Cystopteris fragilis	1000	4600	2800	3600	2800	80	5600	5520	4274	21.268132896583996	5.8567814240760425	12.030787317428256	8.507968060894287	406.79448534914184	1.2169915643831093	0.3281622917523297
10323	Afghanistan	Afghanistan	continent	35.635	69.969	Isatis minima Bunge	Isatis minima	100	1200	650	1100	600	80	5600	5520	4274	21.268132896583996	20.177175163818976	12.74811101598256	8.990702098895236	189.60746073813192	1.2169915643831093	0.3281622917523297
10323	Afghanistan	Afghanistan	continent	35.635	69.969	Capparis decidua Edgew.	Capparis decidua	100	1300	700	1200	700	80	5600	5520	4274	21.268132896583996	19.175441831789133	12.70728530781958	8.913670202383805	214.13452539344263	1.2169915643831093	0.3281622917523297
10323	Afghanistan	Afghanistan	continent	35.635	69.969	Leptaleum filifolium (Willd.) DC.	Leptaleum filifolium	100	1700	900	1600	900	80	5600	5520	4274	21.268132896583996	17.908978125314057	12.623732458123207	8.798974459070644	224.6173972468897	1.2169915643831093	0.3281622917523297
10323	Afghanistan	Afghanistan	continent	35.635	69.969	Matthiola dumulosa Boiss. & Buhse	Matthiola dumulosa	100	1700	900	1600	900	80	5600	5520	4274	21.268132896583996	17.908978125314057	12.623732458123207	8.798974459070644	224.6173972468897	1.2169915643831093	0.3281622917523297
10323	Afghanistan	Afghanistan	continent	35.635	69.969	Silene parjumanensis Podlech	Silene parjumanensis	100	2300	1200	2200	1200	80	5600	5520	4274	21.268132896583996	15.570538065969751	12.276533485032951	8.670644513350874	276.6418153627123	1.2169915643831093	0.3281622917523297
10323	Afghanistan	Afghanistan	continent	35.635	69.969	Astragalus stalinskyi Širj. & Rech. f.	Astragalus stalinskyi	100	2300	1200	2200	1200	80	5600	5520	4274	21.268132896583996	15.570538065969751	12.276533485032951	8.670644513350874	276.6418153627123	1.2169915643831093	0.3281622917523297
10323	Afghanistan	Afghanistan	continent	35.635	69.969	Echium italicum L. subsp. italicum	Echium italicum	100	2400	1250	2300	1200	80	5600	5520	4274	21.268132896583996	15.570538065969751	12.276533485032951	8.670644513350874	276.6418153627123	1.2169915643831093	0.3281622917523297
10323	Afghanistan	Afghanistan	continent	35.635	69.969	Alyssum marginatum Boiss.	Alyssum minutum	100	2500	1300	2400	1300	80	5600	5520	4274	21.268132896583996	14.986596529088956	12.260773937735443	8.648611636613712	285.6979081180891	1.2169915643831093	0.3281622917523297
10323	Afghanistan	Afghanistan	continent	35.635	69.969	Neslia paniculata (L.) Desv.	Neslia paniculata	100	2800	1450	2700	1400	80	5600	5520	4274	21.268132896583996	13.923653630753057	12.133586468630748	8.576758449178149	299.96137517529104	1.2169915643831093	0.3281622917523297
10323	Afghanistan	Afghanistan	continent	35.635	69.969	Nepeta raphanoriza Benth.	Nepeta raphanorhiza	100	3000	1550	2900	1500	80	5600	5520	4274	21.268132896583996	13.594290919835526	12.172151967440351	8.61895447043694	303.06022239375517	1.2169915643831093	0.3281622917523297
10323	Afghanistan	Afghanistan	continent	35.635	69.969	Trichodesma strictum Aitch. & Hemsl.	Trichodesma strictum	100	3100	1600	3000	1600	80	5600	5520	4274	21.268132896583996	12.987542838560085	12.159127100546266	8.578643005053989	310.8020054017002	1.2169915643831093	0.3281622917523297
10323	Afghanistan	Afghanistan	continent	35.635	69.969	Barbarea plantaginea DC.	Barbarea plantaginea	100	3700	1900	3600	1900	80	5600	5520	4274	21.268132896583996	10.883979099786217	12.109343006817776	8.544310684667316	328.06916598862756	1.2169915643831093	0.3281622917523297
10323	Afghanistan	Afghanistan	continent	35.635	69.969	Kandaharia rechingerorum Alava	Kandaharia rechingerorum	1100	1200	1150	100	1100	80	5600	5520	4274	21.268132896583996	16.395589311203533	12.394248621146016	8.641030300130481	261.05972676673156	1.2169915643831093	0.3281622917523297
10323	Afghanistan	Afghanistan	continent	35.635	69.969	Plocama hymenostephana (Jaub. & Spach) M. Backland & Thulin	Plocama hymenostephana	1100	1200	1150	100	1100	80	5600	5520	4274	21.268132896583996	16.395589311203533	12.394248621146016	8.641030300130481	261.05972676673156	1.2169915643831093	0.3281622917523297
10323	Afghanistan	Afghanistan	continent	35.635	69.969	Echinops phathanorum Rech. f.	Echinops pathanorum	1100	1300	1200	200	1200	80	5600	5520	4274	21.268132896583996	15.570538065969751	12.276533485032951	8.670644513350874	276.6418153627123	1.2169915643831093	0.3281622917523297
10323	Afghanistan	Afghanistan	continent	35.635	69.969	Eversmania subspinosa (DC.) B. Fedtsch.	Eversmannia subspinosa	1100	1300	1200	200	1200	80	5600	5520	4274	21.268132896583996	15.570538065969751	12.276533485032951	8.670644513350874	276.6418153627123	1.2169915643831093	0.3281622917523297
10323	Afghanistan	Afghanistan	continent	35.635	69.969	Ziziphus oxyphylla Edgew.	Ziziphus oxyphylla	1100	1300	1200	200	1200	80	5600	5520	4274	21.268132896583996	15.570538065969751	12.276533485032951	8.670644513350874	276.6418153627123	1.2169915643831093	0.3281622917523297
10323	Afghanistan	Afghanistan	continent	35.635	69.969	Astragalus acanthochristianopsis Rech. f. & Köie	Astragalus acanthochristianopsis	1100	1400	1250	300	1200	80	5600	5520	4274	21.268132896583996	15.570538065969751	12.276533485032951	8.670644513350874	276.6418153627123	1.2169915643831093	0.3281622917523297
10323	Afghanistan	Afghanistan	continent	35.635	69.969	Podolotus hosackioides Benth. in Royle	Podolotus hosackioides	1100	1400	1250	300	1200	80	5600	5520	4274	21.268132896583996	15.570538065969751	12.276533485032951	8.670644513350874	276.6418153627123	1.2169915643831093	0.3281622917523297
10323	Afghanistan	Afghanistan	continent	35.635	69.969	Eulaliopsis binata (Retz.) C. E. Hubb. in Hook.	Eulaliopsis binata	1100	1400	1250	300	1200	80	5600	5520	4274	21.268132896583996	15.570538065969751	12.276533485032951	8.670644513350874	276.6418153627123	1.2169915643831093	0.3281622917523297
10323	Afghanistan	Afghanistan	continent	35.635	69.969	Oedibasis pachyphylla Hedge & Lamond in Rech. f.	Oedibasis pachyphylla	1100	1500	1300	400	1300	80	5600	5520	4274	21.268132896583996	14.986596529088956	12.260773937735443	8.648611636613712	285.6979081180891	1.2169915643831093	0.3281622917523297
10323	Afghanistan	Afghanistan	continent	35.635	69.969	Cousinia chrysochlora Rech. f. & Köie	Cousinia chrysochlora	1100	1500	1300	400	1300	80	5600	5520	4274	21.268132896583996	14.986596529088956	12.260773937735443	8.648611636613712	285.6979081180891	1.2169915643831093	0.3281622917523297
10323	Afghanistan	Afghanistan	continent	35.635	69.969	Cousinia myriotoma Rech. f. & Köie	Cousinia myriotoma	1100	1500	1300	400	1300	80	5600	5520	4274	21.268132896583996	14.986596529088956	12.260773937735443	8.648611636613712	285.6979081180891	1.2169915643831093	0.3281622917523297
10323	Afghanistan	Afghanistan	continent	35.635	69.969	Siebera nana (DC.) Bornm.	Siebera nana	1100	1500	1300	400	1300	80	5600	5520	4274	21.268132896583996	14.986596529088956	12.260773937735443	8.648611636613712	285.6979081180891	1.2169915643831093	0.3281622917523297
10323	Afghanistan	Afghanistan	continent	35.635	69.969	Tricholepis chaetolepis (Boiss.) Rech. f.	Tricholepis chaetolepis	1100	1500	1300	400	1300	80	5600	5520	4274	21.268132896583996	14.986596529088956	12.260773937735443	8.648611636613712	285.6979081180891	1.2169915643831093	0.3281622917523297
10323	Afghanistan	Afghanistan	continent	35.635	69.969	Astragalus macrobotrys Bunge	Astragalus macrobotrys	1100	1500	1300	400	1300	80	5600	5520	4274	21.268132896583996	14.986596529088956	12.260773937735443	8.648611636613712	285.6979081180891	1.2169915643831093	0.3281622917523297
10323	Afghanistan	Afghanistan	continent	35.635	69.969	Phlomoides paropamisica (Rech f.) Adylov, Kamelin & Makmh.	Phlomoides paropamisica	1100	1500	1300	400	1300	80	5600	5520	4274	21.268132896583996	14.986596529088956	12.260773937735443	8.648611636613712	285.6979081180891	1.2169915643831093	0.3281622917523297
10323	Afghanistan	Afghanistan	continent	35.635	69.969	Acantholimon speciosissimum Aitch. & Hemsl.	Gladiolimon speciosissimum	1100	1500	1300	400	1300	80	5600	5520	4274	21.268132896583996	14.986596529088956	12.260773937735443	8.648611636613712	285.6979081180891	1.2169915643831093	0.3281622917523297
10323	Afghanistan	Afghanistan	continent	35.635	69.969	Zygophyllum gontscharovii Boriss. in Kom.	Zygophyllum gontscharovii	1100	1500	1300	400	1300	80	5600	5520	4274	21.268132896583996	14.986596529088956	12.260773937735443	8.648611636613712	285.6979081180891	1.2169915643831093	0.3281622917523297
10323	Afghanistan	Afghanistan	continent	35.635	69.969	Cyperus niveus Retz. var. niveus	Cyperus niveus	1100	1500	1300	400	1300	80	5600	5520	4274	21.268132896583996	14.986596529088956	12.260773937735443	8.648611636613712	285.6979081180891	1.2169915643831093	0.3281622917523297
10323	Afghanistan	Afghanistan	continent	35.635	69.969	Gagea bergii Litv. in Fedtsch.	Gagea bergii	1100	1500	1300	400	1300	80	5600	5520	4274	21.268132896583996	14.986596529088956	12.260773937735443	8.648611636613712	285.6979081180891	1.2169915643831093	0.3281622917523297
10323	Afghanistan	Afghanistan	continent	35.635	69.969	Ebenus stellata Boiss.	Ebenus stellata	1100	1600	1350	500	1300	80	5600	5520	4274	21.268132896583996	14.986596529088956	12.260773937735443	8.648611636613712	285.6979081180891	1.2169915643831093	0.3281622917523297
10323	Afghanistan	Afghanistan	continent	35.635	69.969	Onobrychis aucheri Boiss. subsp. psammophila	Onobrychis aucheri	1100	1600	1350	500	1300	80	5600	5520	4274	21.268132896583996	14.986596529088956	12.260773937735443	8.648611636613712	285.6979081180891	1.2169915643831093	0.3281622917523297
10323	Afghanistan	Afghanistan	continent	35.635	69.969	Allium fibriferum Wendelbo	Allium fibriferum	1100	1600	1350	500	1300	80	5600	5520	4274	21.268132896583996	14.986596529088956	12.260773937735443	8.648611636613712	285.6979081180891	1.2169915643831093	0.3281622917523297
10323	Afghanistan	Afghanistan	continent	35.635	69.969	Iris fosterana Aitch. & Baker	Iris fosteriana	1100	1600	1350	500	1300	80	5600	5520	4274	21.268132896583996	14.986596529088956	12.260773937735443	8.648611636613712	285.6979081180891	1.2169915643831093	0.3281622917523297
10323	Afghanistan	Afghanistan	continent	35.635	69.969	Piptatherum latifolium (Roshev.) Nevski	Piptatherum latifolium	1100	1600	1350	500	1300	80	5600	5520	4274	21.268132896583996	14.986596529088956	12.260773937735443	8.648611636613712	285.6979081180891	1.2169915643831093	0.3281622917523297
10323	Afghanistan	Afghanistan	continent	35.635	69.969	Anogramma leptophylla (L.) Link	Anogramma leptophylla	1100	1700	1400	600	1400	80	5600	5520	4274	21.268132896583996	13.923653630753057	12.133586468630748	8.576758449178149	299.96137517529104	1.2169915643831093	0.3281622917523297
10323	Afghanistan	Afghanistan	continent	35.635	69.969	Astragalus macronyx Bunge	Astragalus macronyx	1100	1700	1400	600	1400	80	5600	5520	4274	21.268132896583996	13.923653630753057	12.133586468630748	8.576758449178149	299.96137517529104	1.2169915643831093	0.3281622917523297
10323	Afghanistan	Afghanistan	continent	35.635	69.969	Mattiastrum multicaule Rech. f. & Riedl	Cynoglossum multicaule	1100	1800	1450	700	1400	80	5600	5520	4274	21.268132896583996	13.923653630753057	12.133586468630748	8.576758449178149	299.96137517529104	1.2169915643831093	0.3281622917523297
10323	Afghanistan	Afghanistan	continent	35.635	69.969	Scutellaria linearis Benth. in Wall.	Scutellaria linearis	1100	1800	1450	700	1400	80	5600	5520	4274	21.268132896583996	13.923653630753057	12.133586468630748	8.576758449178149	299.96137517529104	1.2169915643831093	0.3281622917523297
10323	Afghanistan	Afghanistan	continent	35.635	69.969	Solanum melongena L.	Solanum melongena	1100	1800	1450	700	1400	80	5600	5520	4274	21.268132896583996	13.923653630753057	12.133586468630748	8.576758449178149	299.96137517529104	1.2169915643831093	0.3281622917523297
10323	Afghanistan	Afghanistan	continent	35.635	69.969	Carex acutiformis Ehrh.	Carex acutiformis	1100	1800	1450	700	1400	80	5600	5520	4274	21.268132896583996	13.923653630753057	12.133586468630748	8.576758449178149	299.96137517529104	1.2169915643831093	0.3281622917523297
10323	Afghanistan	Afghanistan	continent	35.635	69.969	Stemmacantha integrifolia (C. Winkl.) Dittrich in Rech. f.	Rhaponticum integrifolium	1100	1900	1500	800	1500	80	5600	5520	4274	21.268132896583996	13.594290919835526	12.172151967440351	8.61895447043694	303.06022239375517	1.2169915643831093	0.3281622917523297
10323	Afghanistan	Afghanistan	continent	35.635	69.969	Jurinea dumulosa Boiss. in Boiss.	Jurinea dumulosa	1100	1900	1500	800	1500	80	5600	5520	4274	21.268132896583996	13.594290919835526	12.172151967440351	8.61895447043694	303.06022239375517	1.2169915643831093	0.3281622917523297
10323	Afghanistan	Afghanistan	continent	35.635	69.969	Phagnalon niveum Edgew.	Phagnalon niveum	1100	1900	1500	800	1500	80	5600	5520	4274	21.268132896583996	13.594290919835526	12.172151967440351	8.61895447043694	303.06022239375517	1.2169915643831093	0.3281622917523297
10323	Afghanistan	Afghanistan	continent	35.635	69.969	Acanthophyllum pulchrum Schischk.	Acanthophyllum pulchrum	1100	1900	1500	800	1500	80	5600	5520	4274	21.268132896583996	13.594290919835526	12.172151967440351	8.61895447043694	303.06022239375517	1.2169915643831093	0.3281622917523297
10323	Afghanistan	Afghanistan	continent	35.635	69.969	Cuscuta balansae Boiss. & Reut. ex Engelm.	Cuscuta palaestina	1100	1900	1500	800	1500	80	5600	5520	4274	21.268132896583996	13.594290919835526	12.172151967440351	8.61895447043694	303.06022239375517	1.2169915643831093	0.3281622917523297
10323	Afghanistan	Afghanistan	continent	35.635	69.969	Scutellaria nuristanica Rech f.	Scutellaria nuristanica	1100	1900	1500	800	1500	80	5600	5520	4274	21.268132896583996	13.594290919835526	12.172151967440351	8.61895447043694	303.06022239375517	1.2169915643831093	0.3281622917523297
10323	Afghanistan	Afghanistan	continent	35.635	69.969	Viscum cruciatum Spreng.	Viscum cruciatum	1100	1900	1500	800	1500	80	5600	5520	4274	21.268132896583996	13.594290919835526	12.172151967440351	8.61895447043694	303.06022239375517	1.2169915643831093	0.3281622917523297
10323	Afghanistan	Afghanistan	continent	35.635	69.969	Dictyolimon griffithii (Aitch. & Hemsl.) Rech f. in Rech f.	Dictyolimon griffithii	1100	1900	1500	800	1500	80	5600	5520	4274	21.268132896583996	13.594290919835526	12.172151967440351	8.61895447043694	303.06022239375517	1.2169915643831093	0.3281622917523297
10323	Afghanistan	Afghanistan	continent	35.635	69.969	Sanguisorba minor L. subsp. minor	Poterium sanguisorba	1100	3000	2050	1900	2000	80	5600	5520	4274	21.268132896583996	10.313955009372524	12.138858323143344	8.556193430114696	327.1607646453659	1.2169915643831093	0.3281622917523297
10323	Afghanistan	Afghanistan	continent	35.635	69.969	Vitis nuristanica Vassilcz.	Vitis nuristanica	1100	1900	1500	800	1500	80	5600	5520	4274	21.268132896583996	13.594290919835526	12.172151967440351	8.61895447043694	303.06022239375517	1.2169915643831093	0.3281622917523297
10323	Afghanistan	Afghanistan	continent	35.635	69.969	Schoenus nigricans L.	Schoenus nigricans	1100	1900	1500	800	1500	80	5600	5520	4274	21.268132896583996	13.594290919835526	12.172151967440351	8.61895447043694	303.06022239375517	1.2169915643831093	0.3281622917523297
10323	Afghanistan	Afghanistan	continent	35.635	69.969	Anthemis coelopada Boiss. var. bourgaei	Cota coelopoda	1100	2000	1550	900	1500	80	5600	5520	4274	21.268132896583996	13.594290919835526	12.172151967440351	8.61895447043694	303.06022239375517	1.2169915643831093	0.3281622917523297
10323	Afghanistan	Afghanistan	continent	35.635	69.969	Astragalus koschukensis Boiss. in Boiss.	Astragalus koschukensis	1100	2000	1550	900	1500	80	5600	5520	4274	21.268132896583996	13.594290919835526	12.172151967440351	8.61895447043694	303.06022239375517	1.2169915643831093	0.3281622917523297
10323	Afghanistan	Afghanistan	continent	35.635	69.969	Orobanche stocksii Boiss. in Boiss.	Orobanche stocksii	600	2100	1350	1500	1300	80	5600	5520	4274	21.268132896583996	14.986596529088956	12.260773937735443	8.648611636613712	285.6979081180891	1.2169915643831093	0.3281622917523297
10323	Afghanistan	Afghanistan	continent	35.635	69.969	Cryptocapnos chasmophyticus Rech. f.	Cryptocapnos chasmophytica	1100	2000	1550	900	1500	80	5600	5520	4274	21.268132896583996	13.594290919835526	12.172151967440351	8.61895447043694	303.06022239375517	1.2169915643831093	0.3281622917523297
10323	Afghanistan	Afghanistan	continent	35.635	69.969	Polygala abyssinica R. Br. ex Fresen	Polygala abyssinica	1100	2000	1550	900	1500	80	5600	5520	4274	21.268132896583996	13.594290919835526	12.172151967440351	8.61895447043694	303.06022239375517	1.2169915643831093	0.3281622917523297
10323	Afghanistan	Afghanistan	continent	35.635	69.969	Rubia oppositifolia Griff.	Rubia oppositifolia	1100	2000	1550	900	1500	80	5600	5520	4274	21.268132896583996	13.594290919835526	12.172151967440351	8.61895447043694	303.06022239375517	1.2169915643831093	0.3281622917523297
10323	Afghanistan	Afghanistan	continent	35.635	69.969	Eremurus dolichomischus Vved. & Wendelbo	Eremurus dolichomischus	1100	2000	1550	900	1500	80	5600	5520	4274	21.268132896583996	13.594290919835526	12.172151967440351	8.61895447043694	303.06022239375517	1.2169915643831093	0.3281622917523297
10323	Afghanistan	Afghanistan	continent	35.635	69.969	Scabiosa rotata M. Bieb. in M. Bieb.	Lomelosia rotata	1100	2100	1600	1000	1600	80	5600	5520	4274	21.268132896583996	12.987542838560085	12.159127100546266	8.578643005053989	310.8020054017002	1.2169915643831093	0.3281622917523297
10323	Afghanistan	Afghanistan	continent	35.635	69.969	Astragalus pyrrhotrichus Boiss.	Astragalus pyrrhotrichus	1100	2100	1600	1000	1600	80	5600	5520	4274	21.268132896583996	12.987542838560085	12.159127100546266	8.578643005053989	310.8020054017002	1.2169915643831093	0.3281622917523297
10323	Afghanistan	Afghanistan	continent	35.635	69.969	Dictyolimon macrorrhabdos (Boiss.) Rech f. in Rech f.	Dictyolimon macrorrhabdos	1100	2100	1600	1000	1600	80	5600	5520	4274	21.268132896583996	12.987542838560085	12.159127100546266	8.578643005053989	310.8020054017002	1.2169915643831093	0.3281622917523297
10323	Afghanistan	Afghanistan	continent	35.635	69.969	Consolida kabuliana (Akhtar) Iranshahr in Rech. f.	Consolida kabuliana	1100	2100	1600	1000	1600	80	5600	5520	4274	21.268132896583996	12.987542838560085	12.159127100546266	8.578643005053989	310.8020054017002	1.2169915643831093	0.3281622917523297
10323	Afghanistan	Afghanistan	continent	35.635	69.969	Linaria afghanica Podlech & Iranshahr in Rech. f.	Linaria afghanica	1100	2100	1600	1000	1600	80	5600	5520	4274	21.268132896583996	12.987542838560085	12.159127100546266	8.578643005053989	310.8020054017002	1.2169915643831093	0.3281622917523297
10323	Afghanistan	Afghanistan	continent	35.635	69.969	Allium altissimum Regel	Allium altissimum	1100	2100	1600	1000	1600	80	5600	5520	4274	21.268132896583996	12.987542838560085	12.159127100546266	8.578643005053989	310.8020054017002	1.2169915643831093	0.3281622917523297
10323	Afghanistan	Afghanistan	continent	35.635	69.969	Iris heweri Grey-Wilson & B. Mathew	Iris heweri	1100	2100	1600	1000	1600	80	5600	5520	4274	21.268132896583996	12.987542838560085	12.159127100546266	8.578643005053989	310.8020054017002	1.2169915643831093	0.3281622917523297
10323	Afghanistan	Afghanistan	continent	35.635	69.969	Phleum himalaicum Mez	Phleum himalaicum	1100	2100	1600	1000	1600	80	5600	5520	4274	21.268132896583996	12.987542838560085	12.159127100546266	8.578643005053989	310.8020054017002	1.2169915643831093	0.3281622917523297
10323	Afghanistan	Afghanistan	continent	35.635	69.969	Ziziphus jujuba Mill.	Ziziphus jujuba	1100	2200	1650	1100	1600	80	5600	5520	4274	21.268132896583996	12.987542838560085	12.159127100546266	8.578643005053989	310.8020054017002	1.2169915643831093	0.3281622917523297
10323	Afghanistan	Afghanistan	continent	35.635	69.969	Salix wilhelmsiana M. Bieb in M. Bieb	Salix wilhelmsiana	1100	2200	1650	1100	1600	80	5600	5520	4274	21.268132896583996	12.987542838560085	12.159127100546266	8.578643005053989	310.8020054017002	1.2169915643831093	0.3281622917523297
10323	Afghanistan	Afghanistan	continent	35.635	69.969	Vitis vinifera L.	Vitis vinifera	1100	2200	1650	1100	1600	80	5600	5520	4274	21.268132896583996	12.987542838560085	12.159127100546266	8.578643005053989	310.8020054017002	1.2169915643831093	0.3281622917523297
10323	Afghanistan	Afghanistan	continent	35.635	69.969	Launaea oligocephala (Hausskn. & Bornm. ex Bornm.) Bornm.	Launaea oligocephala	1100	2300	1700	1200	1700	80	5600	5520	4274	21.268132896583996	12.39935632886616	12.165662933275362	8.56851631420361	318.5541529902158	1.2169915643831093	0.3281622917523297
10323	Afghanistan	Afghanistan	continent	35.635	69.969	Bunium lindbergii Rech. f. & Riedl	Elwendia lindbergii	1100	2400	1750	1300	1700	80	5600	5520	4274	21.268132896583996	12.39935632886616	12.165662933275362	8.56851631420361	318.5541529902158	1.2169915643831093	0.3281622917523297
10323	Afghanistan	Afghanistan	continent	35.635	69.969	Centaurea balsamita Lam.	Stizolophus balsamita	1100	2400	1750	1300	1700	80	5600	5520	4274	21.268132896583996	12.39935632886616	12.165662933275362	8.56851631420361	318.5541529902158	1.2169915643831093	0.3281622917523297
10323	Afghanistan	Afghanistan	continent	35.635	69.969	Cephalorrynchus picridiformis (Boiss.) Tuisl	Cicerbita scoparia	1100	2400	1750	1300	1700	80	5600	5520	4274	21.268132896583996	12.39935632886616	12.165662933275362	8.56851631420361	318.5541529902158	1.2169915643831093	0.3281622917523297
10323	Afghanistan	Afghanistan	continent	35.635	69.969	Onopordum acanthium L.	Onopordum acanthium	1100	2400	1750	1300	1700	80	5600	5520	4274	21.268132896583996	12.39935632886616	12.165662933275362	8.56851631420361	318.5541529902158	1.2169915643831093	0.3281622917523297
10323	Afghanistan	Afghanistan	continent	35.635	69.969	Picnomon acarna (L.) Cass.	Picnomon acarna	1100	2400	1750	1300	1700	80	5600	5520	4274	21.268132896583996	12.39935632886616	12.165662933275362	8.56851631420361	318.5541529902158	1.2169915643831093	0.3281622917523297
10323	Afghanistan	Afghanistan	continent	35.635	69.969	Scariola exigua Tuisl	Lactuca exigua	1100	2400	1750	1300	1700	80	5600	5520	4274	21.268132896583996	12.39935632886616	12.165662933275362	8.56851631420361	318.5541529902158	1.2169915643831093	0.3281622917523297
10323	Afghanistan	Afghanistan	continent	35.635	69.969	Anchusa italica Retz.	Anchusa azurea	1100	2400	1750	1300	1700	80	5600	5520	4274	21.268132896583996	12.39935632886616	12.165662933275362	8.56851631420361	318.5541529902158	1.2169915643831093	0.3281622917523297
10323	Afghanistan	Afghanistan	continent	35.635	69.969	Astragalus auganus Bunge	Astragalus auganus	1100	2400	1750	1300	1700	80	5600	5520	4274	21.268132896583996	12.39935632886616	12.165662933275362	8.56851631420361	318.5541529902158	1.2169915643831093	0.3281622917523297
10323	Afghanistan	Afghanistan	continent	35.635	69.969	Salvia sclarea L.	Salvia sclarea	1100	2400	1750	1300	1700	80	5600	5520	4274	21.268132896583996	12.39935632886616	12.165662933275362	8.56851631420361	318.5541529902158	1.2169915643831093	0.3281622917523297
10323	Afghanistan	Afghanistan	continent	35.635	69.969	Artemisia absinthium L.	Artemisia absinthium	1100	2500	1800	1400	1800	80	5600	5520	4274	21.268132896583996	11.803944211295711	12.204007714098063	8.611316910950253	315.7053865914342	1.2169915643831093	0.3281622917523297
10323	Afghanistan	Afghanistan	continent	35.635	69.969	Crataegus turkestanica Pojark. in Kom.	Crataegus pseudoheterophylla	1100	2500	1800	1400	1800	80	5600	5520	4274	21.268132896583996	11.803944211295711	12.204007714098063	8.611316910950253	315.7053865914342	1.2169915643831093	0.3281622917523297
10323	Afghanistan	Afghanistan	continent	35.635	69.969	Scrophularia umbrosa Dumort. subsp. robusta	Scrophularia umbrosa	1100	2500	1800	1400	1800	80	5600	5520	4274	21.268132896583996	11.803944211295711	12.204007714098063	8.611316910950253	315.7053865914342	1.2169915643831093	0.3281622917523297
10323	Afghanistan	Afghanistan	continent	35.635	69.969	Steptorhamphus persicus (Boiss.) O. & B. Fedtsch.	Cicerbita persica	1100	2600	1850	1500	1800	80	5600	5520	4274	21.268132896583996	11.803944211295711	12.204007714098063	8.611316910950253	315.7053865914342	1.2169915643831093	0.3281622917523297
10323	Afghanistan	Afghanistan	continent	35.635	69.969	Taraxacum podlechii Soest	Taraxacum podlechii	1100	2600	1850	1500	1800	80	5600	5520	4274	21.268132896583996	11.803944211295711	12.204007714098063	8.611316910950253	315.7053865914342	1.2169915643831093	0.3281622917523297
10323	Afghanistan	Afghanistan	continent	35.635	69.969	Myosotis scorpioides L.	Myosotis scorpioides	1100	2600	1850	1500	1800	80	5600	5520	4274	21.268132896583996	11.803944211295711	12.204007714098063	8.611316910950253	315.7053865914342	1.2169915643831093	0.3281622917523297
10323	Afghanistan	Afghanistan	continent	35.635	69.969	Climacoptera lanata (Pall.) Botsch. in Sborn.	Climacoptera lanata	1100	2600	1850	1500	1800	80	5600	5520	4274	21.268132896583996	11.803944211295711	12.204007714098063	8.611316910950253	315.7053865914342	1.2169915643831093	0.3281622917523297
10323	Afghanistan	Afghanistan	continent	35.635	69.969	Datisca cannabica L.	Datisca cannabina	1100	2600	1850	1500	1800	80	5600	5520	4274	21.268132896583996	11.803944211295711	12.204007714098063	8.611316910950253	315.7053865914342	1.2169915643831093	0.3281622917523297
10323	Afghanistan	Afghanistan	continent	35.635	69.969	Nepeta saturejoides Boiss.	Nepeta saturejoides	1100	2600	1850	1500	1800	80	5600	5520	4274	21.268132896583996	11.803944211295711	12.204007714098063	8.611316910950253	315.7053865914342	1.2169915643831093	0.3281622917523297
10323	Afghanistan	Afghanistan	continent	35.635	69.969	Eremopyrum distans (K. Koch) Nevski in Kom.	Eremopyrum distans	1100	2600	1850	1500	1800	80	5600	5520	4274	21.268132896583996	11.803944211295711	12.204007714098063	8.611316910950253	315.7053865914342	1.2169915643831093	0.3281622917523297
10323	Afghanistan	Afghanistan	continent	35.635	69.969	Prangos bucharica B. Fedtsch.	Prangos bucharica	1100	2700	1900	1600	1900	80	5600	5520	4274	21.268132896583996	10.883979099786217	12.109343006817776	8.544310684667316	328.06916598862756	1.2169915643831093	0.3281622917523297
10323	Afghanistan	Afghanistan	continent	35.635	69.969	Prangos latiloba Korovin	Prangos latiloba	1100	2700	1900	1600	1900	80	5600	5520	4274	21.268132896583996	10.883979099786217	12.109343006817776	8.544310684667316	328.06916598862756	1.2169915643831093	0.3281622917523297
10323	Afghanistan	Afghanistan	continent	35.635	69.969	Cousinia baberi Boiss.	Cousinia baberi	1100	2700	1900	1600	1900	80	5600	5520	4274	21.268132896583996	10.883979099786217	12.109343006817776	8.544310684667316	328.06916598862756	1.2169915643831093	0.3281622917523297
10323	Afghanistan	Afghanistan	continent	35.635	69.969	Erysimum ischnostylum Freyn & Sint.	Erysimum ischnostylum	1100	2700	1900	1600	1900	80	5600	5520	4274	21.268132896583996	10.883979099786217	12.109343006817776	8.544310684667316	328.06916598862756	1.2169915643831093	0.3281622917523297
10323	Afghanistan	Afghanistan	continent	35.635	69.969	Glycyrrhiza aspera Pall.	Glycyrrhiza aspera	1100	2700	1900	1600	1900	80	5600	5520	4274	21.268132896583996	10.883979099786217	12.109343006817776	8.544310684667316	328.06916598862756	1.2169915643831093	0.3281622917523297
10323	Afghanistan	Afghanistan	continent	35.635	69.969	Glaucium fimbrilligerum Boiss. in Boiss.	Glaucium fimbrilligerum	1100	2700	1900	1600	1900	80	5600	5520	4274	21.268132896583996	10.883979099786217	12.109343006817776	8.544310684667316	328.06916598862756	1.2169915643831093	0.3281622917523297
10323	Afghanistan	Afghanistan	continent	35.635	69.969	Allium suworowii Regel	Allium suworowii	1100	2700	1900	1600	1900	80	5600	5520	4274	21.268132896583996	10.883979099786217	12.109343006817776	8.544310684667316	328.06916598862756	1.2169915643831093	0.3281622917523297
10323	Afghanistan	Afghanistan	continent	35.635	69.969	Iris stocksii (Baker) Boiss. in Boiss.	Iris stocksii	1100	2700	1900	1600	1900	80	5600	5520	4274	21.268132896583996	10.883979099786217	12.109343006817776	8.544310684667316	328.06916598862756	1.2169915643831093	0.3281622917523297
10323	Afghanistan	Afghanistan	continent	35.635	69.969	Pentanema albertoregelia (C. Winkl.) Gorschk. in Kom.	Vicoa albertoregelia	1100	2800	1950	1700	1900	80	5600	5520	4274	21.268132896583996	10.883979099786217	12.109343006817776	8.544310684667316	328.06916598862756	1.2169915643831093	0.3281622917523297
10323	Afghanistan	Afghanistan	continent	35.635	69.969	Scorzonera pachycephala Podlech & Rech. f. in Rech. f.	Scorzonera pachycephala	1100	2800	1950	1700	1900	80	5600	5520	4274	21.268132896583996	10.883979099786217	12.109343006817776	8.544310684667316	328.06916598862756	1.2169915643831093	0.3281622917523297
10323	Afghanistan	Afghanistan	continent	35.635	69.969	Berberis integerrima Bunge	Berberis integerrima	1100	2800	1950	1700	1900	80	5600	5520	4274	21.268132896583996	10.883979099786217	12.109343006817776	8.544310684667316	328.06916598862756	1.2169915643831093	0.3281622917523297
10323	Afghanistan	Afghanistan	continent	35.635	69.969	Astragalus stocksii Bunge	Astragalus stocksii	1100	2800	1950	1700	1900	80	5600	5520	4274	21.268132896583996	10.883979099786217	12.109343006817776	8.544310684667316	328.06916598862756	1.2169915643831093	0.3281622917523297
10323	Afghanistan	Afghanistan	continent	35.635	69.969	Potentilla pedata Nestl.	Potentilla pedata	1100	2800	1950	1700	1900	80	5600	5520	4274	21.268132896583996	10.883979099786217	12.109343006817776	8.544310684667316	328.06916598862756	1.2169915643831093	0.3281622917523297
10323	Afghanistan	Afghanistan	continent	35.635	69.969	Ferula badra-kema Koso-Pol.	Ferula badrakema	1100	3000	2050	1900	2000	80	5600	5520	4274	21.268132896583996	10.313955009372524	12.138858323143344	8.556193430114696	327.1607646453659	1.2169915643831093	0.3281622917523297
10323	Afghanistan	Afghanistan	continent	35.635	69.969	Rochelia bungei Trautv.	Rochelia bungei	1100	3000	2050	1900	2000	80	5600	5520	4274	21.268132896583996	10.313955009372524	12.138858323143344	8.556193430114696	327.1607646453659	1.2169915643831093	0.3281622917523297
10323	Afghanistan	Afghanistan	continent	35.635	69.969	Bufonia oliveriana Ser. in DC.	Bufonia oliveriana	1100	3000	2050	1900	2000	80	5600	5520	4274	21.268132896583996	10.313955009372524	12.138858323143344	8.556193430114696	327.1607646453659	1.2169915643831093	0.3281622917523297
10323	Afghanistan	Afghanistan	continent	35.635	69.969	Convolvulus lineatus L.	Convolvulus lineatus	1100	3000	2050	1900	2000	80	5600	5520	4274	21.268132896583996	10.313955009372524	12.138858323143344	8.556193430114696	327.1607646453659	1.2169915643831093	0.3281622917523297
10323	Afghanistan	Afghanistan	continent	35.635	69.969	Morina persica L.	Morina persica	1100	3000	2050	1900	2000	80	5600	5520	4274	21.268132896583996	10.313955009372524	12.138858323143344	8.556193430114696	327.1607646453659	1.2169915643831093	0.3281622917523297
10323	Afghanistan	Afghanistan	continent	35.635	69.969	Polygonum polycnemoides Jaub. & Spach	Polygonum polycnemoides	1100	3000	2050	1900	2000	80	5600	5520	4274	21.268132896583996	10.313955009372524	12.138858323143344	8.556193430114696	327.1607646453659	1.2169915643831093	0.3281622917523297
10323	Afghanistan	Afghanistan	continent	35.635	69.969	Cerasus verrucosa (Franch.) Nevsky	Prunus verrucosa	1100	3000	2050	1900	2000	80	5600	5520	4274	21.268132896583996	10.313955009372524	12.138858323143344	8.556193430114696	327.1607646453659	1.2169915643831093	0.3281622917523297
10323	Afghanistan	Afghanistan	continent	35.635	69.969	Crucianella gilanica Trin. subsp. transcaspica	Crucianella gilanica	1100	3000	2050	1900	2000	80	5600	5520	4274	21.268132896583996	10.313955009372524	12.138858323143344	8.556193430114696	327.1607646453659	1.2169915643831093	0.3281622917523297
10323	Afghanistan	Afghanistan	continent	35.635	69.969	Catabrosa aquatica (L.) P. Beauv.	Catabrosa aquatica	1100	3000	2050	1900	2000	80	5600	5520	4274	21.268132896583996	10.313955009372524	12.138858323143344	8.556193430114696	327.1607646453659	1.2169915643831093	0.3281622917523297
10323	Afghanistan	Afghanistan	continent	35.635	69.969	Poa trivialis L.	Poa trivialis	1100	3000	2050	1900	2000	80	5600	5520	4274	21.268132896583996	10.313955009372524	12.138858323143344	8.556193430114696	327.1607646453659	1.2169915643831093	0.3281622917523297
10323	Afghanistan	Afghanistan	continent	35.635	69.969	Ochotonophila allochrusoides Gilli	Acanthophyllum allochrusoides	1100	3100	2100	2000	2100	80	5600	5520	4274	21.268132896583996	9.8911306744205	12.168424671156505	8.549637498187632	339.2725914428915	1.2169915643831093	0.3281622917523297
10323	Afghanistan	Afghanistan	continent	35.635	69.969	Henrardia persica (Boiss.) C. E. Hubb.	Henrardia persica	1100	3100	2100	2000	2100	80	5600	5520	4274	21.268132896583996	9.8911306744205	12.168424671156505	8.549637498187632	339.2725914428915	1.2169915643831093	0.3281622917523297
10323	Afghanistan	Afghanistan	continent	35.635	69.969	Matthiola chorassanica Boiss. in Boiss.	Matthiola chorassanica	1100	3400	2250	2300	2200	80	5600	5520	4274	21.268132896583996	9.537703156921634	12.200564086510056	8.624386911599096	343.3279228302737	1.2169915643831093	0.3281622917523297
10323	Afghanistan	Afghanistan	continent	35.635	69.969	Campanula leucoclada Boiss.	Campanula leucoclada	1100	3200	2150	2100	2100	80	5600	5520	4274	21.268132896583996	9.8911306744205	12.168424671156505	8.549637498187632	339.2725914428915	1.2169915643831093	0.3281622917523297
10323	Afghanistan	Afghanistan	continent	35.635	69.969	Acanthophyllum macrodon Edgew. in Hook. f.	Acanthophyllum macrodon	1100	3200	2150	2100	2100	80	5600	5520	4274	21.268132896583996	9.8911306744205	12.168424671156505	8.549637498187632	339.2725914428915	1.2169915643831093	0.3281622917523297
10323	Afghanistan	Afghanistan	continent	35.635	69.969	Silene claviformis Litv.	Silene claviformis	1100	3200	2150	2100	2100	80	5600	5520	4274	21.268132896583996	9.8911306744205	12.168424671156505	8.549637498187632	339.2725914428915	1.2169915643831093	0.3281622917523297
10323	Afghanistan	Afghanistan	continent	35.635	69.969	Stellaria blatteri Mattf.	Gypsophila alsinoides	1100	3200	2150	2100	2100	80	5600	5520	4274	21.268132896583996	9.8911306744205	12.168424671156505	8.549637498187632	339.2725914428915	1.2169915643831093	0.3281622917523297
10323	Afghanistan	Afghanistan	continent	35.635	69.969	Onobrychis laxiflora Baker subsp. laxiflora	Onobrychis laxiflora	1100	3200	2150	2100	2100	80	5600	5520	4274	21.268132896583996	9.8911306744205	12.168424671156505	8.549637498187632	339.2725914428915	1.2169915643831093	0.3281622917523297
10323	Afghanistan	Afghanistan	continent	35.635	69.969	Acantholimon erinaceum (Jaub. & Spach) Lincz. in Kom.	Acantholimon erinaceum	1100	3200	2150	2100	2100	80	5600	5520	4274	21.268132896583996	9.8911306744205	12.168424671156505	8.549637498187632	339.2725914428915	1.2169915643831093	0.3281622917523297
10323	Afghanistan	Afghanistan	continent	35.635	69.969	Erysimum salagnese Polatschek & Rech. f. in Rech. f.	Erysimum salangense	1100	3300	2200	2200	2200	80	5600	5520	4274	21.268132896583996	9.537703156921634	12.200564086510056	8.624386911599096	343.3279228302737	1.2169915643831093	0.3281622917523297
10323	Afghanistan	Afghanistan	continent	35.635	69.969	Scabiosa songarica Schrenk in Fisch. & C. A. Mey.	Lomelosia songarica	1100	3300	2200	2200	2200	80	5600	5520	4274	21.268132896583996	9.537703156921634	12.200564086510056	8.624386911599096	343.3279228302737	1.2169915643831093	0.3281622917523297
10323	Afghanistan	Afghanistan	continent	35.635	69.969	Cerasus bifrons (Fritsch) Pojark. var. bifrons	Prunus bifrons	1100	3300	2200	2200	2200	80	5600	5520	4274	21.268132896583996	9.537703156921634	12.200564086510056	8.624386911599096	343.3279228302737	1.2169915643831093	0.3281622917523297
10323	Afghanistan	Afghanistan	continent	35.635	69.969	Sorbaria tomentosa (Lindl.) Rehder	Sorbaria tomentosa	1100	3300	2200	2200	2200	80	5600	5520	4274	21.268132896583996	9.537703156921634	12.200564086510056	8.624386911599096	343.3279228302737	1.2169915643831093	0.3281622917523297
10323	Afghanistan	Afghanistan	continent	35.635	69.969	Linaria popovii Kuprian.	Linaria popovii	1100	3300	2200	2200	2200	80	5600	5520	4274	21.268132896583996	9.537703156921634	12.200564086510056	8.624386911599096	343.3279228302737	1.2169915643831093	0.3281622917523297
10323	Afghanistan	Afghanistan	continent	35.635	69.969	Ferula ovina (Boiss.) Boiss. in Boiss.	Ferula ovina	1100	3400	2250	2300	2200	80	5600	5520	4274	21.268132896583996	9.537703156921634	12.200564086510056	8.624386911599096	343.3279228302737	1.2169915643831093	0.3281622917523297
10323	Afghanistan	Afghanistan	continent	35.635	69.969	Cousinia malurensis Rech. f.	Cousinia malurensis	1100	3400	2250	2300	2200	80	5600	5520	4274	21.268132896583996	9.537703156921634	12.200564086510056	8.624386911599096	343.3279228302737	1.2169915643831093	0.3281622917523297
10323	Afghanistan	Afghanistan	continent	35.635	69.969	Festuca arundinacea Schreb.	Scolochloa festucacea	1100	4000	2550	2900	2500	80	5600	5520	4274	21.268132896583996	7.814498737911116	12.1743435246426	8.589855916819051	365.2764886695864	1.2169915643831093	0.3281622917523297
10323	Afghanistan	Afghanistan	continent	35.635	69.969	Taraxacum afghanicum Soest	Taraxacum afghanicum	1100	4200	2650	3100	2600	80	5600	5520	4274	21.268132896583996	6.974157393018309	12.050230932402457	8.537467908966356	387.8610772417355	1.2169915643831093	0.3281622917523297
10323	Afghanistan	Afghanistan	continent	35.635	69.969	Geranium collinum Stephan ex Willd.	Geranium collinum	1100	4200	2650	3100	2600	80	5600	5520	4274	21.268132896583996	6.974157393018309	12.050230932402457	8.537467908966356	387.8610772417355	1.2169915643831093	0.3281622917523297
10323	Afghanistan	Afghanistan	continent	35.635	69.969	Tragopogon gracilis D. Don	Tragopogon gracilis	1100	4500	2800	3400	2800	80	5600	5520	4274	21.268132896583996	5.8567814240760425	12.030787317428256	8.507968060894287	406.79448534914184	1.2169915643831093	0.3281622917523297
10323	Afghanistan	Afghanistan	continent	35.635	69.969	Phleum alpinum L.	Phleum alpinum	1100	4700	2900	3600	2900	80	5600	5520	4274	21.268132896583996	5.307513695899418	12.02144594821564	8.494142986836966	416.2428710955018	1.2169915643831093	0.3281622917523297
10323	Afghanistan	Afghanistan	continent	35.635	69.969	Alopecurus himalaicus Hook. f. in Hook. f.	Alopecurus himalaicus	1100	5100	3100	4000	3100	80	5600	5520	4274	21.268132896583996	3.769701072776023	11.823983690417624	8.477974628118183	406.9780140064944	1.2169915643831093	0.3281622917523297
10323	Afghanistan	Afghanistan	continent	35.635	69.969	Rhynchosia minima (L.) DC.	Rhynchosia minima	1200	1300	1250	100	1200	80	5600	5520	4274	21.268132896583996	15.570538065969751	12.276533485032951	8.670644513350874	276.6418153627123	1.2169915643831093	0.3281622917523297
10323	Afghanistan	Afghanistan	continent	35.635	69.969	Astragalus belcheraghensis Podlech	Astragalus belcheraghensis	1200	1400	1300	200	1300	80	5600	5520	4274	21.268132896583996	14.986596529088956	12.260773937735443	8.648611636613712	285.6979081180891	1.2169915643831093	0.3281622917523297
10323	Afghanistan	Afghanistan	continent	35.635	69.969	Astragalus cottonianus Aitch. & Baker	Astragalus cottonianus	1200	1400	1300	200	1300	80	5600	5520	4274	21.268132896583996	14.986596529088956	12.260773937735443	8.648611636613712	285.6979081180891	1.2169915643831093	0.3281622917523297
10323	Afghanistan	Afghanistan	continent	35.635	69.969	Astragalus kuschkensis Boriss. in Kom.	Astragalus kuschkensis	1200	1400	1300	200	1300	80	5600	5520	4274	21.268132896583996	14.986596529088956	12.260773937735443	8.648611636613712	285.6979081180891	1.2169915643831093	0.3281622917523297
10323	Afghanistan	Afghanistan	continent	35.635	69.969	Astragalus psilocentros Fisch.	Astragalus psilocentros	1200	1400	1300	200	1300	80	5600	5520	4274	21.268132896583996	14.986596529088956	12.260773937735443	8.648611636613712	285.6979081180891	1.2169915643831093	0.3281622917523297
10323	Afghanistan	Afghanistan	continent	35.635	69.969	Crotalaria medicaginea Lam.	Crotalaria medicaginea	1200	1400	1300	200	1300	80	5600	5520	4274	21.268132896583996	14.986596529088956	12.260773937735443	8.648611636613712	285.6979081180891	1.2169915643831093	0.3281622917523297
10323	Afghanistan	Afghanistan	continent	35.635	69.969	Dionysia microphylla Wendelbo	Dionysia microphylla	1200	1400	1300	200	1300	80	5600	5520	4274	21.268132896583996	14.986596529088956	12.260773937735443	8.648611636613712	285.6979081180891	1.2169915643831093	0.3281622917523297
10323	Afghanistan	Afghanistan	continent	35.635	69.969	Amygdalus zabulica Seraf.	Prunus zabulica	1200	1400	1300	200	1300	80	5600	5520	4274	21.268132896583996	14.986596529088956	12.260773937735443	8.648611636613712	285.6979081180891	1.2169915643831093	0.3281622917523297
10323	Afghanistan	Afghanistan	continent	35.635	69.969	Fingerhuthia africana Lehm.	Fingerhuthia africana	1200	1400	1300	200	1300	80	5600	5520	4274	21.268132896583996	14.986596529088956	12.260773937735443	8.648611636613712	285.6979081180891	1.2169915643831093	0.3281622917523297
10323	Afghanistan	Afghanistan	continent	35.635	69.969	Saccharum filifolium Steud.	Saccharum filifolium	1200	1400	1300	200	1300	80	5600	5520	4274	21.268132896583996	14.986596529088956	12.260773937735443	8.648611636613712	285.6979081180891	1.2169915643831093	0.3281622917523297
10323	Afghanistan	Afghanistan	continent	35.635	69.969	Scaligeria setacea Korovin	Elwendia setacea	1200	1500	1350	300	1300	80	5600	5520	4274	21.268132896583996	14.986596529088956	12.260773937735443	8.648611636613712	285.6979081180891	1.2169915643831093	0.3281622917523297
10323	Afghanistan	Afghanistan	continent	35.635	69.969	Chamaepus afghanicus Wagenitz in Rech. f.	Chamaepus afghanicus	1200	1500	1350	300	1300	80	5600	5520	4274	21.268132896583996	14.986596529088956	12.260773937735443	8.648611636613712	285.6979081180891	1.2169915643831093	0.3281622917523297
10323	Afghanistan	Afghanistan	continent	35.635	69.969	Scorzonera hissaria C. Winkl.	Scorzonera hissarica	1200	1500	1350	300	1300	80	5600	5520	4274	21.268132896583996	14.986596529088956	12.260773937735443	8.648611636613712	285.6979081180891	1.2169915643831093	0.3281622917523297
10323	Afghanistan	Afghanistan	continent	35.635	69.969	Lepidium persicum Boiss. subsp. persicum	Lepidium persicum	600	3100	1850	2500	1800	80	5600	5520	4274	21.268132896583996	11.803944211295711	12.204007714098063	8.611316910950253	315.7053865914342	1.2169915643831093	0.3281622917523297
10323	Afghanistan	Afghanistan	continent	35.635	69.969	Silene apiculata Ovcz.	Silene guntensis	500	4400	2450	3900	2400	80	5600	5520	4274	21.268132896583996	8.371059853878046	12.18495347178276	8.602150575575509	358.82051213826765	1.2169915643831093	0.3281622917523297
10323	Afghanistan	Afghanistan	continent	35.635	69.969	Halothamnus schurobi Botsch.	Halothamnus schurobi	1200	1500	1350	300	1300	80	5600	5520	4274	21.268132896583996	14.986596529088956	12.260773937735443	8.648611636613712	285.6979081180891	1.2169915643831093	0.3281622917523297
10323	Afghanistan	Afghanistan	continent	35.635	69.969	Astragalus migpo Kamelin	Astragalus migpo	1200	1500	1350	300	1300	80	5600	5520	4274	21.268132896583996	14.986596529088956	12.260773937735443	8.648611636613712	285.6979081180891	1.2169915643831093	0.3281622917523297
10323	Afghanistan	Afghanistan	continent	35.635	69.969	Hedysarum sauzakense Rech. f.	Hedysarum sauzakense	1200	1500	1350	300	1300	80	5600	5520	4274	21.268132896583996	14.986596529088956	12.260773937735443	8.648611636613712	285.6979081180891	1.2169915643831093	0.3281622917523297
10323	Afghanistan	Afghanistan	continent	35.635	69.969	Phlomoides andersii (Rech. f.) Adylov	Phlomoides andersii	1200	1500	1350	300	1300	80	5600	5520	4274	21.268132896583996	14.986596529088956	12.260773937735443	8.648611636613712	285.6979081180891	1.2169915643831093	0.3281622917523297
10323	Afghanistan	Afghanistan	continent	35.635	69.969	Bamiania pachycorma (Rech f.) Lincz.	Bamiania pachycorma	1200	1500	1350	300	1300	80	5600	5520	4274	21.268132896583996	14.986596529088956	12.260773937735443	8.648611636613712	285.6979081180891	1.2169915643831093	0.3281622917523297
10323	Afghanistan	Afghanistan	continent	35.635	69.969	Nannorrhops ritchieana (Griff.) Aitch.	Nannorrhops ritchieana	1200	1500	1350	300	1300	80	5600	5520	4274	21.268132896583996	14.986596529088956	12.260773937735443	8.648611636613712	285.6979081180891	1.2169915643831093	0.3281622917523297
10323	Afghanistan	Afghanistan	continent	35.635	69.969	Iris odontostyla B. Mathew & Wendelbo in Rech. f.	Iris odontostyla	1200	1500	1350	300	1300	80	5600	5520	4274	21.268132896583996	14.986596529088956	12.260773937735443	8.648611636613712	285.6979081180891	1.2169915643831093	0.3281622917523297
10323	Afghanistan	Afghanistan	continent	35.635	69.969	Eragrostis barrelieri Daveau	Eragrostis barrelieri	1200	1500	1350	300	1300	80	5600	5520	4274	21.268132896583996	14.986596529088956	12.260773937735443	8.648611636613712	285.6979081180891	1.2169915643831093	0.3281622917523297
10323	Afghanistan	Afghanistan	continent	35.635	69.969	Hemarthria compressa (L. f.) R. Br.	Hemarthria compressa	1200	1500	1350	300	1300	80	5600	5520	4274	21.268132896583996	14.986596529088956	12.260773937735443	8.648611636613712	285.6979081180891	1.2169915643831093	0.3281622917523297
10323	Afghanistan	Afghanistan	continent	35.635	69.969	Pogonatherum paniceum (Lam.) Hack.	Pogonatherum paniceum	1200	1500	1350	300	1300	80	5600	5520	4274	21.268132896583996	14.986596529088956	12.260773937735443	8.648611636613712	285.6979081180891	1.2169915643831093	0.3281622917523297
10323	Afghanistan	Afghanistan	continent	35.635	69.969	Stipa litwinowiana Pavlov & Lipsch.	Achnatherum turcomanicum	1200	1500	1350	300	1300	80	5600	5520	4274	21.268132896583996	14.986596529088956	12.260773937735443	8.648611636613712	285.6979081180891	1.2169915643831093	0.3281622917523297
10323	Afghanistan	Afghanistan	continent	35.635	69.969	Oxybasis urbica (L.) S. Fuentes	Oxybasis urbica	1200	1600	1400	400	1400	80	5600	5520	4274	21.268132896583996	13.923653630753057	12.133586468630748	8.576758449178149	299.96137517529104	1.2169915643831093	0.3281622917523297
10323	Afghanistan	Afghanistan	continent	35.635	69.969	Astragalus farkharensis Podlech	Astragalus farkharensis	1200	1600	1400	400	1400	80	5600	5520	4274	21.268132896583996	13.923653630753057	12.133586468630748	8.576758449178149	299.96137517529104	1.2169915643831093	0.3281622917523297
10323	Afghanistan	Afghanistan	continent	35.635	69.969	Nepeta saccharata Bunge	Nepeta saccharata	1200	1600	1400	400	1400	80	5600	5520	4274	21.268132896583996	13.923653630753057	12.133586468630748	8.576758449178149	299.96137517529104	1.2169915643831093	0.3281622917523297
10323	Afghanistan	Afghanistan	continent	35.635	69.969	Onosma johnstonii Riedl in Rech. f.	Onosma johnstonii	1200	1700	1450	500	1400	80	5600	5520	4274	21.268132896583996	13.923653630753057	12.133586468630748	8.576758449178149	299.96137517529104	1.2169915643831093	0.3281622917523297
10323	Afghanistan	Afghanistan	continent	35.635	69.969	Trigonella verae Širj.	Trigonella verae	1200	1700	1450	500	1400	80	5600	5520	4274	21.268132896583996	13.923653630753057	12.133586468630748	8.576758449178149	299.96137517529104	1.2169915643831093	0.3281622917523297
10323	Afghanistan	Afghanistan	continent	35.635	69.969	Ajuga chamaecistus Ging. ex Benth. subsp. multisecta	Ajuga multisecta	1200	1700	1450	500	1400	80	5600	5520	4274	21.268132896583996	13.923653630753057	12.133586468630748	8.576758449178149	299.96137517529104	1.2169915643831093	0.3281622917523297
10323	Afghanistan	Afghanistan	continent	35.635	69.969	Spiraea pilosa Franch. subsp. glaucophylla	Spiraea pilosa	1200	2300	1750	1100	1700	80	5600	5520	4274	21.268132896583996	12.39935632886616	12.165662933275362	8.56851631420361	318.5541529902158	1.2169915643831093	0.3281622917523297
10323	Afghanistan	Afghanistan	continent	35.635	69.969	Tamarix tetrandra Pall. ex M. Bieb in M. Bieb	Tamarix tetrandra	1200	1700	1450	500	1400	80	5600	5520	4274	21.268132896583996	13.923653630753057	12.133586468630748	8.576758449178149	299.96137517529104	1.2169915643831093	0.3281622917523297
10323	Afghanistan	Afghanistan	continent	35.635	69.969	Allium sarawschanicum Regel	Allium sarawschanicum	1200	1700	1450	500	1400	80	5600	5520	4274	21.268132896583996	13.923653630753057	12.133586468630748	8.576758449178149	299.96137517529104	1.2169915643831093	0.3281622917523297
10323	Afghanistan	Afghanistan	continent	35.635	69.969	Trigonella foenum-graecum L.	Trigonella foenum-graecum	1200	1800	1500	600	1500	80	5600	5520	4274	21.268132896583996	13.594290919835526	12.172151967440351	8.61895447043694	303.06022239375517	1.2169915643831093	0.3281622917523297
10323	Afghanistan	Afghanistan	continent	35.635	69.969	Plantago coronopus L.	Plantago coronopus	1200	1800	1500	600	1500	80	5600	5520	4274	21.268132896583996	13.594290919835526	12.172151967440351	8.61895447043694	303.06022239375517	1.2169915643831093	0.3281622917523297
10323	Afghanistan	Afghanistan	continent	35.635	69.969	Delphinium rechingerorum Iranshahr in Rech. f.	Delphinium rechingerorum	1200	1800	1500	600	1500	80	5600	5520	4274	21.268132896583996	13.594290919835526	12.172151967440351	8.61895447043694	303.06022239375517	1.2169915643831093	0.3281622917523297
10323	Afghanistan	Afghanistan	continent	35.635	69.969	Misopates orontium (L.) Rafin. subsp. gibbosum	Misopates orontium	1200	1800	1500	600	1500	80	5600	5520	4274	21.268132896583996	13.594290919835526	12.172151967440351	8.61895447043694	303.06022239375517	1.2169915643831093	0.3281622917523297
10323	Afghanistan	Afghanistan	continent	35.635	69.969	Bidens biternata (Lour.) Merill & Sherff	Bidens biternata	1200	1900	1550	700	1500	80	5600	5520	4274	21.268132896583996	13.594290919835526	12.172151967440351	8.61895447043694	303.06022239375517	1.2169915643831093	0.3281622917523297
10323	Afghanistan	Afghanistan	continent	35.635	69.969	Lepidium pinnatifidum Ledeb.	Lepidium pinnatifidum	1200	1900	1550	700	1500	80	5600	5520	4274	21.268132896583996	13.594290919835526	12.172151967440351	8.61895447043694	303.06022239375517	1.2169915643831093	0.3281622917523297
10323	Afghanistan	Afghanistan	continent	35.635	69.969	Sisymbrium loeselii L.	Sisymbrium loeselii	1200	1900	1550	700	1500	80	5600	5520	4274	21.268132896583996	13.594290919835526	12.172151967440351	8.61895447043694	303.06022239375517	1.2169915643831093	0.3281622917523297
10323	Afghanistan	Afghanistan	continent	35.635	69.969	Onobrychis chorassanica Bunge in Boiss.	Onobrychis chorassanica	1200	1900	1550	700	1500	80	5600	5520	4274	21.268132896583996	13.594290919835526	12.172151967440351	8.61895447043694	303.06022239375517	1.2169915643831093	0.3281622917523297
10323	Afghanistan	Afghanistan	continent	35.635	69.969	Asperula glomerata (M. Bieb.) Griseb. subsp. turcomanica	Asperula glomerata	800	3800	2300	3000	2300	80	5600	5520	4274	21.268132896583996	8.95968215792221	12.195283281625333	8.61263326959658	350.4564420682413	1.2169915643831093	0.3281622917523297
10323	Afghanistan	Afghanistan	continent	35.635	69.969	Allium miserabile Wendelbo	Allium jacquemontii	900	2100	1500	1200	1500	80	5600	5520	4274	21.268132896583996	13.594290919835526	12.172151967440351	8.61895447043694	303.06022239375517	1.2169915643831093	0.3281622917523297
10323	Afghanistan	Afghanistan	continent	35.635	69.969	Tricholaena teneriffae (L. f.) Link in Link	Tricholaena teneriffae	1200	1900	1550	700	1500	80	5600	5520	4274	21.268132896583996	13.594290919835526	12.172151967440351	8.61895447043694	303.06022239375517	1.2169915643831093	0.3281622917523297
10323	Afghanistan	Afghanistan	continent	35.635	69.969	Clypeola jonthlaspi L.	Clypeola jonthlaspi	1200	2000	1600	800	1600	80	5600	5520	4274	21.268132896583996	12.987542838560085	12.159127100546266	8.578643005053989	310.8020054017002	1.2169915643831093	0.3281622917523297
10323	Afghanistan	Afghanistan	continent	35.635	69.969	Astragalus aktauensis Gontsch.	Astragalus aktauensis	1200	2000	1600	800	1600	80	5600	5520	4274	21.268132896583996	12.987542838560085	12.159127100546266	8.578643005053989	310.8020054017002	1.2169915643831093	0.3281622917523297
10323	Afghanistan	Afghanistan	continent	35.635	69.969	Astragalus vexans Rech. f. & Köie	Astragalus vexans	1200	2000	1600	800	1600	80	5600	5520	4274	21.268132896583996	12.987542838560085	12.159127100546266	8.578643005053989	310.8020054017002	1.2169915643831093	0.3281622917523297
10323	Afghanistan	Afghanistan	continent	35.635	69.969	Tamarix bachtiarica Bunge in Boiss.	Tamarix smyrnensis	900	2700	1800	1800	1800	80	5600	5520	4274	21.268132896583996	11.803944211295711	12.204007714098063	8.611316910950253	315.7053865914342	1.2169915643831093	0.3281622917523297
10323	Afghanistan	Afghanistan	continent	35.635	69.969	Tulipa lanata Regel	Tulipa lanata	1200	2000	1600	800	1600	80	5600	5520	4274	21.268132896583996	12.987542838560085	12.159127100546266	8.578643005053989	310.8020054017002	1.2169915643831093	0.3281622917523297
10323	Afghanistan	Afghanistan	continent	35.635	69.969	Jurinea baldshuanica C. Winkl.	Jurinea baldschuanica	1200	2100	1650	900	1600	80	5600	5520	4274	21.268132896583996	12.987542838560085	12.159127100546266	8.578643005053989	310.8020054017002	1.2169915643831093	0.3281622917523297
10323	Afghanistan	Afghanistan	continent	35.635	69.969	Senecio franchetti C. Winkl.	Senecio franchetii	1200	2100	1650	900	1600	80	5600	5520	4274	21.268132896583996	12.987542838560085	12.159127100546266	8.578643005053989	310.8020054017002	1.2169915643831093	0.3281622917523297
10323	Afghanistan	Afghanistan	continent	35.635	69.969	Scabiosa candollei DC.	Lomelosia candollei	1200	2100	1650	900	1600	80	5600	5520	4274	21.268132896583996	12.987542838560085	12.159127100546266	8.578643005053989	310.8020054017002	1.2169915643831093	0.3281622917523297
10323	Afghanistan	Afghanistan	continent	35.635	69.969	Astragalus taschkendicus Bunge	Astragalus taschkendicus	1200	2100	1650	900	1600	80	5600	5520	4274	21.268132896583996	12.987542838560085	12.159127100546266	8.578643005053989	310.8020054017002	1.2169915643831093	0.3281622917523297
10323	Afghanistan	Afghanistan	continent	35.635	69.969	Eleocharis palustris (L.) Roem. & Schult. subsp. iranica	Eleocharis palustris	1200	2400	1800	1200	1800	80	5600	5520	4274	21.268132896583996	11.803944211295711	12.204007714098063	8.611316910950253	315.7053865914342	1.2169915643831093	0.3281622917523297
10323	Afghanistan	Afghanistan	continent	35.635	69.969	Salvia moorcroftiana Benth. in Wall.	Salvia moorcroftiana	1200	2150	1675	950	1600	80	5600	5520	4274	21.268132896583996	12.987542838560085	12.159127100546266	8.578643005053989	310.8020054017002	1.2169915643831093	0.3281622917523297
10323	Afghanistan	Afghanistan	continent	35.635	69.969	Lespedeza juncea (L. f.) Pers.	Lespedeza juncea	1200	2200	1700	1000	1700	80	5600	5520	4274	21.268132896583996	12.39935632886616	12.165662933275362	8.56851631420361	318.5541529902158	1.2169915643831093	0.3281622917523297
10323	Afghanistan	Afghanistan	continent	35.635	69.969	Corydalis afghanica Gilli subsp. afghanica	Corydalis afghanica	1200	2200	1700	1000	1700	80	5600	5520	4274	21.268132896583996	12.39935632886616	12.165662933275362	8.56851631420361	318.5541529902158	1.2169915643831093	0.3281622917523297
10323	Afghanistan	Afghanistan	continent	35.635	69.969	Alisma gramineum Lej.	Alisma gramineum	1200	2200	1700	1000	1700	80	5600	5520	4274	21.268132896583996	12.39935632886616	12.165662933275362	8.56851631420361	318.5541529902158	1.2169915643831093	0.3281622917523297
10323	Afghanistan	Afghanistan	continent	35.635	69.969	Onosma limitaneum I. M. Johnst.	Onosma limitaneum	1200	2300	1750	1100	1700	80	5600	5520	4274	21.268132896583996	12.39935632886616	12.165662933275362	8.56851631420361	318.5541529902158	1.2169915643831093	0.3281622917523297
10323	Afghanistan	Afghanistan	continent	35.635	69.969	Cuscuta pulchella Engelm.	Cuscuta pulchella	1200	2300	1750	1100	1700	80	5600	5520	4274	21.268132896583996	12.39935632886616	12.165662933275362	8.56851631420361	318.5541529902158	1.2169915643831093	0.3281622917523297
10323	Afghanistan	Afghanistan	continent	35.635	69.969	Euphorbia longicorniculata Kitam.	Euphorbia sogdiana	1200	2300	1750	1100	1700	80	5600	5520	4274	21.268132896583996	12.39935632886616	12.165662933275362	8.56851631420361	318.5541529902158	1.2169915643831093	0.3281622917523297
10323	Afghanistan	Afghanistan	continent	35.635	69.969	Astragalus versipulis Rech. f. & Köie	Astragalus versipilus	1200	2300	1750	1100	1700	80	5600	5520	4274	21.268132896583996	12.39935632886616	12.165662933275362	8.56851631420361	318.5541529902158	1.2169915643831093	0.3281622917523297
10323	Afghanistan	Afghanistan	continent	35.635	69.969	Acantholimon tulakense Rech f. & Schiman-Czeika in Rech f.	Acantholimon tulakense	1200	2300	1750	1100	1700	80	5600	5520	4274	21.268132896583996	12.39935632886616	12.165662933275362	8.56851631420361	318.5541529902158	1.2169915643831093	0.3281622917523297
10323	Afghanistan	Afghanistan	continent	35.635	69.969	Cotoneaster afghanicus G. Klotz	Cotoneaster afghanicus	1200	2300	1750	1100	1700	80	5600	5520	4274	21.268132896583996	12.39935632886616	12.165662933275362	8.56851631420361	318.5541529902158	1.2169915643831093	0.3281622917523297
10323	Afghanistan	Afghanistan	continent	35.635	69.969	Echinochloa oryzoides (Ard.) Fritsch	Echinochloa oryzoides	1200	2300	1750	1100	1700	80	5600	5520	4274	21.268132896583996	12.39935632886616	12.165662933275362	8.56851631420361	318.5541529902158	1.2169915643831093	0.3281622917523297
10323	Afghanistan	Afghanistan	continent	35.635	69.969	Pseudotrachydium vesiculoso-alatum (Rech. f.) Pimenov & Kljuykov	Pseudotrachydium vesiculoso-alatum	1200	2400	1800	1200	1800	80	5600	5520	4274	21.268132896583996	11.803944211295711	12.204007714098063	8.611316910950253	315.7053865914342	1.2169915643831093	0.3281622917523297
10323	Afghanistan	Afghanistan	continent	35.635	69.969	Artemisia kandaharensis Podlech in Rech. f.	Seriphidium kandaharense	1200	2400	1800	1200	1800	80	5600	5520	4274	21.268132896583996	11.803944211295711	12.204007714098063	8.611316910950253	315.7053865914342	1.2169915643831093	0.3281622917523297
10323	Afghanistan	Afghanistan	continent	35.635	69.969	Marrubium vulgare L.	Marrubium vulgare	1200	2400	1800	1200	1800	80	5600	5520	4274	21.268132896583996	11.803944211295711	12.204007714098063	8.611316910950253	315.7053865914342	1.2169915643831093	0.3281622917523297
10323	Afghanistan	Afghanistan	continent	35.635	69.969	Teucrium scordium L. subsp. serratum	Teucrium serratum	1200	2400	1800	1200	1800	80	5600	5520	4274	21.268132896583996	11.803944211295711	12.204007714098063	8.611316910950253	315.7053865914342	1.2169915643831093	0.3281622917523297
10323	Afghanistan	Afghanistan	continent	35.635	69.969	Tragus berteronianus Schult.	Tragus berteronianus	1200	2400	1800	1200	1800	80	5600	5520	4274	21.268132896583996	11.803944211295711	12.204007714098063	8.611316910950253	315.7053865914342	1.2169915643831093	0.3281622917523297
10323	Afghanistan	Afghanistan	continent	35.635	69.969	Pistacia atlantica Desf . subsp. cabulica	Pistacia atlantica	1200	2500	1850	1300	1800	80	5600	5520	4274	21.268132896583996	11.803944211295711	12.204007714098063	8.611316910950253	315.7053865914342	1.2169915643831093	0.3281622917523297
10323	Afghanistan	Afghanistan	continent	35.635	69.969	Parasilaus asiaticus (Korovin) Pimenov	Parasilaus asiaticus	1200	2500	1850	1300	1800	80	5600	5520	4274	21.268132896583996	11.803944211295711	12.204007714098063	8.611316910950253	315.7053865914342	1.2169915643831093	0.3281622917523297
10323	Afghanistan	Afghanistan	continent	35.635	69.969	Psychrogeton sphaeroxylus (Gilli) Grierson	Psychrogeton sphaeroxylus	1200	2500	1850	1300	1800	80	5600	5520	4274	21.268132896583996	11.803944211295711	12.204007714098063	8.611316910950253	315.7053865914342	1.2169915643831093	0.3281622917523297
10323	Afghanistan	Afghanistan	continent	35.635	69.969	Paracaryum crista-galli (Rech. f. & Riedl) D. Heller	Cynoglossum crista-galli	1200	2500	1850	1300	1800	80	5600	5520	4274	21.268132896583996	11.803944211295711	12.204007714098063	8.611316910950253	315.7053865914342	1.2169915643831093	0.3281622917523297
10323	Afghanistan	Afghanistan	continent	35.635	69.969	Reaumuria alternifolia (Labill.) Britten	Reaumuria alternifolia	1200	2500	1850	1300	1800	80	5600	5520	4274	21.268132896583996	11.803944211295711	12.204007714098063	8.611316910950253	315.7053865914342	1.2169915643831093	0.3281622917523297
10323	Afghanistan	Afghanistan	continent	35.635	69.969	Potamogeton pusillus L.	Potamogeton pusillus	1200	2500	1850	1300	1800	80	5600	5520	4274	21.268132896583996	11.803944211295711	12.204007714098063	8.611316910950253	315.7053865914342	1.2169915643831093	0.3281622917523297
10323	Afghanistan	Afghanistan	continent	35.635	69.969	Rochelia cardiosepala Bunge	Rochelia cardiosepala	1200	2600	1900	1400	1900	80	5600	5520	4274	21.268132896583996	10.883979099786217	12.109343006817776	8.544310684667316	328.06916598862756	1.2169915643831093	0.3281622917523297
10323	Afghanistan	Afghanistan	continent	35.635	69.969	Sclerocaryopsis spinocarpos (Forssk.) Brand in Engler	Lappula spinocarpos	300	2600	1450	2300	1400	80	5600	5520	4274	21.268132896583996	13.923653630753057	12.133586468630748	8.576758449178149	299.96137517529104	1.2169915643831093	0.3281622917523297
10323	Afghanistan	Afghanistan	continent	35.635	69.969	Colutea nepalensis Sims	Colutea nepalensis	1200	2600	1900	1400	1900	80	5600	5520	4274	21.268132896583996	10.883979099786217	12.109343006817776	8.544310684667316	328.06916598862756	1.2169915643831093	0.3281622917523297
10323	Afghanistan	Afghanistan	continent	35.635	69.969	Ladyginia afghanica (Gilli) Pimenov & Kljyukov	Ladyginia afghanica	1200	2700	1950	1500	1900	80	5600	5520	4274	21.268132896583996	10.883979099786217	12.109343006817776	8.544310684667316	328.06916598862756	1.2169915643831093	0.3281622917523297
10323	Afghanistan	Afghanistan	continent	35.635	69.969	Cousinia stenocalathia Rech. f.	Cousinia stenocalathia	1200	2700	1950	1500	1900	80	5600	5520	4274	21.268132896583996	10.883979099786217	12.109343006817776	8.544310684667316	328.06916598862756	1.2169915643831093	0.3281622917523297
10323	Afghanistan	Afghanistan	continent	35.635	69.969	Caroxylon incanescens (C. A. Mey.) Akhani & Roalson	Nitrosalsola incanescens	1200	2700	1950	1500	1900	80	5600	5520	4274	21.268132896583996	10.883979099786217	12.109343006817776	8.544310684667316	328.06916598862756	1.2169915643831093	0.3281622917523297
10323	Afghanistan	Afghanistan	continent	35.635	69.969	Hypodematium crenatum Kuhn & Decken	Hypodematium crenatum	1200	2800	2000	1600	2000	80	5600	5520	4274	21.268132896583996	10.313955009372524	12.138858323143344	8.556193430114696	327.1607646453659	1.2169915643831093	0.3281622917523297
10323	Afghanistan	Afghanistan	continent	35.635	69.969	Bunium badghysi Korovin	Bunium badghysi	1200	2800	2000	1600	2000	80	5600	5520	4274	21.268132896583996	10.313955009372524	12.138858323143344	8.556193430114696	327.1607646453659	1.2169915643831093	0.3281622917523297
10323	Afghanistan	Afghanistan	continent	35.635	69.969	Scorzonera laciniata L.	Podospermum laciniatum	1200	2800	2000	1600	2000	80	5600	5520	4274	21.268132896583996	10.313955009372524	12.138858323143344	8.556193430114696	327.1607646453659	1.2169915643831093	0.3281622917523297
10323	Afghanistan	Afghanistan	continent	35.635	69.969	Lappula occultata Popov	Lappula occultata	1200	2800	2000	1600	2000	80	5600	5520	4274	21.268132896583996	10.313955009372524	12.138858323143344	8.556193430114696	327.1607646453659	1.2169915643831093	0.3281622917523297
10323	Afghanistan	Afghanistan	continent	35.635	69.969	Atriplex griffithii Moq. in DC.	Atriplex griffithii	1200	2800	2000	1600	2000	80	5600	5520	4274	21.268132896583996	10.313955009372524	12.138858323143344	8.556193430114696	327.1607646453659	1.2169915643831093	0.3281622917523297
10323	Afghanistan	Afghanistan	continent	35.635	69.969	Cuscuta kotschyana Boiss.	Cuscuta kotschyana	1200	2800	2000	1600	2000	80	5600	5520	4274	21.268132896583996	10.313955009372524	12.138858323143344	8.556193430114696	327.1607646453659	1.2169915643831093	0.3281622917523297
10323	Afghanistan	Afghanistan	continent	35.635	69.969	Astragalus purpurascens Bunge	Astragalus purpurascens	1200	2800	2000	1600	2000	80	5600	5520	4274	21.268132896583996	10.313955009372524	12.138858323143344	8.556193430114696	327.1607646453659	1.2169915643831093	0.3281622917523297
10323	Afghanistan	Afghanistan	continent	35.635	69.969	Astragalus turkestanus Boiss. in Boiss.	Astragalus turkestanus	1200	2800	2000	1600	2000	80	5600	5520	4274	21.268132896583996	10.313955009372524	12.138858323143344	8.556193430114696	327.1607646453659	1.2169915643831093	0.3281622917523297
10323	Afghanistan	Afghanistan	continent	35.635	69.969	Trifolium resupinatum L. var. resupinatum	Trifolium resupinatum	1200	2800	2000	1600	2000	80	5600	5520	4274	21.268132896583996	10.313955009372524	12.138858323143344	8.556193430114696	327.1607646453659	1.2169915643831093	0.3281622917523297
10323	Afghanistan	Afghanistan	continent	35.635	69.969	Vicia subvillosa (Ledeb.) Boiss. in Boiss.	Vicia subvillosa	1200	2800	2000	1600	2000	80	5600	5520	4274	21.268132896583996	10.313955009372524	12.138858323143344	8.556193430114696	327.1607646453659	1.2169915643831093	0.3281622917523297
10323	Afghanistan	Afghanistan	continent	35.635	69.969	Stipa brandisii Mez in Repert.	Achnatherum brandisii	1200	2800	2000	1600	2000	80	5600	5520	4274	21.268132896583996	10.313955009372524	12.138858323143344	8.556193430114696	327.1607646453659	1.2169915643831093	0.3281622917523297
10323	Afghanistan	Afghanistan	continent	35.635	69.969	Camphorosma monspeliaca L.	Camphorosma monspeliaca	1200	2900	2050	1700	2000	80	5600	5520	4274	21.268132896583996	10.313955009372524	12.138858323143344	8.556193430114696	327.1607646453659	1.2169915643831093	0.3281622917523297
10323	Afghanistan	Afghanistan	continent	35.635	69.969	Acantholimon poliochlorum Rech f. & Schiman-Czeika in Rech f.	Acantholimon poliochlorum	1200	2900	2050	1700	2000	80	5600	5520	4274	21.268132896583996	10.313955009372524	12.138858323143344	8.556193430114696	327.1607646453659	1.2169915643831093	0.3281622917523297
10323	Afghanistan	Afghanistan	continent	35.635	69.969	Festuca pratensis Huds.	Festuca rubra	1200	4400	2800	3200	2800	80	5600	5520	4274	21.268132896583996	5.8567814240760425	12.030787317428256	8.507968060894287	406.79448534914184	1.2169915643831093	0.3281622917523297
10323	Afghanistan	Afghanistan	continent	35.635	69.969	Conringia persica Boiss.	Conringia persica	1200	3000	2100	1800	2100	80	5600	5520	4274	21.268132896583996	9.8911306744205	12.168424671156505	8.549637498187632	339.2725914428915	1.2169915643831093	0.3281622917523297
10323	Afghanistan	Afghanistan	continent	35.635	69.969	Lonicera quinquelocularis Hardw.	Lonicera quinquelocularis	1200	3000	2100	1800	2100	80	5600	5520	4274	21.268132896583996	9.8911306744205	12.168424671156505	8.549637498187632	339.2725914428915	1.2169915643831093	0.3281622917523297
10323	Afghanistan	Afghanistan	continent	35.635	69.969	Silene brevistaminea Gilli	Silene brevistaminea	1200	3000	2100	1800	2100	80	5600	5520	4274	21.268132896583996	9.8911306744205	12.168424671156505	8.549637498187632	339.2725914428915	1.2169915643831093	0.3281622917523297
10323	Afghanistan	Afghanistan	continent	35.635	69.969	Astragalus sata-kandaoensis Podlech	Astragalus sata-kandaoensis	1200	3000	2100	1800	2100	80	5600	5520	4274	21.268132896583996	9.8911306744205	12.168424671156505	8.549637498187632	339.2725914428915	1.2169915643831093	0.3281622917523297
10323	Afghanistan	Afghanistan	continent	35.635	69.969	Scutellaria poliochlora Rech f. & Edelb.	Scutellaria poliochlora	1200	3000	2100	1800	2100	80	5600	5520	4274	21.268132896583996	9.8911306744205	12.168424671156505	8.549637498187632	339.2725914428915	1.2169915643831093	0.3281622917523297
10323	Afghanistan	Afghanistan	continent	35.635	69.969	Roemeria refracta DC.	Roemeria refracta	1200	3000	2100	1800	2100	80	5600	5520	4274	21.268132896583996	9.8911306744205	12.168424671156505	8.549637498187632	339.2725914428915	1.2169915643831093	0.3281622917523297
10323	Afghanistan	Afghanistan	continent	35.635	69.969	Dionysia tapetodes Bunge	Dionysia tapetodes	1200	3000	2100	1800	2100	80	5600	5520	4274	21.268132896583996	9.8911306744205	12.168424671156505	8.549637498187632	339.2725914428915	1.2169915643831093	0.3281622917523297
10323	Afghanistan	Afghanistan	continent	35.635	69.969	Asperula setosa Jaub. & Spach	Asperula setosa	1200	3000	2100	1800	2100	80	5600	5520	4274	21.268132896583996	9.8911306744205	12.168424671156505	8.549637498187632	339.2725914428915	1.2169915643831093	0.3281622917523297
10323	Afghanistan	Afghanistan	continent	35.635	69.969	Veronica intercedens Bornm.	Veronica intercedens	1200	3000	2100	1800	2100	80	5600	5520	4274	21.268132896583996	9.8911306744205	12.168424671156505	8.549637498187632	339.2725914428915	1.2169915643831093	0.3281622917523297
10323	Afghanistan	Afghanistan	continent	35.635	69.969	Phacelurus speciosus (Steud.) C. E. Hubb.	Phacelurus speciosus	1200	3000	2100	1800	2100	80	5600	5520	4274	21.268132896583996	9.8911306744205	12.168424671156505	8.549637498187632	339.2725914428915	1.2169915643831093	0.3281622917523297
10323	Afghanistan	Afghanistan	continent	35.635	69.969	Scorzonera raddeana C. Winkl.	Scorzonera raddeana	1200	3100	2150	1900	2100	80	5600	5520	4274	21.268132896583996	9.8911306744205	12.168424671156505	8.549637498187632	339.2725914428915	1.2169915643831093	0.3281622917523297
10323	Afghanistan	Afghanistan	continent	35.635	69.969	Solenanthus circinnatus Ledeb. in Ledeb.	Cynoglossum circinnatum	1200	3100	2150	1900	2100	80	5600	5520	4274	21.268132896583996	9.8911306744205	12.168424671156505	8.549637498187632	339.2725914428915	1.2169915643831093	0.3281622917523297
10323	Afghanistan	Afghanistan	continent	35.635	69.969	Astragalus rawlinsianus Aitch. & Baker	Astragalus rawlinsianus	1200	3100	2150	1900	2100	80	5600	5520	4274	21.268132896583996	9.8911306744205	12.168424671156505	8.549637498187632	339.2725914428915	1.2169915643831093	0.3281622917523297
10323	Afghanistan	Afghanistan	continent	35.635	69.969	Salvia rhytidea Benth. in DC.	Salvia rhytidea	1200	3100	2150	1900	2100	80	5600	5520	4274	21.268132896583996	9.8911306744205	12.168424671156505	8.549637498187632	339.2725914428915	1.2169915643831093	0.3281622917523297
10323	Afghanistan	Afghanistan	continent	35.635	69.969	Bothriochloa ischaemum (L.) Keng	Bothriochloa ischaemum	1200	3100	2150	1900	2100	80	5600	5520	4274	21.268132896583996	9.8911306744205	12.168424671156505	8.549637498187632	339.2725914428915	1.2169915643831093	0.3281622917523297
10323	Afghanistan	Afghanistan	continent	35.635	69.969	Silene yarmalii Podlech var. yarmalii	Silene yarmalii	1200	3500	2350	2300	2300	80	5600	5520	4274	21.268132896583996	8.95968215792221	12.195283281625333	8.61263326959658	350.4564420682413	1.2169915643831093	0.3281622917523297
10323	Afghanistan	Afghanistan	continent	35.635	69.969	Crocus korolkowii Maw	Crocus korolkowii	1200	3200	2200	2000	2200	80	5600	5520	4274	21.268132896583996	9.537703156921634	12.200564086510056	8.624386911599096	343.3279228302737	1.2169915643831093	0.3281622917523297
10323	Afghanistan	Afghanistan	continent	35.635	69.969	Phlomoides labiosiformis (Popov) Adylov, Kamelin & Makmh.	Phlomoides labiosiformis	1200	3280	2240	2080	2200	80	5600	5520	4274	21.268132896583996	9.537703156921634	12.200564086510056	8.624386911599096	343.3279228302737	1.2169915643831093	0.3281622917523297
10323	Afghanistan	Afghanistan	continent	35.635	69.969	Mattiastrum flaviflorum Rech. f. & Riedl in Rech. f.	Cynoglossum flaviflorum	1200	3300	2250	2100	2200	80	5600	5520	4274	21.268132896583996	9.537703156921634	12.200564086510056	8.624386911599096	343.3279228302737	1.2169915643831093	0.3281622917523297
10323	Afghanistan	Afghanistan	continent	35.635	69.969	Corydalis rupestris Boiss.	Corydalis rupestris	1200	3300	2250	2100	2200	80	5600	5520	4274	21.268132896583996	9.537703156921634	12.200564086510056	8.624386911599096	343.3279228302737	1.2169915643831093	0.3281622917523297
10323	Afghanistan	Afghanistan	continent	35.635	69.969	Linaria melanogramma Rech. f.	Linaria striatella	1200	3300	2250	2100	2200	80	5600	5520	4274	21.268132896583996	9.537703156921634	12.200564086510056	8.624386911599096	343.3279228302737	1.2169915643831093	0.3281622917523297
10323	Afghanistan	Afghanistan	continent	35.635	69.969	Allium dolichostylum Vved.	Allium dolichostylum	1200	3300	2250	2100	2200	80	5600	5520	4274	21.268132896583996	9.537703156921634	12.200564086510056	8.624386911599096	343.3279228302737	1.2169915643831093	0.3281622917523297
10323	Afghanistan	Afghanistan	continent	35.635	69.969	Juniperus excelsa M. Bieb subsp. polycarpos	Juniperus excelsa	1200	3400	2300	2200	2300	80	5600	5520	4274	21.268132896583996	8.95968215792221	12.195283281625333	8.61263326959658	350.4564420682413	1.2169915643831093	0.3281622917523297
10323	Afghanistan	Afghanistan	continent	35.635	69.969	Eryngium macrocalyx Schrenk in Fisch. & C. A. Mey.	Eryngium macrocalyx	1200	3600	2400	2400	2400	80	5600	5520	4274	21.268132896583996	8.371059853878046	12.18495347178276	8.602150575575509	358.82051213826765	1.2169915643831093	0.3281622917523297
10323	Afghanistan	Afghanistan	continent	35.635	69.969	Scorzonera songorica Kar. & Kir.	Podospermum songoricum	1200	3600	2400	2400	2400	80	5600	5520	4274	21.268132896583996	8.371059853878046	12.18495347178276	8.602150575575509	358.82051213826765	1.2169915643831093	0.3281622917523297
10323	Afghanistan	Afghanistan	continent	35.635	69.969	Astragalus echanensis Podlech	Astragalus echanensis	1200	3600	2400	2400	2400	80	5600	5520	4274	21.268132896583996	8.371059853878046	12.18495347178276	8.602150575575509	358.82051213826765	1.2169915643831093	0.3281622917523297
10323	Afghanistan	Afghanistan	continent	35.635	69.969	Eremurus stenophyllus (Boiss. & Buhse) Baker subsp. aurantiacus	Eremurus stenophyllus	600	3700	2150	3100	2100	80	5600	5520	4274	21.268132896583996	9.8911306744205	12.168424671156505	8.549637498187632	339.2725914428915	1.2169915643831093	0.3281622917523297
10323	Afghanistan	Afghanistan	continent	35.635	69.969	Acanthophyllum laxiflorum Boiss.	Acanthophyllum laxiflorum	1200	3800	2500	2600	2500	80	5600	5520	4274	21.268132896583996	7.814498737911116	12.1743435246426	8.589855916819051	365.2764886695864	1.2169915643831093	0.3281622917523297
10323	Afghanistan	Afghanistan	continent	35.635	69.969	Mattiastrum heratense Rech. f. & Riedl	Cynoglossum heratense	1200	3900	2550	2700	2500	80	5600	5520	4274	21.268132896583996	7.814498737911116	12.1743435246426	8.589855916819051	365.2764886695864	1.2169915643831093	0.3281622917523297
10323	Afghanistan	Afghanistan	continent	35.635	69.969	Scrophularia scoparia Pennell	Scrophularia scoparia	1200	4000	2600	2800	2600	80	5600	5520	4274	21.268132896583996	6.974157393018309	12.050230932402457	8.537467908966356	387.8610772417355	1.2169915643831093	0.3281622917523297
10323	Afghanistan	Afghanistan	continent	35.635	69.969	Gallium spurium L. subsp. ibicinum	Galium spurium	700	4100	2400	3400	2400	80	5600	5520	4274	21.268132896583996	8.371059853878046	12.18495347178276	8.602150575575509	358.82051213826765	1.2169915643831093	0.3281622917523297
10323	Afghanistan	Afghanistan	continent	35.635	69.969	Myricaria bracteata Royle	Myricaria bracteata	1200	4200	2700	3000	2700	80	5600	5520	4274	21.268132896583996	6.412732189813421	12.042853149121203	8.521114395750786	397.354494440276	1.2169915643831093	0.3281622917523297
10323	Afghanistan	Afghanistan	continent	35.635	69.969	Stipa pennata L. subsp. kirghisorum	Stipa kirghisorum	1200	4200	2700	3000	2700	80	5600	5520	4274	21.268132896583996	6.412732189813421	12.042853149121203	8.521114395750786	397.354494440276	1.2169915643831093	0.3281622917523297
10323	Afghanistan	Afghanistan	continent	35.635	69.969	Poa sterilis M. Bieb. in M. Bieb.	Poa sterilis	1200	4400	2800	3200	2800	80	5600	5520	4274	21.268132896583996	5.8567814240760425	12.030787317428256	8.507968060894287	406.79448534914184	1.2169915643831093	0.3281622917523297
10323	Afghanistan	Afghanistan	continent	35.635	69.969	Phlomis cancellata Bunge	Phlomis cancellata	1250	1500	1375	250	1300	80	5600	5520	4274	21.268132896583996	14.986596529088956	12.260773937735443	8.648611636613712	285.6979081180891	1.2169915643831093	0.3281622917523297
10323	Afghanistan	Afghanistan	continent	35.635	69.969	Bupleurum hoffmeisteri Klotzsch	Bupleurum marginatum	1300	2500	1900	1200	1900	80	5600	5520	4274	21.268132896583996	10.883979099786217	12.109343006817776	8.544310684667316	328.06916598862756	1.2169915643831093	0.3281622917523297
10323	Afghanistan	Afghanistan	continent	35.635	69.969	Ferula heratensis Rech. f.	Ferula heratensis	1300	1400	1350	100	1300	80	5600	5520	4274	21.268132896583996	14.986596529088956	12.260773937735443	8.648611636613712	285.6979081180891	1.2169915643831093	0.3281622917523297
10323	Afghanistan	Afghanistan	continent	35.635	69.969	Onobrychis samanganica Rech f. in Rech f.	Onobrychis samanganica	1300	1400	1350	100	1300	80	5600	5520	4274	21.268132896583996	14.986596529088956	12.260773937735443	8.648611636613712	285.6979081180891	1.2169915643831093	0.3281622917523297
10323	Afghanistan	Afghanistan	continent	35.635	69.969	Ferula pachycaulos Rech. f.	Ferula pachycaulos	1300	1500	1400	200	1400	80	5600	5520	4274	21.268132896583996	13.923653630753057	12.133586468630748	8.576758449178149	299.96137517529104	1.2169915643831093	0.3281622917523297
10323	Afghanistan	Afghanistan	continent	35.635	69.969	Solenanthus hirsutus Regel	Cynoglossum regelii	1300	1500	1400	200	1400	80	5600	5520	4274	21.268132896583996	13.923653630753057	12.133586468630748	8.576758449178149	299.96137517529104	1.2169915643831093	0.3281622917523297
10323	Afghanistan	Afghanistan	continent	35.635	69.969	Acanthophyllum xanthoporphyranthum Hedge & Wendelbo	Acanthophyllum xanthoporphyranthum	1300	1500	1400	200	1400	80	5600	5520	4274	21.268132896583996	13.923653630753057	12.133586468630748	8.576758449178149	299.96137517529104	1.2169915643831093	0.3281622917523297
10323	Afghanistan	Afghanistan	continent	35.635	69.969	Astragalus kudrjaschovii A. S. Korol. in Kom. & Gontsch.	Astragalus kudrjaschovii	1300	1500	1400	200	1400	80	5600	5520	4274	21.268132896583996	13.923653630753057	12.133586468630748	8.576758449178149	299.96137517529104	1.2169915643831093	0.3281622917523297
10323	Afghanistan	Afghanistan	continent	35.635	69.969	Oxytropis baburi Vassilcz.	Oxytropis baburi	1300	1500	1400	200	1400	80	5600	5520	4274	21.268132896583996	13.923653630753057	12.133586468630748	8.576758449178149	299.96137517529104	1.2169915643831093	0.3281622917523297
10323	Afghanistan	Afghanistan	continent	35.635	69.969	Lepidium affghanum Boiss. in Boiss.	Lepidium affghanum	1300	1600	1450	300	1400	80	5600	5520	4274	21.268132896583996	13.923653630753057	12.133586468630748	8.576758449178149	299.96137517529104	1.2169915643831093	0.3281622917523297
10323	Afghanistan	Afghanistan	continent	35.635	69.969	Acantholimon hyalinum Rech f. & Köie	Acantholimon hyalinum	1300	1600	1450	300	1400	80	5600	5520	4274	21.268132896583996	13.923653630753057	12.133586468630748	8.576758449178149	299.96137517529104	1.2169915643831093	0.3281622917523297
10323	Afghanistan	Afghanistan	continent	35.635	69.969	Octoceras lehmannianum Bunge	Octoceras lehmannianum	1300	1700	1500	400	1500	80	5600	5520	4274	21.268132896583996	13.594290919835526	12.172151967440351	8.61895447043694	303.06022239375517	1.2169915643831093	0.3281622917523297
10323	Afghanistan	Afghanistan	continent	35.635	69.969	Delphinium heratense Iranshahr in Rech. f.	Delphinium heratense	1300	1700	1500	400	1500	80	5600	5520	4274	21.268132896583996	13.594290919835526	12.172151967440351	8.61895447043694	303.06022239375517	1.2169915643831093	0.3281622917523297
10323	Afghanistan	Afghanistan	continent	35.635	69.969	Valerianella sclerocarpa Fisch. & C. A. Mey.	Valerianella sclerocarpa	1300	1700	1500	400	1500	80	5600	5520	4274	21.268132896583996	13.594290919835526	12.172151967440351	8.61895447043694	303.06022239375517	1.2169915643831093	0.3281622917523297
10323	Afghanistan	Afghanistan	continent	35.635	69.969	Sium latijugum C. B. Clarke in Hook	Sium medium	1300	1800	1550	500	1500	80	5600	5520	4274	21.268132896583996	13.594290919835526	12.172151967440351	8.61895447043694	303.06022239375517	1.2169915643831093	0.3281622917523297
10323	Afghanistan	Afghanistan	continent	35.635	69.969	Zosima gilliana Rech. f. & Riedl	Zosima gilliana	1300	1800	1550	500	1500	80	5600	5520	4274	21.268132896583996	13.594290919835526	12.172151967440351	8.61895447043694	303.06022239375517	1.2169915643831093	0.3281622917523297
10323	Afghanistan	Afghanistan	continent	35.635	69.969	Anthemis rhodocentra Iranshahr	Anthemis rhodocentra	1300	1800	1550	500	1500	80	5600	5520	4274	21.268132896583996	13.594290919835526	12.172151967440351	8.61895447043694	303.06022239375517	1.2169915643831093	0.3281622917523297
10323	Afghanistan	Afghanistan	continent	35.635	69.969	Herniaria cachemiriana J. Gay var. cachemiriana	Herniaria cachemiriana	1300	2800	2050	1500	2000	80	5600	5520	4274	21.268132896583996	10.313955009372524	12.138858323143344	8.556193430114696	327.1607646453659	1.2169915643831093	0.3281622917523297
10323	Afghanistan	Afghanistan	continent	35.635	69.969	Heteropogon contortus (L.) P. Beauv. ex Roem. & Schult.	Heteropogon contortus	1300	1900	1600	600	1600	80	5600	5520	4274	21.268132896583996	12.987542838560085	12.159127100546266	8.578643005053989	310.8020054017002	1.2169915643831093	0.3281622917523297
10323	Afghanistan	Afghanistan	continent	35.635	69.969	Echinops afghanicus Gilli	Echinops afghanicus	1300	2000	1650	700	1600	80	5600	5520	4274	21.268132896583996	12.987542838560085	12.159127100546266	8.578643005053989	310.8020054017002	1.2169915643831093	0.3281622917523297
10323	Afghanistan	Afghanistan	continent	35.635	69.969	Senecio vulgaris L.	Senecio vulgaris	1300	2000	1650	700	1600	80	5600	5520	4274	21.268132896583996	12.987542838560085	12.159127100546266	8.578643005053989	310.8020054017002	1.2169915643831093	0.3281622917523297
10323	Afghanistan	Afghanistan	continent	35.635	69.969	Scutellaria ariana Hedge	Scutellaria ariana	1300	2000	1650	700	1600	80	5600	5520	4274	21.268132896583996	12.987542838560085	12.159127100546266	8.578643005053989	310.8020054017002	1.2169915643831093	0.3281622917523297
10323	Afghanistan	Afghanistan	continent	35.635	69.969	Clematis grata Wall.	Clematis grata	1300	2000	1650	700	1600	80	5600	5520	4274	21.268132896583996	12.987542838560085	12.159127100546266	8.578643005053989	310.8020054017002	1.2169915643831093	0.3281622917523297
10323	Afghanistan	Afghanistan	continent	35.635	69.969	Solanum kitagawae Schönb.-Tem. in Rech f.	Solanum kitagawae	1300	2000	1650	700	1600	80	5600	5520	4274	21.268132896583996	12.987542838560085	12.159127100546266	8.578643005053989	310.8020054017002	1.2169915643831093	0.3281622917523297
10323	Afghanistan	Afghanistan	continent	35.635	69.969	Cephalorrynchus soongaricus (Regel) Kovalevsk.	Cicerbita songarica	1300	2100	1700	800	1700	80	5600	5520	4274	21.268132896583996	12.39935632886616	12.165662933275362	8.56851631420361	318.5541529902158	1.2169915643831093	0.3281622917523297
10323	Afghanistan	Afghanistan	continent	35.635	69.969	Crupina vulgaris Cass.	Crupina vulgaris	1300	2100	1700	800	1700	80	5600	5520	4274	21.268132896583996	12.39935632886616	12.165662933275362	8.56851631420361	318.5541529902158	1.2169915643831093	0.3281622917523297
10323	Afghanistan	Afghanistan	continent	35.635	69.969	Astragalus gompholobium Bunge	Astragalus gompholobium	1300	2100	1700	800	1700	80	5600	5520	4274	21.268132896583996	12.39935632886616	12.165662933275362	8.56851631420361	318.5541529902158	1.2169915643831093	0.3281622917523297
10323	Afghanistan	Afghanistan	continent	35.635	69.969	Astragalus groetzbachii Podlech	Astragalus groetzbachii	1300	2100	1700	800	1700	80	5600	5520	4274	21.268132896583996	12.39935632886616	12.165662933275362	8.56851631420361	318.5541529902158	1.2169915643831093	0.3281622917523297
10323	Afghanistan	Afghanistan	continent	35.635	69.969	Astragalus papillosus Podlech	Astragalus papillosus	1300	2100	1700	800	1700	80	5600	5520	4274	21.268132896583996	12.39935632886616	12.165662933275362	8.56851631420361	318.5541529902158	1.2169915643831093	0.3281622917523297
10323	Afghanistan	Afghanistan	continent	35.635	69.969	Onobrychis verae Širj.	Onobrychis verae	1300	2100	1700	800	1700	80	5600	5520	4274	21.268132896583996	12.39935632886616	12.165662933275362	8.56851631420361	318.5541529902158	1.2169915643831093	0.3281622917523297
10323	Afghanistan	Afghanistan	continent	35.635	69.969	Nepeta freitagii Rech. f.	Nepeta freitagii	1300	2100	1700	800	1700	80	5600	5520	4274	21.268132896583996	12.39935632886616	12.165662933275362	8.56851631420361	318.5541529902158	1.2169915643831093	0.3281622917523297
10323	Afghanistan	Afghanistan	continent	35.635	69.969	Althaea armeniaca Ten.	Althaea armeniaca	1300	2100	1700	800	1700	80	5600	5520	4274	21.268132896583996	12.39935632886616	12.165662933275362	8.56851631420361	318.5541529902158	1.2169915643831093	0.3281622917523297
10323	Afghanistan	Afghanistan	continent	35.635	69.969	Ranunculus komarovii Freyn	Ranunculus komarovii	1300	2100	1700	800	1700	80	5600	5520	4274	21.268132896583996	12.39935632886616	12.165662933275362	8.56851631420361	318.5541529902158	1.2169915643831093	0.3281622917523297
10323	Afghanistan	Afghanistan	continent	35.635	69.969	Pycreus flavescens (L.) Rchb. in Mössler subsp. flavescens	Cyperus flavescens	1300	2100	1700	800	1700	80	5600	5520	4274	21.268132896583996	12.39935632886616	12.165662933275362	8.56851631420361	318.5541529902158	1.2169915643831093	0.3281622917523297
10323	Afghanistan	Afghanistan	continent	35.635	69.969	Crepis trichocephala (Krasch.) Krasch. ex V. V. Nikitin	Crepis trichocephala	1300	2200	1750	900	1700	80	5600	5520	4274	21.268132896583996	12.39935632886616	12.165662933275362	8.56851631420361	318.5541529902158	1.2169915643831093	0.3281622917523297
10323	Afghanistan	Afghanistan	continent	35.635	69.969	Trigonella bactriana Vassilcz.	Trigonella cachemiriana	1300	2600	1950	1300	1900	80	5600	5520	4274	21.268132896583996	10.883979099786217	12.109343006817776	8.544310684667316	328.06916598862756	1.2169915643831093	0.3281622917523297
10323	Afghanistan	Afghanistan	continent	35.635	69.969	Equisetum arvense L.	Equisetum arvense	1300	2300	1800	1000	1800	80	5600	5520	4274	21.268132896583996	11.803944211295711	12.204007714098063	8.611316910950253	315.7053865914342	1.2169915643831093	0.3281622917523297
10323	Afghanistan	Afghanistan	continent	35.635	69.969	Nepeta rechingeri Hedge	Nepeta rechingeri	1300	2300	1800	1000	1800	80	5600	5520	4274	21.268132896583996	11.803944211295711	12.204007714098063	8.611316910950253	315.7053865914342	1.2169915643831093	0.3281622917523297
10323	Afghanistan	Afghanistan	continent	35.635	69.969	Rubia tinctorum L.	Rubia tinctorum	1300	2300	1800	1000	1800	80	5600	5520	4274	21.268132896583996	11.803944211295711	12.204007714098063	8.611316910950253	315.7053865914342	1.2169915643831093	0.3281622917523297
10323	Afghanistan	Afghanistan	continent	35.635	69.969	Ulmus wallichiana Planch.	Ulmus wallichiana	1300	2300	1800	1000	1800	80	5600	5520	4274	21.268132896583996	11.803944211295711	12.204007714098063	8.611316910950253	315.7053865914342	1.2169915643831093	0.3281622917523297
10323	Afghanistan	Afghanistan	continent	35.635	69.969	Semenovia lasiocarpa (Boiss.) subsp. lasiocarpa	Semenovia lasiocarpa	1300	4600	2950	3300	2900	80	5600	5520	4274	21.268132896583996	5.307513695899418	12.02144594821564	8.494142986836966	416.2428710955018	1.2169915643831093	0.3281622917523297
10323	Afghanistan	Afghanistan	continent	35.635	69.969	Centaurea heratensis Rech. f.	Centaurea heratensis	1300	2400	1850	1100	1800	80	5600	5520	4274	21.268132896583996	11.803944211295711	12.204007714098063	8.611316910950253	315.7053865914342	1.2169915643831093	0.3281622917523297
10323	Afghanistan	Afghanistan	continent	35.635	69.969	Thevenotia persica DC.	Thevenotia persica	1300	2400	1850	1100	1800	80	5600	5520	4274	21.268132896583996	11.803944211295711	12.204007714098063	8.611316910950253	315.7053865914342	1.2169915643831093	0.3281622917523297
10323	Afghanistan	Afghanistan	continent	35.635	69.969	Draba nemorosa L.	Draba nemorosa	1300	2400	1850	1100	1800	80	5600	5520	4274	21.268132896583996	11.803944211295711	12.204007714098063	8.611316910950253	315.7053865914342	1.2169915643831093	0.3281622917523297
10323	Afghanistan	Afghanistan	continent	35.635	69.969	Dipsacus laciniatus L.	Dipsacus laciniatus	1300	2400	1850	1100	1800	80	5600	5520	4274	21.268132896583996	11.803944211295711	12.204007714098063	8.611316910950253	315.7053865914342	1.2169915643831093	0.3281622917523297
10323	Afghanistan	Afghanistan	continent	35.635	69.969	Jasminum humile L.	Chrysojasminum humile	1300	2400	1850	1100	1800	80	5600	5520	4274	21.268132896583996	11.803944211295711	12.204007714098063	8.611316910950253	315.7053865914342	1.2169915643831093	0.3281622917523297
10323	Afghanistan	Afghanistan	continent	35.635	69.969	Androsace rotundifolia Hardw.	Androsace rotundifolia	1300	2400	1850	1100	1800	80	5600	5520	4274	21.268132896583996	11.803944211295711	12.204007714098063	8.611316910950253	315.7053865914342	1.2169915643831093	0.3281622917523297
10323	Afghanistan	Afghanistan	continent	35.635	69.969	Rhamnus virgata Roxb. in Carey	Rhamnus virgata	1300	2400	1850	1100	1800	80	5600	5520	4274	21.268132896583996	11.803944211295711	12.204007714098063	8.611316910950253	315.7053865914342	1.2169915643831093	0.3281622917523297
10323	Afghanistan	Afghanistan	continent	35.635	69.969	Geum roylei Bolle	Geum urbanum	1300	2400	1850	1100	1800	80	5600	5520	4274	21.268132896583996	11.803944211295711	12.204007714098063	8.611316910950253	315.7053865914342	1.2169915643831093	0.3281622917523297
10323	Afghanistan	Afghanistan	continent	35.635	69.969	Selaginella aitchisonii Hieron	Selaginella aitchisonii	1300	2500	1900	1200	1900	80	5600	5520	4274	21.268132896583996	10.883979099786217	12.109343006817776	8.544310684667316	328.06916598862756	1.2169915643831093	0.3281622917523297
10323	Afghanistan	Afghanistan	continent	35.635	69.969	Echinophora sibthorpiana Guss.	Echinophora tenuifolia	1300	2500	1900	1200	1900	80	5600	5520	4274	21.268132896583996	10.883979099786217	12.109343006817776	8.544310684667316	328.06916598862756	1.2169915643831093	0.3281622917523297
10323	Afghanistan	Afghanistan	continent	35.635	69.969	Saussurea chitralica Duthie	Himalaiella chitralica	1300	2500	1900	1200	1900	80	5600	5520	4274	21.268132896583996	10.883979099786217	12.109343006817776	8.544310684667316	328.06916598862756	1.2169915643831093	0.3281622917523297
10323	Afghanistan	Afghanistan	continent	35.635	69.969	Tanacetum silvicola Podlech in Rech. f.	Tanacetum silvicola	1300	2500	1900	1200	1900	80	5600	5520	4274	21.268132896583996	10.883979099786217	12.109343006817776	8.544310684667316	328.06916598862756	1.2169915643831093	0.3281622917523297
10323	Afghanistan	Afghanistan	continent	35.635	69.969	Impatiens brachycentra Kar. & Kir.	Impatiens brachycentra	1300	2500	1900	1200	1900	80	5600	5520	4274	21.268132896583996	10.883979099786217	12.109343006817776	8.544310684667316	328.06916598862756	1.2169915643831093	0.3281622917523297
10323	Afghanistan	Afghanistan	continent	35.635	69.969	Nasturtium microphyllum Rchb.	Nasturtium microphyllum	1300	2500	1900	1200	1900	80	5600	5520	4274	21.268132896583996	10.883979099786217	12.109343006817776	8.544310684667316	328.06916598862756	1.2169915643831093	0.3281622917523297
10323	Afghanistan	Afghanistan	continent	35.635	69.969	Astragalus xanthomeloides Korovin & Popov	Astragalus xanthomeloides	1300	2500	1900	1200	1900	80	5600	5520	4274	21.268132896583996	10.883979099786217	12.109343006817776	8.544310684667316	328.06916598862756	1.2169915643831093	0.3281622917523297
10323	Afghanistan	Afghanistan	continent	35.635	69.969	Salvia virgata Jacq.	Salvia virgata	1300	2500	1900	1200	1900	80	5600	5520	4274	21.268132896583996	10.883979099786217	12.109343006817776	8.544310684667316	328.06916598862756	1.2169915643831093	0.3281622917523297
10323	Afghanistan	Afghanistan	continent	35.635	69.969	Rubia infundibularis Hemsl. & Lace	Rubia infundibularis	1300	2500	1900	1200	1900	80	5600	5520	4274	21.268132896583996	10.883979099786217	12.109343006817776	8.544310684667316	328.06916598862756	1.2169915643831093	0.3281622917523297
10323	Afghanistan	Afghanistan	continent	35.635	69.969	Salix wallichiana Andersson	Salix disperma	1300	2500	1900	1200	1900	80	5600	5520	4274	21.268132896583996	10.883979099786217	12.109343006817776	8.544310684667316	328.06916598862756	1.2169915643831093	0.3281622917523297
10323	Afghanistan	Afghanistan	continent	35.635	69.969	Cirsium wallichii DC.	Cirsium wallichii	1300	2600	1950	1300	1900	80	5600	5520	4274	21.268132896583996	10.883979099786217	12.109343006817776	8.544310684667316	328.06916598862756	1.2169915643831093	0.3281622917523297
10323	Afghanistan	Afghanistan	continent	35.635	69.969	Erigeron anisophyllus Rech. f. in Rech. f.	Erigeron anisophyllus	1300	2600	1950	1300	1900	80	5600	5520	4274	21.268132896583996	10.883979099786217	12.109343006817776	8.544310684667316	328.06916598862756	1.2169915643831093	0.3281622917523297
10323	Afghanistan	Afghanistan	continent	35.635	69.969	Cynoglossum zeylanicum (Lehm.) Brand	Cynoglossum zeylanicum	1300	2600	1950	1300	1900	80	5600	5520	4274	21.268132896583996	10.883979099786217	12.109343006817776	8.544310684667316	328.06916598862756	1.2169915643831093	0.3281622917523297
10323	Afghanistan	Afghanistan	continent	35.635	69.969	Astragalus saxifractor Rech. f. & Gilli	Astragalus saxifractor	1300	2600	1950	1300	1900	80	5600	5520	4274	21.268132896583996	10.883979099786217	12.109343006817776	8.544310684667316	328.06916598862756	1.2169915643831093	0.3281622917523297
10323	Afghanistan	Afghanistan	continent	35.635	69.969	Asperula oppositifolia Regel & Schmalh. subsp. grandiflora	Asperula oppositifolia	1300	3500	2400	2200	2400	80	5600	5520	4274	21.268132896583996	8.371059853878046	12.18495347178276	8.602150575575509	358.82051213826765	1.2169915643831093	0.3281622917523297
10323	Afghanistan	Afghanistan	continent	35.635	69.969	Solanum asiae-mediae Pojark.	Solanum asiae-mediae	1300	2600	1950	1300	1900	80	5600	5520	4274	21.268132896583996	10.883979099786217	12.109343006817776	8.544310684667316	328.06916598862756	1.2169915643831093	0.3281622917523297
10323	Afghanistan	Afghanistan	continent	35.635	69.969	Cephalorrynchus chitralensis Tuisl	Lactuca chitralensis	1300	2700	2000	1400	2000	80	5600	5520	4274	21.268132896583996	10.313955009372524	12.138858323143344	8.556193430114696	327.1607646453659	1.2169915643831093	0.3281622917523297
10323	Afghanistan	Afghanistan	continent	35.635	69.969	Astragalus graveolens Benth. in Royle	Astragalus graveolens	1300	2700	2000	1400	2000	80	5600	5520	4274	21.268132896583996	10.313955009372524	12.138858323143344	8.556193430114696	327.1607646453659	1.2169915643831093	0.3281622917523297
10323	Afghanistan	Afghanistan	continent	35.635	69.969	Atraphaxis pyrifolia Bunge	Atraphaxis pyrifolia	1300	2700	2000	1400	2000	80	5600	5520	4274	21.268132896583996	10.313955009372524	12.138858323143344	8.556193430114696	327.1607646453659	1.2169915643831093	0.3281622917523297
10323	Afghanistan	Afghanistan	continent	35.635	69.969	Rubia cordifolia L.	Rubia cordifolia	1300	2700	2000	1400	2000	80	5600	5520	4274	21.268132896583996	10.313955009372524	12.138858323143344	8.556193430114696	327.1607646453659	1.2169915643831093	0.3281622917523297
10323	Afghanistan	Afghanistan	continent	35.635	69.969	Linaria heratensis Podlech & Iranshahr in Rech. f.	Linaria heratensis	1300	2700	2000	1400	2000	80	5600	5520	4274	21.268132896583996	10.313955009372524	12.138858323143344	8.556193430114696	327.1607646453659	1.2169915643831093	0.3281622917523297
10323	Afghanistan	Afghanistan	continent	35.635	69.969	Myriactis wallichii DC.	Myriactis wallichii	1300	2900	2100	1600	2100	80	5600	5520	4274	21.268132896583996	9.8911306744205	12.168424671156505	8.549637498187632	339.2725914428915	1.2169915643831093	0.3281622917523297
10323	Afghanistan	Afghanistan	continent	35.635	69.969	Amygdalus browiczii Freitag	Prunus browiczii	1300	2900	2100	1600	2100	80	5600	5520	4274	21.268132896583996	9.8911306744205	12.168424671156505	8.549637498187632	339.2725914428915	1.2169915643831093	0.3281622917523297
10323	Afghanistan	Afghanistan	continent	35.635	69.969	Phlomis cashmeriana Benth.	Phlomis cashmeriana	1300	3000	2150	1700	2100	80	5600	5520	4274	21.268132896583996	9.8911306744205	12.168424671156505	8.549637498187632	339.2725914428915	1.2169915643831093	0.3281622917523297
10323	Afghanistan	Afghanistan	continent	35.635	69.969	Iris afghanica Wendelbo	Iris afghanica	1300	3000	2150	1700	2100	80	5600	5520	4274	21.268132896583996	9.8911306744205	12.168424671156505	8.549637498187632	339.2725914428915	1.2169915643831093	0.3281622917523297
10323	Afghanistan	Afghanistan	continent	35.635	69.969	Pennisetum flaccidum Griseb.	Cenchrus flaccidus	1300	3000	2150	1700	2100	80	5600	5520	4274	21.268132896583996	9.8911306744205	12.168424671156505	8.549637498187632	339.2725914428915	1.2169915643831093	0.3281622917523297
10323	Afghanistan	Afghanistan	continent	35.635	69.969	Piptatherum holciforme (M. Bieb.) Roem. & Schult.	Piptatherum holciforme	1300	3000	2150	1700	2100	80	5600	5520	4274	21.268132896583996	9.8911306744205	12.168424671156505	8.549637498187632	339.2725914428915	1.2169915643831093	0.3281622917523297
10323	Afghanistan	Afghanistan	continent	35.635	69.969	Rhamnus baldshuanica Grubov	Rhamnus baldschuanica	1300	3100	2200	1800	2200	80	5600	5520	4274	21.268132896583996	9.537703156921634	12.200564086510056	8.624386911599096	343.3279228302737	1.2169915643831093	0.3281622917523297
10323	Afghanistan	Afghanistan	continent	35.635	69.969	Eremopoa persica (Trin.) Roshev. in Kom.	Eremopoa persica	1300	3100	2200	1800	2200	80	5600	5520	4274	21.268132896583996	9.537703156921634	12.200564086510056	8.624386911599096	343.3279228302737	1.2169915643831093	0.3281622917523297
10323	Afghanistan	Afghanistan	continent	35.635	69.969	Delphinium wilhelminae Iranshahr in Rech. f.	Delphinium wilhelminae	1300	3200	2250	1900	2200	80	5600	5520	4274	21.268132896583996	9.537703156921634	12.200564086510056	8.624386911599096	343.3279228302737	1.2169915643831093	0.3281622917523297
10323	Afghanistan	Afghanistan	continent	35.635	69.969	Erigeron acer L. subsp. pycnotrichus	Erigeron acris	1300	3300	2300	2000	2300	80	5600	5520	4274	21.268132896583996	8.95968215792221	12.195283281625333	8.61263326959658	350.4564420682413	1.2169915643831093	0.3281622917523297
10323	Afghanistan	Afghanistan	continent	35.635	69.969	Anchusa ovata Lehm.	Lycopsis arvensis	1300	3300	2300	2000	2300	80	5600	5520	4274	21.268132896583996	8.95968215792221	12.195283281625333	8.61263326959658	350.4564420682413	1.2169915643831093	0.3281622917523297
10323	Afghanistan	Afghanistan	continent	35.635	69.969	Campanula cashmeriana Royle	Campanula cashmeriana	1300	3300	2300	2000	2300	80	5600	5520	4274	21.268132896583996	8.95968215792221	12.195283281625333	8.61263326959658	350.4564420682413	1.2169915643831093	0.3281622917523297
10323	Afghanistan	Afghanistan	continent	35.635	69.969	Dianthus paghmanicus Rech. f.	Dianthus paghmanicus	1300	3300	2300	2000	2300	80	5600	5520	4274	21.268132896583996	8.95968215792221	12.195283281625333	8.61263326959658	350.4564420682413	1.2169915643831093	0.3281622917523297
10323	Afghanistan	Afghanistan	continent	35.635	69.969	Solidago virgaurea L.	Solidago virgaurea	1300	3400	2350	2100	2300	80	5600	5520	4274	21.268132896583996	8.95968215792221	12.195283281625333	8.61263326959658	350.4564420682413	1.2169915643831093	0.3281622917523297
10323	Afghanistan	Afghanistan	continent	35.635	69.969	Ranunculus trichophyllus Chaix in Vill.	Ranunculus trichophyllus	1300	3500	2400	2200	2400	80	5600	5520	4274	21.268132896583996	8.371059853878046	12.18495347178276	8.602150575575509	358.82051213826765	1.2169915643831093	0.3281622917523297
10323	Afghanistan	Afghanistan	continent	35.635	69.969	Dactylis glomerata L. subsp. hispanica	Dactylis glomerata	1300	3500	2400	2200	2400	80	5600	5520	4274	21.268132896583996	8.371059853878046	12.18495347178276	8.602150575575509	358.82051213826765	1.2169915643831093	0.3281622917523297
10323	Afghanistan	Afghanistan	continent	35.635	69.969	Pennisetum lanatum Klotzsch	Cenchrus lanatus	1300	3500	2400	2200	2400	80	5600	5520	4274	21.268132896583996	8.371059853878046	12.18495347178276	8.602150575575509	358.82051213826765	1.2169915643831093	0.3281622917523297
10323	Afghanistan	Afghanistan	continent	35.635	69.969	Thalictrum foeditum L.	Thalictrum foetidum	1300	3600	2450	2300	2400	80	5600	5520	4274	21.268132896583996	8.371059853878046	12.18495347178276	8.602150575575509	358.82051213826765	1.2169915643831093	0.3281622917523297
10323	Afghanistan	Afghanistan	continent	35.635	69.969	Mesostemma kotschyanum (Frenzl) Vved. subsp. acrotonum	Stellaria kotschyana	1300	3900	2600	2600	2600	80	5600	5520	4274	21.268132896583996	6.974157393018309	12.050230932402457	8.537467908966356	387.8610772417355	1.2169915643831093	0.3281622917523297
10323	Afghanistan	Afghanistan	continent	35.635	69.969	Minuartia foliosa (Royle ex Edgew. & Hook. f.) Majumdar	Sabulina foliosa	1300	4000	2650	2700	2600	80	5600	5520	4274	21.268132896583996	6.974157393018309	12.050230932402457	8.537467908966356	387.8610772417355	1.2169915643831093	0.3281622917523297
10323	Afghanistan	Afghanistan	continent	35.635	69.969	Pedicularis pycnantha Boiss. subsp. pycnantha	Pedicularis pycnantha	1300	4100	2700	2800	2700	80	5600	5520	4274	21.268132896583996	6.412732189813421	12.042853149121203	8.521114395750786	397.354494440276	1.2169915643831093	0.3281622917523297
10323	Afghanistan	Afghanistan	continent	35.635	69.969	Pedicularis rhinanthoides Schrenk subsp. rotundata	Pedicularis rhinanthoides	1300	4100	2700	2800	2700	80	5600	5520	4274	21.268132896583996	6.412732189813421	12.042853149121203	8.521114395750786	397.354494440276	1.2169915643831093	0.3281622917523297
10323	Afghanistan	Afghanistan	continent	35.635	69.969	Poa bactriana Roshev.	Poa bactriana	1300	4200	2750	2900	2700	80	5600	5520	4274	21.268132896583996	6.412732189813421	12.042853149121203	8.521114395750786	397.354494440276	1.2169915643831093	0.3281622917523297
10323	Afghanistan	Afghanistan	continent	35.635	69.969	Rosa webbiana Wall.	Rosa webbiana	1300	4250	2775	2950	2700	80	5600	5520	4274	21.268132896583996	6.412732189813421	12.042853149121203	8.521114395750786	397.354494440276	1.2169915643831093	0.3281622917523297
10323	Afghanistan	Afghanistan	continent	35.635	69.969	Cousinia greuteri Rech. f. in Rech. f.	Cousinia greuteri	1400	1500	1450	100	1400	80	5600	5520	4274	21.268132896583996	13.923653630753057	12.133586468630748	8.576758449178149	299.96137517529104	1.2169915643831093	0.3281622917523297
10323	Afghanistan	Afghanistan	continent	35.635	69.969	Lactuca scarioloides Boiss.	Lactuca scarioloides	1400	1500	1450	100	1400	80	5600	5520	4274	21.268132896583996	13.923653630753057	12.133586468630748	8.576758449178149	299.96137517529104	1.2169915643831093	0.3281622917523297
10323	Afghanistan	Afghanistan	continent	35.635	69.969	Astragalus vepres Zarre & Podlech in Rech. f.	Astragalus vepres	1400	1500	1450	100	1400	80	5600	5520	4274	21.268132896583996	13.923653630753057	12.133586468630748	8.576758449178149	299.96137517529104	1.2169915643831093	0.3281622917523297
10323	Afghanistan	Afghanistan	continent	35.635	69.969	Astragalus wendelboi I. Deml	Astragalus wendelboi	1400	1500	1450	100	1400	80	5600	5520	4274	21.268132896583996	13.923653630753057	12.133586468630748	8.576758449178149	299.96137517529104	1.2169915643831093	0.3281622917523297
10323	Afghanistan	Afghanistan	continent	35.635	69.969	Onobrychis merxmuelleri Podlech	Onobrychis merxmuelleri	1400	1600	1500	200	1500	80	5600	5520	4274	21.268132896583996	13.594290919835526	12.172151967440351	8.61895447043694	303.06022239375517	1.2169915643831093	0.3281622917523297
10323	Afghanistan	Afghanistan	continent	35.635	69.969	Artemisia deserti Krasch.	Seriphidium deserti	1400	1700	1550	300	1500	80	5600	5520	4274	21.268132896583996	13.594290919835526	12.172151967440351	8.61895447043694	303.06022239375517	1.2169915643831093	0.3281622917523297
10323	Afghanistan	Afghanistan	continent	35.635	69.969	Trigonella heratensis Rech. f. in Rech. f.	Trigonella heratensis	1400	1700	1550	300	1500	80	5600	5520	4274	21.268132896583996	13.594290919835526	12.172151967440351	8.61895447043694	303.06022239375517	1.2169915643831093	0.3281622917523297
10323	Afghanistan	Afghanistan	continent	35.635	69.969	Scorzonera longipapposa Rech. f. in Rech. f.	Scorzonera longipapposa	1400	1800	1600	400	1600	80	5600	5520	4274	21.268132896583996	12.987542838560085	12.159127100546266	8.578643005053989	310.8020054017002	1.2169915643831093	0.3281622917523297
10323	Afghanistan	Afghanistan	continent	35.635	69.969	Astragalus floccosifolius Sumnev.	Astragalus floccosifolius	1400	1800	1600	400	1600	80	5600	5520	4274	21.268132896583996	12.987542838560085	12.159127100546266	8.578643005053989	310.8020054017002	1.2169915643831093	0.3281622917523297
10323	Afghanistan	Afghanistan	continent	35.635	69.969	Acantholimon macropetalum Rech f. & Schiman-Czeika in Rech f.	Acantholimon macropetalum	1400	1800	1600	400	1600	80	5600	5520	4274	21.268132896583996	12.987542838560085	12.159127100546266	8.578643005053989	310.8020054017002	1.2169915643831093	0.3281622917523297
10323	Afghanistan	Afghanistan	continent	35.635	69.969	Pteris cretica L.	Pteris cretica	1400	1900	1650	500	1600	80	5600	5520	4274	21.268132896583996	12.987542838560085	12.159127100546266	8.578643005053989	310.8020054017002	1.2169915643831093	0.3281622917523297
10323	Afghanistan	Afghanistan	continent	35.635	69.969	Thelypteris dentata (Forssk.) E. P. St. John	Christella dentata	1400	1900	1650	500	1600	80	5600	5520	4274	21.268132896583996	12.987542838560085	12.159127100546266	8.578643005053989	310.8020054017002	1.2169915643831093	0.3281622917523297
10323	Afghanistan	Afghanistan	continent	35.635	69.969	Astragalus xylocladus Rech. f. & Gilli	Astragalus xylocladus	1400	1900	1650	500	1600	80	5600	5520	4274	21.268132896583996	12.987542838560085	12.159127100546266	8.578643005053989	310.8020054017002	1.2169915643831093	0.3281622917523297
10323	Afghanistan	Afghanistan	continent	35.635	69.969	Corydalis podlechii Lidén	Corydalis podlechii	1400	1900	1650	500	1600	80	5600	5520	4274	21.268132896583996	12.987542838560085	12.159127100546266	8.578643005053989	310.8020054017002	1.2169915643831093	0.3281622917523297
10323	Afghanistan	Afghanistan	continent	35.635	69.969	Scrophularia tadshicorum Gontsch.	Scrophularia tadshicorum	1400	1900	1650	500	1600	80	5600	5520	4274	21.268132896583996	12.987542838560085	12.159127100546266	8.578643005053989	310.8020054017002	1.2169915643831093	0.3281622917523297
10323	Afghanistan	Afghanistan	continent	35.635	69.969	Selaginella jaquemontii Spring	Selaginella jacquemontii	1400	2000	1700	600	1700	80	5600	5520	4274	21.268132896583996	12.39935632886616	12.165662933275362	8.56851631420361	318.5541529902158	1.2169915643831093	0.3281622917523297
10323	Afghanistan	Afghanistan	continent	35.635	69.969	Ferula glabra Rech. f.	Ferula glabra	1400	2000	1700	600	1700	80	5600	5520	4274	21.268132896583996	12.39935632886616	12.165662933275362	8.56851631420361	318.5541529902158	1.2169915643831093	0.3281622917523297
10323	Afghanistan	Afghanistan	continent	35.635	69.969	Cousinia immitans Rech. f.	Cousinia immitans	1400	2000	1700	600	1700	80	5600	5520	4274	21.268132896583996	12.39935632886616	12.165662933275362	8.56851631420361	318.5541529902158	1.2169915643831093	0.3281622917523297
10323	Afghanistan	Afghanistan	continent	35.635	69.969	Pentanema nematolepis Rech. f. in Rech. f.	Pentanema nematolepis	1400	2000	1700	600	1700	80	5600	5520	4274	21.268132896583996	12.39935632886616	12.165662933275362	8.56851631420361	318.5541529902158	1.2169915643831093	0.3281622917523297
10323	Afghanistan	Afghanistan	continent	35.635	69.969	Draba nuda (Bélang.) Al-Shehbaz & M. Koch	Draba nuda	1400	2000	1700	600	1700	80	5600	5520	4274	21.268132896583996	12.39935632886616	12.165662933275362	8.56851631420361	318.5541529902158	1.2169915643831093	0.3281622917523297
10323	Afghanistan	Afghanistan	continent	35.635	69.969	Atriplex schugnanica Iljin	Atriplex schugnanica	1400	2000	1700	600	1700	80	5600	5520	4274	21.268132896583996	12.39935632886616	12.165662933275362	8.56851631420361	318.5541529902158	1.2169915643831093	0.3281622917523297
10323	Afghanistan	Afghanistan	continent	35.635	69.969	Onobrychis macrorhiza Rech f.	Onobrychis macrorrhiza	1400	2000	1700	600	1700	80	5600	5520	4274	21.268132896583996	12.39935632886616	12.165662933275362	8.56851631420361	318.5541529902158	1.2169915643831093	0.3281622917523297
10323	Afghanistan	Afghanistan	continent	35.635	69.969	Geranium nepalense Sweet	Geranium nepalense	1400	2000	1700	600	1700	80	5600	5520	4274	21.268132896583996	12.39935632886616	12.165662933275362	8.56851631420361	318.5541529902158	1.2169915643831093	0.3281622917523297
10323	Afghanistan	Afghanistan	continent	35.635	69.969	Fallopia dumetorum (L.) Holub	Fallopia dumetorum	1400	2000	1700	600	1700	80	5600	5520	4274	21.268132896583996	12.39935632886616	12.165662933275362	8.56851631420361	318.5541529902158	1.2169915643831093	0.3281622917523297
10323	Afghanistan	Afghanistan	continent	35.635	69.969	Androsace harrissii Duthie	Androsace harrissii	1400	2000	1700	600	1700	80	5600	5520	4274	21.268132896583996	12.39935632886616	12.165662933275362	8.56851631420361	318.5541529902158	1.2169915643831093	0.3281622917523297
10323	Afghanistan	Afghanistan	continent	35.635	69.969	Primula baldshuanica B. Fedtsch.	Primula baldshuanica	1400	2000	1700	600	1700	80	5600	5520	4274	21.268132896583996	12.39935632886616	12.165662933275362	8.56851631420361	318.5541529902158	1.2169915643831093	0.3281622917523297
10323	Afghanistan	Afghanistan	continent	35.635	69.969	Korthalsella opuntia (Thunb.) Merrill	Korthalsella japonica	1400	2000	1700	600	1700	80	5600	5520	4274	21.268132896583996	12.39935632886616	12.165662933275362	8.56851631420361	318.5541529902158	1.2169915643831093	0.3281622917523297
10323	Afghanistan	Afghanistan	continent	35.635	69.969	Ixiolirion tataricum (Pall.) Schult. & Schult. f. in Roem. & Schult.	Ixiolirion tataricum	1400	2000	1700	600	1700	80	5600	5520	4274	21.268132896583996	12.39935632886616	12.165662933275362	8.56851631420361	318.5541529902158	1.2169915643831093	0.3281622917523297
10323	Afghanistan	Afghanistan	continent	35.635	69.969	Lactuca wallichiana Tuisl	Lactuca dolichophylla	1400	2100	1750	700	1700	80	5600	5520	4274	21.268132896583996	12.39935632886616	12.165662933275362	8.56851631420361	318.5541529902158	1.2169915643831093	0.3281622917523297
10323	Afghanistan	Afghanistan	continent	35.635	69.969	Sambucus wightiana Wight & Arn.	Sambucus wightiana	1400	2100	1750	700	1700	80	5600	5520	4274	21.268132896583996	12.39935632886616	12.165662933275362	8.56851631420361	318.5541529902158	1.2169915643831093	0.3281622917523297
10323	Afghanistan	Afghanistan	continent	35.635	69.969	Arum korolkowii Regel	Arum korolkowii	1400	2100	1750	700	1700	80	5600	5520	4274	21.268132896583996	12.39935632886616	12.165662933275362	8.56851631420361	318.5541529902158	1.2169915643831093	0.3281622917523297
10323	Afghanistan	Afghanistan	continent	35.635	69.969	Dioscorea deltoidea Wall.	Dioscorea deltoidea	1400	2100	1750	700	1700	80	5600	5520	4274	21.268132896583996	12.39935632886616	12.165662933275362	8.56851631420361	318.5541529902158	1.2169915643831093	0.3281622917523297
10323	Afghanistan	Afghanistan	continent	35.635	69.969	Tricholaser ovatilobum (Dunn & Williams) Alava	Tricholaser ovatilobum	1400	2200	1800	800	1800	80	5600	5520	4274	21.268132896583996	11.803944211295711	12.204007714098063	8.611316910950253	315.7053865914342	1.2169915643831093	0.3281622917523297
10323	Afghanistan	Afghanistan	continent	35.635	69.969	Astragalus patulepilosus Širj. & Rech. f.	Astragalus patulepilosus	1400	2200	1800	800	1800	80	5600	5520	4274	21.268132896583996	11.803944211295711	12.204007714098063	8.611316910950253	315.7053865914342	1.2169915643831093	0.3281622917523297
10323	Afghanistan	Afghanistan	continent	35.635	69.969	Asplenium adiantum-nigrum L.	Asplenium adiantum-nigrum	1400	2300	1850	900	1800	80	5600	5520	4274	21.268132896583996	11.803944211295711	12.204007714098063	8.611316910950253	315.7053865914342	1.2169915643831093	0.3281622917523297
10323	Afghanistan	Afghanistan	continent	35.635	69.969	Colutea afghanica Browicz	Colutea afghanica	1400	2300	1850	900	1800	80	5600	5520	4274	21.268132896583996	11.803944211295711	12.204007714098063	8.611316910950253	315.7053865914342	1.2169915643831093	0.3281622917523297
10323	Afghanistan	Afghanistan	continent	35.635	69.969	Amygdalus koelzii Browicz in Rech. f.	Prunus koelzii	1400	2300	1850	900	1800	80	5600	5520	4274	21.268132896583996	11.803944211295711	12.204007714098063	8.611316910950253	315.7053865914342	1.2169915643831093	0.3281622917523297
10323	Afghanistan	Afghanistan	continent	35.635	69.969	Amygdalus persica L.	Prunus persica	1400	2300	1850	900	1800	80	5600	5520	4274	21.268132896583996	11.803944211295711	12.204007714098063	8.611316910950253	315.7053865914342	1.2169915643831093	0.3281622917523297
10323	Afghanistan	Afghanistan	continent	35.635	69.969	Rubus hoffmeisterianus Kunth & C. D. Bouché	Rubus hoffmeisterianus	1400	2300	1850	900	1800	80	5600	5520	4274	21.268132896583996	11.803944211295711	12.204007714098063	8.611316910950253	315.7053865914342	1.2169915643831093	0.3281622917523297
10323	Afghanistan	Afghanistan	continent	35.635	69.969	Vitis hissarica Vassilcz. subsp. hissarica	Vitis gmelinii	1400	2300	1850	900	1800	80	5600	5520	4274	21.268132896583996	11.803944211295711	12.204007714098063	8.611316910950253	315.7053865914342	1.2169915643831093	0.3281622917523297
10323	Afghanistan	Afghanistan	continent	35.635	69.969	Asparagus neglectus Kar. & Kir.	Asparagus neglectus	1400	2300	1850	900	1800	80	5600	5520	4274	21.268132896583996	11.803944211295711	12.204007714098063	8.611316910950253	315.7053865914342	1.2169915643831093	0.3281622917523297
10323	Afghanistan	Afghanistan	continent	35.635	69.969	Eremurus furseorum Wendelbo	Eremurus furseorum	1400	2300	1850	900	1800	80	5600	5520	4274	21.268132896583996	11.803944211295711	12.204007714098063	8.611316910950253	315.7053865914342	1.2169915643831093	0.3281622917523297
10323	Afghanistan	Afghanistan	continent	35.635	69.969	Hedera nepalensis K. Koch	Hedera nepalensis	1400	2400	1900	1000	1900	80	5600	5520	4274	21.268132896583996	10.883979099786217	12.109343006817776	8.544310684667316	328.06916598862756	1.2169915643831093	0.3281622917523297
10323	Afghanistan	Afghanistan	continent	35.635	69.969	Jurinea radians Boiss. in Boiss.	Jurinea radians	1400	2400	1900	1000	1900	80	5600	5520	4274	21.268132896583996	10.883979099786217	12.109343006817776	8.544310684667316	328.06916598862756	1.2169915643831093	0.3281622917523297
10323	Afghanistan	Afghanistan	continent	35.635	69.969	Impatiens lemannii Hook. f. & Thomson subsp. multiflora	Impatiens lemannii	1400	3500	2450	2100	2400	80	5600	5520	4274	21.268132896583996	8.371059853878046	12.18495347178276	8.602150575575509	358.82051213826765	1.2169915643831093	0.3281622917523297
10323	Afghanistan	Afghanistan	continent	35.635	69.969	Salix linearifolia Wolf	Salix blakii	1400	2400	1900	1000	1900	80	5600	5520	4274	21.268132896583996	10.883979099786217	12.109343006817776	8.544310684667316	328.06916598862756	1.2169915643831093	0.3281622917523297
10323	Afghanistan	Afghanistan	continent	35.635	69.969	Viola collina Besser	Viola collina	1400	2400	1900	1000	1900	80	5600	5520	4274	21.268132896583996	10.883979099786217	12.109343006817776	8.544310684667316	328.06916598862756	1.2169915643831093	0.3281622917523297
10323	Afghanistan	Afghanistan	continent	35.635	69.969	Carpesium cernuum L.	Carpesium cernuum	1400	2500	1950	1100	1900	80	5600	5520	4274	21.268132896583996	10.883979099786217	12.109343006817776	8.544310684667316	328.06916598862756	1.2169915643831093	0.3281622917523297
10323	Afghanistan	Afghanistan	continent	35.635	69.969	Asperuginoides axillaris (Boiss. & Hohen.) Rauschert	Asperuginoides axillaris	1400	2500	1950	1100	1900	80	5600	5520	4274	21.268132896583996	10.883979099786217	12.109343006817776	8.544310684667316	328.06916598862756	1.2169915643831093	0.3281622917523297
10323	Afghanistan	Afghanistan	continent	35.635	69.969	Suaeda acuminata (C. A. Mey.) Moq.	Suaeda acuminata	1400	2500	1950	1100	1900	80	5600	5520	4274	21.268132896583996	10.883979099786217	12.109343006817776	8.544310684667316	328.06916598862756	1.2169915643831093	0.3281622917523297
10323	Afghanistan	Afghanistan	continent	35.635	69.969	Epipactis gigantea Douglas ex Hook.	Epipactis gigantea	1400	2500	1950	1100	1900	80	5600	5520	4274	21.268132896583996	10.883979099786217	12.109343006817776	8.544310684667316	328.06916598862756	1.2169915643831093	0.3281622917523297
10323	Afghanistan	Afghanistan	continent	35.635	69.969	Gymnocarpium fedtschenkoanum Pojark	Gymnocarpium fedtschenkoanum	1400	2600	2000	1200	2000	80	5600	5520	4274	21.268132896583996	10.313955009372524	12.138858323143344	8.556193430114696	327.1607646453659	1.2169915643831093	0.3281622917523297
10323	Afghanistan	Afghanistan	continent	35.635	69.969	Tussilago farfara L.	Tussilago farfara	1400	2600	2000	1200	2000	80	5600	5520	4274	21.268132896583996	10.313955009372524	12.138858323143344	8.556193430114696	327.1607646453659	1.2169915643831093	0.3281622917523297
10323	Afghanistan	Afghanistan	continent	35.635	69.969	Trichodesma griffithii (Brand) Riedl in Rech. f.	Trichodesma griffithii	1400	2600	2000	1200	2000	80	5600	5520	4274	21.268132896583996	10.313955009372524	12.138858323143344	8.556193430114696	327.1607646453659	1.2169915643831093	0.3281622917523297
10323	Afghanistan	Afghanistan	continent	35.635	69.969	Silene griffithii Boiss. subsp. kunarensis	Silene suaveolens	1400	2600	2000	1200	2000	80	5600	5520	4274	21.268132896583996	10.313955009372524	12.138858323143344	8.556193430114696	327.1607646453659	1.2169915643831093	0.3281622917523297
10323	Afghanistan	Afghanistan	continent	35.635	69.969	Potentilla reptans L.	Potentilla reptans	1400	2600	2000	1200	2000	80	5600	5520	4274	21.268132896583996	10.313955009372524	12.138858323143344	8.556193430114696	327.1607646453659	1.2169915643831093	0.3281622917523297
10323	Afghanistan	Afghanistan	continent	35.635	69.969	Allium chitralicum F. T. Wang & Tang	Allium chitralicum	1400	3000	2200	1600	2200	80	5600	5520	4274	21.268132896583996	9.537703156921634	12.200564086510056	8.624386911599096	343.3279228302737	1.2169915643831093	0.3281622917523297
10323	Afghanistan	Afghanistan	continent	35.635	69.969	Dryopteris stewartii Fraser-Jenk	Dryopteris stewartii	1400	2700	2050	1300	2000	80	5600	5520	4274	21.268132896583996	10.313955009372524	12.138858323143344	8.556193430114696	327.1607646453659	1.2169915643831093	0.3281622917523297
10323	Afghanistan	Afghanistan	continent	35.635	69.969	Adiantum tibeticum Ching	Adiantum tibeticum	1400	2700	2050	1300	2000	80	5600	5520	4274	21.268132896583996	10.313955009372524	12.138858323143344	8.556193430114696	327.1607646453659	1.2169915643831093	0.3281622917523297
10323	Afghanistan	Afghanistan	continent	35.635	69.969	Rochelia peduncularis Boiss.	Rochelia peduncularis	1400	2700	2050	1300	2000	80	5600	5520	4274	21.268132896583996	10.313955009372524	12.138858323143344	8.556193430114696	327.1607646453659	1.2169915643831093	0.3281622917523297
10323	Afghanistan	Afghanistan	continent	35.635	69.969	Trigonella salangensis Vassilcz.	Trigonella salangensis	1400	2700	2050	1300	2000	80	5600	5520	4274	21.268132896583996	10.313955009372524	12.138858323143344	8.556193430114696	327.1607646453659	1.2169915643831093	0.3281622917523297
10323	Afghanistan	Afghanistan	continent	35.635	69.969	Alcea froloviana (Litv.) Iljin in Kom.	Alcea froloviana	1400	2700	2050	1300	2000	80	5600	5520	4274	21.268132896583996	10.313955009372524	12.138858323143344	8.556193430114696	327.1607646453659	1.2169915643831093	0.3281622917523297
10323	Afghanistan	Afghanistan	continent	35.635	69.969	Primula afghanica Wendelbo	Primula afghanica	1400	2700	2050	1300	2000	80	5600	5520	4274	21.268132896583996	10.313955009372524	12.138858323143344	8.556193430114696	327.1607646453659	1.2169915643831093	0.3281622917523297
10323	Afghanistan	Afghanistan	continent	35.635	69.969	Viola pilosa Blume	Viola pilosa	1400	2700	2050	1300	2000	80	5600	5520	4274	21.268132896583996	10.313955009372524	12.138858323143344	8.556193430114696	327.1607646453659	1.2169915643831093	0.3281622917523297
10323	Afghanistan	Afghanistan	continent	35.635	69.969	Iris cycloglossa Wendelbo	Iris cycloglossa	1400	2700	2050	1300	2000	80	5600	5520	4274	21.268132896583996	10.313955009372524	12.138858323143344	8.556193430114696	327.1607646453659	1.2169915643831093	0.3281622917523297
10323	Afghanistan	Afghanistan	continent	35.635	69.969	Impatiens parviflora DC.	Impatiens parviflora	1400	2800	2100	1400	2100	80	5600	5520	4274	21.268132896583996	9.8911306744205	12.168424671156505	8.549637498187632	339.2725914428915	1.2169915643831093	0.3281622917523297
10323	Afghanistan	Afghanistan	continent	35.635	69.969	Pachypterygium multicaule (Kar. & Kir.) Bunge	Isatis multicaulis	1400	2800	2100	1400	2100	80	5600	5520	4274	21.268132896583996	9.8911306744205	12.168424671156505	8.549637498187632	339.2725914428915	1.2169915643831093	0.3281622917523297
10323	Afghanistan	Afghanistan	continent	35.635	69.969	Haloxylon multiflorum (Moq.) Boiss. in Boiss.	Haloxylon multiflorum	1400	2800	2100	1400	2100	80	5600	5520	4274	21.268132896583996	9.8911306744205	12.168424671156505	8.549637498187632	339.2725914428915	1.2169915643831093	0.3281622917523297
10323	Afghanistan	Afghanistan	continent	35.635	69.969	Rosa freitagii Ziel. in Rech. f.	Rosa freitagii	1400	2800	2100	1400	2100	80	5600	5520	4274	21.268132896583996	9.8911306744205	12.168424671156505	8.549637498187632	339.2725914428915	1.2169915643831093	0.3281622917523297
10323	Afghanistan	Afghanistan	continent	35.635	69.969	Veronica tenuissima Boriss. in Kom.	Veronica tenuissima	1400	2800	2100	1400	2100	80	5600	5520	4274	21.268132896583996	9.8911306744205	12.168424671156505	8.549637498187632	339.2725914428915	1.2169915643831093	0.3281622917523297
10323	Afghanistan	Afghanistan	continent	35.635	69.969	Hyoscyamus senecionis Willd. var. senecionis	Hyoscyamus senecionis	1400	3700	2550	2300	2500	80	5600	5520	4274	21.268132896583996	7.814498737911116	12.1743435246426	8.589855916819051	365.2764886695864	1.2169915643831093	0.3281622917523297
10323	Afghanistan	Afghanistan	continent	35.635	69.969	Brassica elongata Ehrh.	Brassica elongata	1400	2900	2150	1500	2100	80	5600	5520	4274	21.268132896583996	9.8911306744205	12.168424671156505	8.549637498187632	339.2725914428915	1.2169915643831093	0.3281622917523297
10323	Afghanistan	Afghanistan	continent	35.635	69.969	Lotus corniculatus L. subsp. afghanicus	Lotus corniculatus	500	3300	1900	2800	1900	80	5600	5520	4274	21.268132896583996	10.883979099786217	12.109343006817776	8.544310684667316	328.06916598862756	1.2169915643831093	0.3281622917523297
10323	Afghanistan	Afghanistan	continent	35.635	69.969	Heracleum lehmannianum Bunge	Heracleum lehmannianum	1400	3000	2200	1600	2200	80	5600	5520	4274	21.268132896583996	9.537703156921634	12.200564086510056	8.624386911599096	343.3279228302737	1.2169915643831093	0.3281622917523297
10323	Afghanistan	Afghanistan	continent	35.635	69.969	Lonicera griffithii Hook. f. & Thomson	Lonicera griffithii	1400	3000	2200	1600	2200	80	5600	5520	4274	21.268132896583996	9.537703156921634	12.200564086510056	8.624386911599096	343.3279228302737	1.2169915643831093	0.3281622917523297
10323	Afghanistan	Afghanistan	continent	35.635	69.969	Salsola montana Litv.	Oreosalsola montana	1400	3000	2200	1600	2200	80	5600	5520	4274	21.268132896583996	9.537703156921634	12.200564086510056	8.624386911599096	343.3279228302737	1.2169915643831093	0.3281622917523297
10323	Afghanistan	Afghanistan	continent	35.635	69.969	Indigofera heterantha Brandis var. garardiana	Indigofera heterantha	1400	3000	2200	1600	2200	80	5600	5520	4274	21.268132896583996	9.537703156921634	12.200564086510056	8.624386911599096	343.3279228302737	1.2169915643831093	0.3281622917523297
10323	Afghanistan	Afghanistan	continent	35.635	69.969	Lathyrus sativus L.	Lathyrus sativus	1400	3000	2200	1600	2200	80	5600	5520	4274	21.268132896583996	9.537703156921634	12.200564086510056	8.624386911599096	343.3279228302737	1.2169915643831093	0.3281622917523297
10323	Afghanistan	Afghanistan	continent	35.635	69.969	Quercus floribunda Wall.	Quercus floribunda	1400	3000	2200	1600	2200	80	5600	5520	4274	21.268132896583996	9.537703156921634	12.200564086510056	8.624386911599096	343.3279228302737	1.2169915643831093	0.3281622917523297
10323	Afghanistan	Afghanistan	continent	35.635	69.969	Origanum vulgare L. subsp. gracile	Origanum vulgare	1400	3000	2200	1600	2200	80	5600	5520	4274	21.268132896583996	9.537703156921634	12.200564086510056	8.624386911599096	343.3279228302737	1.2169915643831093	0.3281622917523297
10323	Afghanistan	Afghanistan	continent	35.635	69.969	Scutellaria stocksii Boiss.	Scutellaria stocksii	1400	3000	2200	1600	2200	80	5600	5520	4274	21.268132896583996	9.537703156921634	12.200564086510056	8.624386911599096	343.3279228302737	1.2169915643831093	0.3281622917523297
10323	Afghanistan	Afghanistan	continent	35.635	69.969	Clematis songarica Bunge var. songarica	Clematis songorica	1400	3000	2200	1600	2200	80	5600	5520	4274	21.268132896583996	9.537703156921634	12.200564086510056	8.624386911599096	343.3279228302737	1.2169915643831093	0.3281622917523297
10323	Afghanistan	Afghanistan	continent	35.635	69.969	Scorzonera polyclada Rech. f. & Köie	Scorzonera polyclada	1400	3100	2250	1700	2200	80	5600	5520	4274	21.268132896583996	9.537703156921634	12.200564086510056	8.624386911599096	343.3279228302737	1.2169915643831093	0.3281622917523297
10323	Afghanistan	Afghanistan	continent	35.635	69.969	Tripleurospermum disciforme (C. A. Mey.) Sch. Bip.	Tripleurospermum disciforme	1400	3100	2250	1700	2200	80	5600	5520	4274	21.268132896583996	9.537703156921634	12.200564086510056	8.624386911599096	343.3279228302737	1.2169915643831093	0.3281622917523297
10323	Afghanistan	Afghanistan	continent	35.635	69.969	Astragalus verus Oliv.	Astragalus verus	1400	3100	2250	1700	2200	80	5600	5520	4274	21.268132896583996	9.537703156921634	12.200564086510056	8.624386911599096	343.3279228302737	1.2169915643831093	0.3281622917523297
10323	Afghanistan	Afghanistan	continent	35.635	69.969	Nepeta praetervisa Rech. f.	Nepeta praetervisa	1400	3100	2250	1700	2200	80	5600	5520	4274	21.268132896583996	9.537703156921634	12.200564086510056	8.624386911599096	343.3279228302737	1.2169915643831093	0.3281622917523297
10323	Afghanistan	Afghanistan	continent	35.635	69.969	Clematis graveolens Lindl.	Clematis graveolens	1400	3100	2250	1700	2200	80	5600	5520	4274	21.268132896583996	9.537703156921634	12.200564086510056	8.624386911599096	343.3279228302737	1.2169915643831093	0.3281622917523297
10323	Afghanistan	Afghanistan	continent	35.635	69.969	Hyoscyamus squarrosus Griff.	Hyoscyamus squarrosus	1400	3100	2250	1700	2200	80	5600	5520	4274	21.268132896583996	9.537703156921634	12.200564086510056	8.624386911599096	343.3279228302737	1.2169915643831093	0.3281622917523297
10323	Afghanistan	Afghanistan	continent	35.635	69.969	Allium macleanii Baker	Allium macleanii	1400	3100	2250	1700	2200	80	5600	5520	4274	21.268132896583996	9.537703156921634	12.200564086510056	8.624386911599096	343.3279228302737	1.2169915643831093	0.3281622917523297
10323	Afghanistan	Afghanistan	continent	35.635	69.969	Asparagus persicus Baker	Asparagus persicus	1400	3100	2250	1700	2200	80	5600	5520	4274	21.268132896583996	9.537703156921634	12.200564086510056	8.624386911599096	343.3279228302737	1.2169915643831093	0.3281622917523297
10323	Afghanistan	Afghanistan	continent	35.635	69.969	Graellsia saxifragifolia (DC.) Boiss.	Graellsia saxifragifolia	1400	3200	2300	1800	2300	80	5600	5520	4274	21.268132896583996	8.95968215792221	12.195283281625333	8.61263326959658	350.4564420682413	1.2169915643831093	0.3281622917523297
10323	Afghanistan	Afghanistan	continent	35.635	69.969	Acanthophyllum stewartii (Thomson ex Edgew. & Hook. f.) Barkoudah	Acanthophyllum stewartii	1400	3200	2300	1800	2300	80	5600	5520	4274	21.268132896583996	8.95968215792221	12.195283281625333	8.61263326959658	350.4564420682413	1.2169915643831093	0.3281622917523297
10323	Afghanistan	Afghanistan	continent	35.635	69.969	Astragalus chorizanthus Rech. f. & Gilli	Astragalus chorizanthus	1400	3200	2300	1800	2300	80	5600	5520	4274	21.268132896583996	8.95968215792221	12.195283281625333	8.61263326959658	350.4564420682413	1.2169915643831093	0.3281622917523297
10323	Afghanistan	Afghanistan	continent	35.635	69.969	Atraphaxis spinosa L.	Atraphaxis spinosa	1400	3200	2300	1800	2300	80	5600	5520	4274	21.268132896583996	8.95968215792221	12.195283281625333	8.61263326959658	350.4564420682413	1.2169915643831093	0.3281622917523297
10323	Afghanistan	Afghanistan	continent	35.635	69.969	Potentilla nubicola (Hook. f.) Mabb.	Fragaria nubicola	1400	3200	2300	1800	2300	80	5600	5520	4274	21.268132896583996	8.95968215792221	12.195283281625333	8.61263326959658	350.4564420682413	1.2169915643831093	0.3281622917523297
10323	Afghanistan	Afghanistan	continent	35.635	69.969	Rosa beggeriana Schrenk in Fisch. & C. A. Mey.	Rosa beggeriana	1400	3200	2300	1800	2300	80	5600	5520	4274	21.268132896583996	8.95968215792221	12.195283281625333	8.61263326959658	350.4564420682413	1.2169915643831093	0.3281622917523297
10323	Afghanistan	Afghanistan	continent	35.635	69.969	Gagea gageoides (Zucc.) Vved. in Fedtsch.	Gagea gageoides	1400	3200	2300	1800	2300	80	5600	5520	4274	21.268132896583996	8.95968215792221	12.195283281625333	8.61263326959658	350.4564420682413	1.2169915643831093	0.3281622917523297
10323	Afghanistan	Afghanistan	continent	35.635	69.969	Agrostis gigantea Roth	Agrostis gigantea	1400	3200	2300	1800	2300	80	5600	5520	4274	21.268132896583996	8.95968215792221	12.195283281625333	8.61263326959658	350.4564420682413	1.2169915643831093	0.3281622917523297
10323	Afghanistan	Afghanistan	continent	35.635	69.969	Crinitaria grimmii (Regel & Schmalh.) Grierson in Rech. f.	Crinitaria grimmii	1400	3300	2350	1900	2300	80	5600	5520	4274	21.268132896583996	8.95968215792221	12.195283281625333	8.61263326959658	350.4564420682413	1.2169915643831093	0.3281622917523297
10323	Afghanistan	Afghanistan	continent	35.635	69.969	Mattiastrum subscaposum Rech. f. & Riedl in Rech. f.	Cynoglossum subscaposum	1400	3300	2350	1900	2300	80	5600	5520	4274	21.268132896583996	8.95968215792221	12.195283281625333	8.61263326959658	350.4564420682413	1.2169915643831093	0.3281622917523297
10323	Afghanistan	Afghanistan	continent	35.635	69.969	Codonopsis clematidea (Schrenk) Clarke in Hook. f.	Codonopsis clematidea	1400	3300	2350	1900	2300	80	5600	5520	4274	21.268132896583996	8.95968215792221	12.195283281625333	8.61263326959658	350.4564420682413	1.2169915643831093	0.3281622917523297
10323	Afghanistan	Afghanistan	continent	35.635	69.969	Astragalus bezudensis Širj. & Rech. f.	Astragalus bezudensis	1400	3300	2350	1900	2300	80	5600	5520	4274	21.268132896583996	8.95968215792221	12.195283281625333	8.61263326959658	350.4564420682413	1.2169915643831093	0.3281622917523297
10323	Afghanistan	Afghanistan	continent	35.635	69.969	Cicer chorassanicum (Bunge) Popov	Cicer chorassanicum	1400	3300	2350	1900	2300	80	5600	5520	4274	21.268132896583996	8.95968215792221	12.195283281625333	8.61263326959658	350.4564420682413	1.2169915643831093	0.3281622917523297
10323	Afghanistan	Afghanistan	continent	35.635	69.969	Lophantus pinetorum (Aitch. & Hemsl.) Levin	Lophanthus pinetorum	1400	3300	2350	1900	2300	80	5600	5520	4274	21.268132896583996	8.95968215792221	12.195283281625333	8.61263326959658	350.4564420682413	1.2169915643831093	0.3281622917523297
10323	Afghanistan	Afghanistan	continent	35.635	69.969	Polygonum rottboellioides Jaub. & Spach	Polygonum rottboellioides	1400	3300	2350	1900	2300	80	5600	5520	4274	21.268132896583996	8.95968215792221	12.195283281625333	8.61263326959658	350.4564420682413	1.2169915643831093	0.3281622917523297
10323	Afghanistan	Afghanistan	continent	35.635	69.969	Gallium hoffmeisteri (Klotzsch) Ehrend. & Schönb.-Tem. ex R. R. Mill	Galium hoffmeisteri	1400	3300	2350	1900	2300	80	5600	5520	4274	21.268132896583996	8.95968215792221	12.195283281625333	8.61263326959658	350.4564420682413	1.2169915643831093	0.3281622917523297
10323	Afghanistan	Afghanistan	continent	35.635	69.969	Senecio renardii C. Winkl.	Jacobaea renardii	1400	3500	2450	2100	2400	80	5600	5520	4274	21.268132896583996	8.371059853878046	12.18495347178276	8.602150575575509	358.82051213826765	1.2169915643831093	0.3281622917523297
10323	Afghanistan	Afghanistan	continent	35.635	69.969	Turritis glabra L.	Turritis glabra	1400	3500	2450	2100	2400	80	5600	5520	4274	21.268132896583996	8.371059853878046	12.18495347178276	8.602150575575509	358.82051213826765	1.2169915643831093	0.3281622917523297
10323	Afghanistan	Afghanistan	continent	35.635	69.969	Ranunculus afghanicus Aitch. & Hemsl.	Ranunculus afghanicus	1400	3500	2450	2100	2400	80	5600	5520	4274	21.268132896583996	8.371059853878046	12.18495347178276	8.602150575575509	358.82051213826765	1.2169915643831093	0.3281622917523297
10323	Afghanistan	Afghanistan	continent	35.635	69.969	Tetrataenium cardiocarpum (Rech. f. & Riedl) Manden. in Rech. f.	Tetrataenium cardiocarpum	1400	3600	2500	2200	2500	80	5600	5520	4274	21.268132896583996	7.814498737911116	12.1743435246426	8.589855916819051	365.2764886695864	1.2169915643831093	0.3281622917523297
10323	Afghanistan	Afghanistan	continent	35.635	69.969	Viburnum cotinifolium D. Don	Viburnum cotinifolium	1400	3600	2500	2200	2500	80	5600	5520	4274	21.268132896583996	7.814498737911116	12.1743435246426	8.589855916819051	365.2764886695864	1.2169915643831093	0.3281622917523297
10323	Afghanistan	Afghanistan	continent	35.635	69.969	Primula warshenewskiana B. Fedtsch. subsp. rhodanta	Primula warshenewskiana	1400	3700	2550	2300	2500	80	5600	5520	4274	21.268132896583996	7.814498737911116	12.1743435246426	8.589855916819051	365.2764886695864	1.2169915643831093	0.3281622917523297
10323	Afghanistan	Afghanistan	continent	35.635	69.969	Artemisia persica Boiss.	Artemisia persica	1400	4000	2700	2600	2700	80	5600	5520	4274	21.268132896583996	6.412732189813421	12.042853149121203	8.521114395750786	397.354494440276	1.2169915643831093	0.3281622917523297
10323	Afghanistan	Afghanistan	continent	35.635	69.969	Pseudoclausia turkestanica (Lipsky) A. N. Vassiljeva in Pavlov	Pseudoclausia turkestanica	1400	4000	2700	2600	2700	80	5600	5520	4274	21.268132896583996	6.412732189813421	12.042853149121203	8.521114395750786	397.354494440276	1.2169915643831093	0.3281622917523297
10323	Afghanistan	Afghanistan	continent	35.635	69.969	Piptatherum laterale (Regel) Nevski subsp. laterale	Piptatherum laterale	1400	4300	2850	2900	2800	80	5600	5520	4274	21.268132896583996	5.8567814240760425	12.030787317428256	8.507968060894287	406.79448534914184	1.2169915643831093	0.3281622917523297
10323	Afghanistan	Afghanistan	continent	35.635	69.969	Olimarabidopsis pumila (Stephan) Al-Shehbaz	Olimarabidopsis pumila	1400	4400	2900	3000	2900	80	5600	5520	4274	21.268132896583996	5.307513695899418	12.02144594821564	8.494142986836966	416.2428710955018	1.2169915643831093	0.3281622917523297
10323	Afghanistan	Afghanistan	continent	35.635	69.969	Valeriana fedtschenkoi Coincy	Valeriana fedtschenkoi	1400	4500	2950	3100	2900	80	5600	5520	4274	21.268132896583996	5.307513695899418	12.02144594821564	8.494142986836966	416.2428710955018	1.2169915643831093	0.3281622917523297
10323	Afghanistan	Afghanistan	continent	35.635	69.969	Stipa turkestanica Hack.	Stipa turkestanica	800	4500	2650	3700	2600	80	5600	5520	4274	21.268132896583996	6.974157393018309	12.050230932402457	8.537467908966356	387.8610772417355	1.2169915643831093	0.3281622917523297
10323	Afghanistan	Afghanistan	continent	35.635	69.969	Saxifraga sibirica L.	Saxifraga sibirica	1400	5000	3200	3600	3200	80	5600	5520	4274	21.268132896583996	3.3134127995981673	11.810377063204156	8.46581531484725	415.8031243958669	1.2169915643831093	0.3281622917523297
10323	Afghanistan	Afghanistan	continent	35.635	69.969	Erysimum erosum O. E. Schulz	Erysimum erosum	1500	1500	1500	0	1500	80	5600	5520	4274	21.268132896583996	13.594290919835526	12.172151967440351	8.61895447043694	303.06022239375517	1.2169915643831093	0.3281622917523297
10323	Afghanistan	Afghanistan	continent	35.635	69.969	Cousinia pectinata Rech. f.	Cousinia pectinata	1500	1600	1550	100	1500	80	5600	5520	4274	21.268132896583996	13.594290919835526	12.172151967440351	8.61895447043694	303.06022239375517	1.2169915643831093	0.3281622917523297
10323	Afghanistan	Afghanistan	continent	35.635	69.969	Tanacetopsis doabensis (Podlech) Kovalevsk.	Tanacetopsis doabensis	1500	1600	1550	100	1500	80	5600	5520	4274	21.268132896583996	13.594290919835526	12.172151967440351	8.61895447043694	303.06022239375517	1.2169915643831093	0.3281622917523297
10323	Afghanistan	Afghanistan	continent	35.635	69.969	Silene surobica Gilli	Silene surobica	1500	1700	1600	200	1600	80	5600	5520	4274	21.268132896583996	12.987542838560085	12.159127100546266	8.578643005053989	310.8020054017002	1.2169915643831093	0.3281622917523297
10323	Afghanistan	Afghanistan	continent	35.635	69.969	Oxytropis liliputa Vassilcz. in Rech f.	Oxytropis liliputa	1500	1700	1600	200	1600	80	5600	5520	4274	21.268132896583996	12.987542838560085	12.159127100546266	8.578643005053989	310.8020054017002	1.2169915643831093	0.3281622917523297
10323	Afghanistan	Afghanistan	continent	35.635	69.969	Artemisia baldshuanica Krasch. & Zaprjag	Seriphidium baldshuanicum	1500	1800	1650	300	1600	80	5600	5520	4274	21.268132896583996	12.987542838560085	12.159127100546266	8.578643005053989	310.8020054017002	1.2169915643831093	0.3281622917523297
10323	Afghanistan	Afghanistan	continent	35.635	69.969	Astragalus calamistratus Podlech	Astragalus calamistratus	1500	1800	1650	300	1600	80	5600	5520	4274	21.268132896583996	12.987542838560085	12.159127100546266	8.578643005053989	310.8020054017002	1.2169915643831093	0.3281622917523297
10323	Afghanistan	Afghanistan	continent	35.635	69.969	Fumaria asepala Boiss. in Boiss.	Fumaria asepala	1500	1800	1650	300	1600	80	5600	5520	4274	21.268132896583996	12.987542838560085	12.159127100546266	8.578643005053989	310.8020054017002	1.2169915643831093	0.3281622917523297
10323	Afghanistan	Afghanistan	continent	35.635	69.969	Nitraria roborowskii Kom.	Nitraria roborowskii	1500	1800	1650	300	1600	80	5600	5520	4274	21.268132896583996	12.987542838560085	12.159127100546266	8.578643005053989	310.8020054017002	1.2169915643831093	0.3281622917523297
10323	Afghanistan	Afghanistan	continent	35.635	69.969	Secale cereale L.	Secale cereale	1500	1800	1650	300	1600	80	5600	5520	4274	21.268132896583996	12.987542838560085	12.159127100546266	8.578643005053989	310.8020054017002	1.2169915643831093	0.3281622917523297
10323	Afghanistan	Afghanistan	continent	35.635	69.969	Caccinia macranthera (Banks & Sol.) Brand var. macranthera	Caccinia macranthera	500	1900	1200	1400	1200	80	5600	5520	4274	21.268132896583996	15.570538065969751	12.276533485032951	8.670644513350874	276.6418153627123	1.2169915643831093	0.3281622917523297
10323	Afghanistan	Afghanistan	continent	35.635	69.969	Astragalus hedgei Kirchhoff	Astragalus hedgei	1500	1900	1700	400	1700	80	5600	5520	4274	21.268132896583996	12.39935632886616	12.165662933275362	8.56851631420361	318.5541529902158	1.2169915643831093	0.3281622917523297
10323	Afghanistan	Afghanistan	continent	35.635	69.969	Chaerophyllum laserioides Hedge & Lamond	Kozlovia laseroides	1500	2000	1750	500	1700	80	5600	5520	4274	21.268132896583996	12.39935632886616	12.165662933275362	8.56851631420361	318.5541529902158	1.2169915643831093	0.3281622917523297
10323	Afghanistan	Afghanistan	continent	35.635	69.969	Campanula schimaniana Rech. f.	Campanula schimaniana	1500	2000	1750	500	1700	80	5600	5520	4274	21.268132896583996	12.39935632886616	12.165662933275362	8.56851631420361	318.5541529902158	1.2169915643831093	0.3281622917523297
10323	Afghanistan	Afghanistan	continent	35.635	69.969	Cerastium dichotomum L.	Cerastium dichotomum	1500	2000	1750	500	1700	80	5600	5520	4274	21.268132896583996	12.39935632886616	12.165662933275362	8.56851631420361	318.5541529902158	1.2169915643831093	0.3281622917523297
10323	Afghanistan	Afghanistan	continent	35.635	69.969	Fragaria vesca L.	Fragaria vesca	1500	2000	1750	500	1700	80	5600	5520	4274	21.268132896583996	12.39935632886616	12.165662933275362	8.56851631420361	318.5541529902158	1.2169915643831093	0.3281622917523297
10323	Afghanistan	Afghanistan	continent	35.635	69.969	Agropyron cristatum (L.) Gaertn.	Agropyron cristatum	1500	2000	1750	500	1700	80	5600	5520	4274	21.268132896583996	12.39935632886616	12.165662933275362	8.56851631420361	318.5541529902158	1.2169915643831093	0.3281622917523297
10323	Afghanistan	Afghanistan	continent	35.635	69.969	Acer semenowii Regel & Herder	Acer tataricum	1500	2100	1800	600	1800	80	5600	5520	4274	21.268132896583996	11.803944211295711	12.204007714098063	8.611316910950253	315.7053865914342	1.2169915643831093	0.3281622917523297
10323	Afghanistan	Afghanistan	continent	35.635	69.969	Alisma plantago-aquatica L.	Alisma plantago-aquatica	1500	2100	1800	600	1800	80	5600	5520	4274	21.268132896583996	11.803944211295711	12.204007714098063	8.611316910950253	315.7053865914342	1.2169915643831093	0.3281622917523297
10323	Afghanistan	Afghanistan	continent	35.635	69.969	Allium bucharicum Regel	Allium bucharicum	1500	2100	1800	600	1800	80	5600	5520	4274	21.268132896583996	11.803944211295711	12.204007714098063	8.611316910950253	315.7053865914342	1.2169915643831093	0.3281622917523297
10323	Afghanistan	Afghanistan	continent	35.635	69.969	Delphinium nuristanicum Tamura	Delphinium nuristanicum	1500	2200	1850	700	1800	80	5600	5520	4274	21.268132896583996	11.803944211295711	12.204007714098063	8.611316910950253	315.7053865914342	1.2169915643831093	0.3281622917523297
10323	Afghanistan	Afghanistan	continent	35.635	69.969	Erysimum subulatum J. Gay	Erysimum subulatum	1500	2300	1900	800	1900	80	5600	5520	4274	21.268132896583996	10.883979099786217	12.109343006817776	8.544310684667316	328.06916598862756	1.2169915643831093	0.3281622917523297
10323	Afghanistan	Afghanistan	continent	35.635	69.969	Phlomoides lindbergii (Rech. f.) Salmaki	Phlomoides lindbergii	1500	2300	1900	800	1900	80	5600	5520	4274	21.268132896583996	10.883979099786217	12.109343006817776	8.544310684667316	328.06916598862756	1.2169915643831093	0.3281622917523297
10323	Afghanistan	Afghanistan	continent	35.635	69.969	Muhlenbergia huegelii Trin.	Muhlenbergia huegelii	1500	2300	1900	800	1900	80	5600	5520	4274	21.268132896583996	10.883979099786217	12.109343006817776	8.544310684667316	328.06916598862756	1.2169915643831093	0.3281622917523297
10323	Afghanistan	Afghanistan	continent	35.635	69.969	Cousinia porphyrochrysa Rech. f. in Rech. f.	Cousinia porphyrochrysea	1500	2400	1950	900	1900	80	5600	5520	4274	21.268132896583996	10.883979099786217	12.109343006817776	8.544310684667316	328.06916598862756	1.2169915643831093	0.3281622917523297
10323	Afghanistan	Afghanistan	continent	35.635	69.969	Suaeda microphylla Pall.	Suaeda microphylla	1500	2400	1950	900	1900	80	5600	5520	4274	21.268132896583996	10.883979099786217	12.109343006817776	8.544310684667316	328.06916598862756	1.2169915643831093	0.3281622917523297
10323	Afghanistan	Afghanistan	continent	35.635	69.969	Isodon rugosus (Wall. ex Benth.) Codd	Isodon rugosus	1500	2400	1950	900	1900	80	5600	5520	4274	21.268132896583996	10.883979099786217	12.109343006817776	8.544310684667316	328.06916598862756	1.2169915643831093	0.3281622917523297
10323	Afghanistan	Afghanistan	continent	35.635	69.969	Acantholimon macrostachyum Rech f. & Schiman-Czeika in Rech f.	Acantholimon macrostachyum	1500	2400	1950	900	1900	80	5600	5520	4274	21.268132896583996	10.883979099786217	12.109343006817776	8.544310684667316	328.06916598862756	1.2169915643831093	0.3281622917523297
10323	Afghanistan	Afghanistan	continent	35.635	69.969	Anemone biflora (Rech. f.) Ziman & Ehrend. var. flexuosissima	Anemone flexuosissima	1500	2400	1950	900	1900	80	5600	5520	4274	21.268132896583996	10.883979099786217	12.109343006817776	8.544310684667316	328.06916598862756	1.2169915643831093	0.3281622917523297
10323	Afghanistan	Afghanistan	continent	35.635	69.969	Rubus caesius L.	Rubus caesius	1500	2400	1950	900	1900	80	5600	5520	4274	21.268132896583996	10.883979099786217	12.109343006817776	8.544310684667316	328.06916598862756	1.2169915643831093	0.3281622917523297
10323	Afghanistan	Afghanistan	continent	35.635	69.969	Iris rosenbachiana Regel	Iris rosenbachiana	1500	2400	1950	900	1900	80	5600	5520	4274	21.268132896583996	10.883979099786217	12.109343006817776	8.544310684667316	328.06916598862756	1.2169915643831093	0.3281622917523297
10323	Afghanistan	Afghanistan	continent	35.635	69.969	Neottia ovata (L.) Bluff & Fingerh.	Neottia ovata	1500	2400	1950	900	1900	80	5600	5520	4274	21.268132896583996	10.883979099786217	12.109343006817776	8.544310684667316	328.06916598862756	1.2169915643831093	0.3281622917523297
10323	Afghanistan	Afghanistan	continent	35.635	69.969	Arthraxon lanceolatus Hochst.	Arthraxon lanceolatus	1500	2400	1950	900	1900	80	5600	5520	4274	21.268132896583996	10.883979099786217	12.109343006817776	8.544310684667316	328.06916598862756	1.2169915643831093	0.3281622917523297
10323	Afghanistan	Afghanistan	continent	35.635	69.969	Pimpinella peregrina L.	Pimpinella peregrina	1500	2500	2000	1000	2000	80	5600	5520	4274	21.268132896583996	10.313955009372524	12.138858323143344	8.556193430114696	327.1607646453659	1.2169915643831093	0.3281622917523297
10323	Afghanistan	Afghanistan	continent	35.635	69.969	Astragalus orthocarpus Boiss.	Astragalus orthocarpus	1500	2500	2000	1000	2000	80	5600	5520	4274	21.268132896583996	10.313955009372524	12.138858323143344	8.556193430114696	327.1607646453659	1.2169915643831093	0.3281622917523297
10323	Afghanistan	Afghanistan	continent	35.635	69.969	Desmodium elegans DC.	Desmodium elegans	1500	2500	2000	1000	2000	80	5600	5520	4274	21.268132896583996	10.313955009372524	12.138858323143344	8.556193430114696	327.1607646453659	1.2169915643831093	0.3281622917523297
10323	Afghanistan	Afghanistan	continent	35.635	69.969	Amygdalus communis L.	Prunus dulcis	1500	2500	2000	1000	2000	80	5600	5520	4274	21.268132896583996	10.313955009372524	12.138858323143344	8.556193430114696	327.1607646453659	1.2169915643831093	0.3281622917523297
10323	Afghanistan	Afghanistan	continent	35.635	69.969	Cerasus rechingeri Browicz in Rech. f.	Prunus rechingeri	1500	2500	2000	1000	2000	80	5600	5520	4274	21.268132896583996	10.313955009372524	12.138858323143344	8.556193430114696	327.1607646453659	1.2169915643831093	0.3281622917523297
10323	Afghanistan	Afghanistan	continent	35.635	69.969	Malus pumila Mill.	Malus pumila	1500	2500	2000	1000	2000	80	5600	5520	4274	21.268132896583996	10.313955009372524	12.138858323143344	8.556193430114696	327.1607646453659	1.2169915643831093	0.3281622917523297
10323	Afghanistan	Afghanistan	continent	35.635	69.969	Prunus domestica L.	Prunus domestica	1500	2500	2000	1000	2000	80	5600	5520	4274	21.268132896583996	10.313955009372524	12.138858323143344	8.556193430114696	327.1607646453659	1.2169915643831093	0.3281622917523297
10323	Afghanistan	Afghanistan	continent	35.635	69.969	Valeriana ficariifolia Boiss. in Boiss.	Valeriana ficariifolia	1500	2500	2000	1000	2000	80	5600	5520	4274	21.268132896583996	10.313955009372524	12.138858323143344	8.556193430114696	327.1607646453659	1.2169915643831093	0.3281622917523297
10323	Afghanistan	Afghanistan	continent	35.635	69.969	Nitraria schoberi L.	Nitraria schoberi	1500	2500	2000	1000	2000	80	5600	5520	4274	21.268132896583996	10.313955009372524	12.138858323143344	8.556193430114696	327.1607646453659	1.2169915643831093	0.3281622917523297
10323	Afghanistan	Afghanistan	continent	35.635	69.969	Puccinellia koeieana Melderis	Puccinellia koeieana	1500	2500	2000	1000	2000	80	5600	5520	4274	21.268132896583996	10.313955009372524	12.138858323143344	8.556193430114696	327.1607646453659	1.2169915643831093	0.3281622917523297
10323	Afghanistan	Afghanistan	continent	35.635	69.969	Silene andarabica Podlech	Silene andarabica	1500	2600	2050	1100	2000	80	5600	5520	4274	21.268132896583996	10.313955009372524	12.138858323143344	8.556193430114696	327.1607646453659	1.2169915643831093	0.3281622917523297
10323	Afghanistan	Afghanistan	continent	35.635	69.969	Iris loczyi Kanitz in Graf	Iris loczyi	1500	2600	2050	1100	2000	80	5600	5520	4274	21.268132896583996	10.313955009372524	12.138858323143344	8.556193430114696	327.1607646453659	1.2169915643831093	0.3281622917523297
10323	Afghanistan	Afghanistan	continent	35.635	69.969	Poa aitchisonii Boiss. in Boiss.	Poa aitchisonii	1500	2600	2050	1100	2000	80	5600	5520	4274	21.268132896583996	10.313955009372524	12.138858323143344	8.556193430114696	327.1607646453659	1.2169915643831093	0.3281622917523297
10323	Afghanistan	Afghanistan	continent	35.635	69.969	Carduus edelbergii Rech. f.	Carduus edelbergii	1500	2700	2100	1200	2100	80	5600	5520	4274	21.268132896583996	9.8911306744205	12.168424671156505	8.549637498187632	339.2725914428915	1.2169915643831093	0.3281622917523297
10323	Afghanistan	Afghanistan	continent	35.635	69.969	Lonicera korolkowii Stapf	Lonicera korolkowii	1500	2700	2100	1200	2100	80	5600	5520	4274	21.268132896583996	9.8911306744205	12.168424671156505	8.549637498187632	339.2725914428915	1.2169915643831093	0.3281622917523297
10323	Afghanistan	Afghanistan	continent	35.635	69.969	Prunella vulgaris L.	Prunella vulgaris	1500	2700	2100	1200	2100	80	5600	5520	4274	21.268132896583996	9.8911306744205	12.168424671156505	8.549637498187632	339.2725914428915	1.2169915643831093	0.3281622917523297
10323	Afghanistan	Afghanistan	continent	35.635	69.969	Ranunculus gharuensis Iranshahr & Rech. f. in Rech. f.	Ranunculus gharuensis	1500	2700	2100	1200	2100	80	5600	5520	4274	21.268132896583996	9.8911306744205	12.168424671156505	8.549637498187632	339.2725914428915	1.2169915643831093	0.3281622917523297
10323	Afghanistan	Afghanistan	continent	35.635	69.969	Padus cornuta (Wall. ex Royle) Carrière	Prunus cornuta	1500	2700	2100	1200	2100	80	5600	5520	4274	21.268132896583996	9.8911306744205	12.168424671156505	8.549637498187632	339.2725914428915	1.2169915643831093	0.3281622917523297
10323	Afghanistan	Afghanistan	continent	35.635	69.969	Dorema aureum Stocks in Hook	Ferula downieorum	1500	2800	2150	1300	2100	80	5600	5520	4274	21.268132896583996	9.8911306744205	12.168424671156505	8.549637498187632	339.2725914428915	1.2169915643831093	0.3281622917523297
10323	Afghanistan	Afghanistan	continent	35.635	69.969	Campanula leucantha Gilli	Campanula leucantha	1500	2800	2150	1300	2100	80	5600	5520	4274	21.268132896583996	9.8911306744205	12.168424671156505	8.549637498187632	339.2725914428915	1.2169915643831093	0.3281622917523297
10323	Afghanistan	Afghanistan	continent	35.635	69.969	Lonicera nummulariifolia Jaub. & Spach	Lonicera nummulariifolia	1500	2800	2150	1300	2100	80	5600	5520	4274	21.268132896583996	9.8911306744205	12.168424671156505	8.549637498187632	339.2725914428915	1.2169915643831093	0.3281622917523297
10323	Afghanistan	Afghanistan	continent	35.635	69.969	Silene dieterlei Podlech	Silene dieterlei	1500	2800	2150	1300	2100	80	5600	5520	4274	21.268132896583996	9.8911306744205	12.168424671156505	8.549637498187632	339.2725914428915	1.2169915643831093	0.3281622917523297
10323	Afghanistan	Afghanistan	continent	35.635	69.969	Dionysia balsamea Wendelbo & Rech. f.	Dionysia balsamea	1500	2800	2150	1300	2100	80	5600	5520	4274	21.268132896583996	9.8911306744205	12.168424671156505	8.549637498187632	339.2725914428915	1.2169915643831093	0.3281622917523297
10323	Afghanistan	Afghanistan	continent	35.635	69.969	Bromus intermedius Guss.	Bromus intermedius	1500	2800	2150	1300	2100	80	5600	5520	4274	21.268132896583996	9.8911306744205	12.168424671156505	8.549637498187632	339.2725914428915	1.2169915643831093	0.3281622917523297
10323	Afghanistan	Afghanistan	continent	35.635	69.969	Artemisia tenuisecta Nevski	Seriphidium tenuisectum	1500	2900	2200	1400	2200	80	5600	5520	4274	21.268132896583996	9.537703156921634	12.200564086510056	8.624386911599096	343.3279228302737	1.2169915643831093	0.3281622917523297
10323	Afghanistan	Afghanistan	continent	35.635	69.969	Cuscuta europaea L.	Cuscuta europaea	1500	2900	2200	1400	2200	80	5600	5520	4274	21.268132896583996	9.537703156921634	12.200564086510056	8.624386911599096	343.3279228302737	1.2169915643831093	0.3281622917523297
10323	Afghanistan	Afghanistan	continent	35.635	69.969	Salvia bucharica Popov	Salvia bucharica	1500	2900	2200	1400	2200	80	5600	5520	4274	21.268132896583996	9.537703156921634	12.200564086510056	8.624386911599096	343.3279228302737	1.2169915643831093	0.3281622917523297
10323	Afghanistan	Afghanistan	continent	35.635	69.969	Rosa kokanica (Regel) Regel ex Juz. in Kom.	Rosa kokanica	1500	2900	2200	1400	2200	80	5600	5520	4274	21.268132896583996	9.537703156921634	12.200564086510056	8.624386911599096	343.3279228302737	1.2169915643831093	0.3281622917523297
10323	Afghanistan	Afghanistan	continent	35.635	69.969	Viola occulta Lehm.	Viola occulta	1500	2900	2200	1400	2200	80	5600	5520	4274	21.268132896583996	9.537703156921634	12.200564086510056	8.624386911599096	343.3279228302737	1.2169915643831093	0.3281622917523297
10323	Afghanistan	Afghanistan	continent	35.635	69.969	Hertia intermedia (Boiss.) Kuntze	Hertia intermedia	1500	3000	2250	1500	2200	80	5600	5520	4274	21.268132896583996	9.537703156921634	12.200564086510056	8.624386911599096	343.3279228302737	1.2169915643831093	0.3281622917523297
10323	Afghanistan	Afghanistan	continent	35.635	69.969	Taraxacum officinale F. H. Wigg.	Taraxacum officinale	1500	3000	2250	1500	2200	80	5600	5520	4274	21.268132896583996	9.537703156921634	12.200564086510056	8.624386911599096	343.3279228302737	1.2169915643831093	0.3281622917523297
10323	Afghanistan	Afghanistan	continent	35.635	69.969	Biebersteinia multifida DC.	Biebersteinia multifida	1500	3000	2250	1500	2200	80	5600	5520	4274	21.268132896583996	9.537703156921634	12.200564086510056	8.624386911599096	343.3279228302737	1.2169915643831093	0.3281622917523297
10323	Afghanistan	Afghanistan	continent	35.635	69.969	Brassica napus L.	Brassica napus	1500	3000	2250	1500	2200	80	5600	5520	4274	21.268132896583996	9.537703156921634	12.200564086510056	8.624386911599096	343.3279228302737	1.2169915643831093	0.3281622917523297
10323	Afghanistan	Afghanistan	continent	35.635	69.969	Matthiola afghanica Rech. f. & Köie	Matthiola afghanica	1500	3000	2250	1500	2200	80	5600	5520	4274	21.268132896583996	9.537703156921634	12.200564086510056	8.624386911599096	343.3279228302737	1.2169915643831093	0.3281622917523297
10323	Afghanistan	Afghanistan	continent	35.635	69.969	Scleranthopsis aphanantha (Rech. f.) Rech. f.	Acanthophyllum aphananthum	1500	3000	2250	1500	2200	80	5600	5520	4274	21.268132896583996	9.537703156921634	12.200564086510056	8.624386911599096	343.3279228302737	1.2169915643831093	0.3281622917523297
10323	Afghanistan	Afghanistan	continent	35.635	69.969	Lotus krylovii Schischk. & Serg.	Lotus krylovii	1500	3000	2250	1500	2200	80	5600	5520	4274	21.268132896583996	9.537703156921634	12.200564086510056	8.624386911599096	343.3279228302737	1.2169915643831093	0.3281622917523297
10323	Afghanistan	Afghanistan	continent	35.635	69.969	Clinopodium vulgare L.	Clinopodium vulgare	1500	3000	2250	1500	2200	80	5600	5520	4274	21.268132896583996	9.537703156921634	12.200564086510056	8.624386911599096	343.3279228302737	1.2169915643831093	0.3281622917523297
10323	Afghanistan	Afghanistan	continent	35.635	69.969	Cerasus jacquemontii (Hook. f.) Buser in Boiss.	Prunus jacquemontii	1500	3000	2250	1500	2200	80	5600	5520	4274	21.268132896583996	9.537703156921634	12.200564086510056	8.624386911599096	343.3279228302737	1.2169915643831093	0.3281622917523297
10323	Afghanistan	Afghanistan	continent	35.635	69.969	Hyoscyamus afghanicus Pojark.	Hyoscyamus afghanicus	1500	3000	2250	1500	2200	80	5600	5520	4274	21.268132896583996	9.537703156921634	12.200564086510056	8.624386911599096	343.3279228302737	1.2169915643831093	0.3281622917523297
10323	Afghanistan	Afghanistan	continent	35.635	69.969	Fessia furseorum (Meikle) Speta	Fessia furseorum	1500	3000	2250	1500	2200	80	5600	5520	4274	21.268132896583996	9.537703156921634	12.200564086510056	8.624386911599096	343.3279228302737	1.2169915643831093	0.3281622917523297
10323	Afghanistan	Afghanistan	continent	35.635	69.969	Iris spuria L. subsp. halophila	Iris halophila	1500	3000	2250	1500	2200	80	5600	5520	4274	21.268132896583996	9.537703156921634	12.200564086510056	8.624386911599096	343.3279228302737	1.2169915643831093	0.3281622917523297
10323	Afghanistan	Afghanistan	continent	35.635	69.969	Agrostis capillaris L.	Agrostis capillaris	1500	3000	2250	1500	2200	80	5600	5520	4274	21.268132896583996	9.537703156921634	12.200564086510056	8.624386911599096	343.3279228302737	1.2169915643831093	0.3281622917523297
10323	Afghanistan	Afghanistan	continent	35.635	69.969	Artemisia roxburghiana Besser	Artemisia roxburghiana	1500	3100	2300	1600	2300	80	5600	5520	4274	21.268132896583996	8.95968215792221	12.195283281625333	8.61263326959658	350.4564420682413	1.2169915643831093	0.3281622917523297
10323	Afghanistan	Afghanistan	continent	35.635	69.969	Euphrasia pectinata Ten.	Euphrasia pectinata	1500	3100	2300	1600	2300	80	5600	5520	4274	21.268132896583996	8.95968215792221	12.195283281625333	8.61263326959658	350.4564420682413	1.2169915643831093	0.3281622917523297
10323	Afghanistan	Afghanistan	continent	35.635	69.969	Cousinia fraternella Bornm.	Cousinia fraternella	1500	3200	2350	1700	2300	80	5600	5520	4274	21.268132896583996	8.95968215792221	12.195283281625333	8.61263326959658	350.4564420682413	1.2169915643831093	0.3281622917523297
10323	Afghanistan	Afghanistan	continent	35.635	69.969	Silene brahuica Boiss. in Boiss.	Silene brahuica	1500	3200	2350	1700	2300	80	5600	5520	4274	21.268132896583996	8.95968215792221	12.195283281625333	8.61263326959658	350.4564420682413	1.2169915643831093	0.3281622917523297
10323	Afghanistan	Afghanistan	continent	35.635	69.969	Onobrychis dealbata Stocks	Onobrychis dealbata	1500	3200	2350	1700	2300	80	5600	5520	4274	21.268132896583996	8.95968215792221	12.195283281625333	8.61263326959658	350.4564420682413	1.2169915643831093	0.3281622917523297
10323	Afghanistan	Afghanistan	continent	35.635	69.969	Scutellaria multicaulis Boiss. subsp. koelzii	Scutellaria koelzii	1500	3200	2350	1700	2300	80	5600	5520	4274	21.268132896583996	8.95968215792221	12.195283281625333	8.61263326959658	350.4564420682413	1.2169915643831093	0.3281622917523297
10323	Afghanistan	Afghanistan	continent	35.635	69.969	Potentilla soongorica Bunge in Ledeb.	Potentilla soongorica	1500	3200	2350	1700	2300	80	5600	5520	4274	21.268132896583996	8.95968215792221	12.195283281625333	8.61263326959658	350.4564420682413	1.2169915643831093	0.3281622917523297
10323	Afghanistan	Afghanistan	continent	35.635	69.969	Schoenoplectus bucharicus (Roshev.) Grossh.	Schoenoplectiella bucharica	1500	3200	2350	1700	2300	80	5600	5520	4274	21.268132896583996	8.95968215792221	12.195283281625333	8.61263326959658	350.4564420682413	1.2169915643831093	0.3281622917523297
10323	Afghanistan	Afghanistan	continent	35.635	69.969	Elymus edelbergii (Melderis) Anders & Podlech	Elymus edelbergii	1500	3200	2350	1700	2300	80	5600	5520	4274	21.268132896583996	8.95968215792221	12.195283281625333	8.61263326959658	350.4564420682413	1.2169915643831093	0.3281622917523297
10323	Afghanistan	Afghanistan	continent	35.635	69.969	Psychrogeton candidissimus (Rech. f. & Edelb.) Grierson	Psychrogeton candidissimus	1500	3300	2400	1800	2400	80	5600	5520	4274	21.268132896583996	8.371059853878046	12.18495347178276	8.602150575575509	358.82051213826765	1.2169915643831093	0.3281622917523297
10323	Afghanistan	Afghanistan	continent	35.635	69.969	Taraxacum pseudowallichii Soest	Taraxacum pseudowallichii	1500	3300	2400	1800	2400	80	5600	5520	4274	21.268132896583996	8.371059853878046	12.18495347178276	8.602150575575509	358.82051213826765	1.2169915643831093	0.3281622917523297
10323	Afghanistan	Afghanistan	continent	35.635	69.969	Silene vulgaris (Moench) Garcke subsp. angustifolia	Silene vulgaris	1500	3300	2400	1800	2400	80	5600	5520	4274	21.268132896583996	8.371059853878046	12.18495347178276	8.602150575575509	358.82051213826765	1.2169915643831093	0.3281622917523297
10323	Afghanistan	Afghanistan	continent	35.635	69.969	Convolvulus pseudocantabricus Schenk in Fisch. & C. A. Mey.	Convolvulus pseudocantabrica	1500	3300	2400	1800	2400	80	5600	5520	4274	21.268132896583996	8.371059853878046	12.18495347178276	8.602150575575509	358.82051213826765	1.2169915643831093	0.3281622917523297
10323	Afghanistan	Afghanistan	continent	35.635	69.969	Astragalus cerasinus Baker	Astragalus cerasinus	1500	3300	2400	1800	2400	80	5600	5520	4274	21.268132896583996	8.371059853878046	12.18495347178276	8.602150575575509	358.82051213826765	1.2169915643831093	0.3281622917523297
10323	Afghanistan	Afghanistan	continent	35.635	69.969	Trifolium pratense L.	Trifolium pratense	1500	3300	2400	1800	2400	80	5600	5520	4274	21.268132896583996	8.371059853878046	12.18495347178276	8.602150575575509	358.82051213826765	1.2169915643831093	0.3281622917523297
10323	Afghanistan	Afghanistan	continent	35.635	69.969	Rheum ribes L.	Rheum ribes	1500	3300	2400	1800	2400	80	5600	5520	4274	21.268132896583996	8.371059853878046	12.18495347178276	8.602150575575509	358.82051213826765	1.2169915643831093	0.3281622917523297
10323	Afghanistan	Afghanistan	continent	35.635	69.969	Bunium kuhitangi Nevski	Elwendia kuhitangi	1500	3400	2450	1900	2400	80	5600	5520	4274	21.268132896583996	8.371059853878046	12.18495347178276	8.602150575575509	358.82051213826765	1.2169915643831093	0.3281622917523297
10323	Afghanistan	Afghanistan	continent	35.635	69.969	Pisum sativum L.	Pisum sativum	1500	3500	2500	2000	2500	80	5600	5520	4274	21.268132896583996	7.814498737911116	12.1743435246426	8.589855916819051	365.2764886695864	1.2169915643831093	0.3281622917523297
10323	Afghanistan	Afghanistan	continent	35.635	69.969	Swertia paniculata Wall.	Swertia paniculata	1500	3500	2500	2000	2500	80	5600	5520	4274	21.268132896583996	7.814498737911116	12.1743435246426	8.589855916819051	365.2764886695864	1.2169915643831093	0.3281622917523297
10323	Afghanistan	Afghanistan	continent	35.635	69.969	Salix capusii Franch.	Salix capusii	1500	3500	2500	2000	2500	80	5600	5520	4274	21.268132896583996	7.814498737911116	12.1743435246426	8.589855916819051	365.2764886695864	1.2169915643831093	0.3281622917523297
10323	Afghanistan	Afghanistan	continent	35.635	69.969	Cousinia oxytoma Rech. f.	Cousinia oxytoma	1500	3600	2550	2100	2500	80	5600	5520	4274	21.268132896583996	7.814498737911116	12.1743435246426	8.589855916819051	365.2764886695864	1.2169915643831093	0.3281622917523297
10323	Afghanistan	Afghanistan	continent	35.635	69.969	Stemmacantha nana (Lipsky) Dittrich in Rech. f. subsp. pellucida	Rhaponticum nanum	1500	3600	2550	2100	2500	80	5600	5520	4274	21.268132896583996	7.814498737911116	12.1743435246426	8.589855916819051	365.2764886695864	1.2169915643831093	0.3281622917523297
10323	Afghanistan	Afghanistan	continent	35.635	69.969	Epilobium minutiflorum Hausskn.	Epilobium minutiflorum	1500	3600	2550	2100	2500	80	5600	5520	4274	21.268132896583996	7.814498737911116	12.1743435246426	8.589855916819051	365.2764886695864	1.2169915643831093	0.3281622917523297
10323	Afghanistan	Afghanistan	continent	35.635	69.969	Euphrasia jaeschkei Wettst.	Euphrasia jaeschkei	1500	3600	2550	2100	2500	80	5600	5520	4274	21.268132896583996	7.814498737911116	12.1743435246426	8.589855916819051	365.2764886695864	1.2169915643831093	0.3281622917523297
10323	Afghanistan	Afghanistan	continent	35.635	69.969	Gagea paedophila Vved.	Gagea paedophila	1500	3700	2600	2200	2600	80	5600	5520	4274	21.268132896583996	6.974157393018309	12.050230932402457	8.537467908966356	387.8610772417355	1.2169915643831093	0.3281622917523297
10323	Afghanistan	Afghanistan	continent	35.635	69.969	Oxytropis glabra (Lam.) DC.	Oxytropis glabra	1500	3800	2650	2300	2600	80	5600	5520	4274	21.268132896583996	6.974157393018309	12.050230932402457	8.537467908966356	387.8610772417355	1.2169915643831093	0.3281622917523297
10323	Afghanistan	Afghanistan	continent	35.635	69.969	Eremurus korshinskyi O. Fedtsch.	Eremurus korshinskyi	1500	3900	2700	2400	2700	80	5600	5520	4274	21.268132896583996	6.412732189813421	12.042853149121203	8.521114395750786	397.354494440276	1.2169915643831093	0.3281622917523297
10323	Afghanistan	Afghanistan	continent	35.635	69.969	Erysimum leucanthemum (Stephan ex Willd.) B. Fedtsch.	Erysimum leucanthemum	1500	4000	2750	2500	2700	80	5600	5520	4274	21.268132896583996	6.412732189813421	12.042853149121203	8.521114395750786	397.354494440276	1.2169915643831093	0.3281622917523297
10323	Afghanistan	Afghanistan	continent	35.635	69.969	Blitum virgatum L.	Blitum virgatum	1500	4400	2950	2900	2900	80	5600	5520	4274	21.268132896583996	5.307513695899418	12.02144594821564	8.494142986836966	416.2428710955018	1.2169915643831093	0.3281622917523297
10323	Afghanistan	Afghanistan	continent	35.635	69.969	Astragalus baghlanensis I. Deml	Astragalus baghlanensis	1500	4400	2950	2900	2900	80	5600	5520	4274	21.268132896583996	5.307513695899418	12.02144594821564	8.494142986836966	416.2428710955018	1.2169915643831093	0.3281622917523297
10323	Afghanistan	Afghanistan	continent	35.635	69.969	Bromus gracillimus Bunge	Bromus gracillimus	1500	4400	2950	2900	2900	80	5600	5520	4274	21.268132896583996	5.307513695899418	12.02144594821564	8.494142986836966	416.2428710955018	1.2169915643831093	0.3281622917523297
10323	Afghanistan	Afghanistan	continent	35.635	69.969	Astragalus leptus Boiss. in Boiss. subsp. leptus	Astragalus leptus	1600	3700	2650	2100	2600	80	5600	5520	4274	21.268132896583996	6.974157393018309	12.050230932402457	8.537467908966356	387.8610772417355	1.2169915643831093	0.3281622917523297
10323	Afghanistan	Afghanistan	continent	35.635	69.969	Impatiens pseudobicolor Grey-Wilson in Rech. f.	Impatiens pseudobicolor	1600	1700	1650	100	1600	80	5600	5520	4274	21.268132896583996	12.987542838560085	12.159127100546266	8.578643005053989	310.8020054017002	1.2169915643831093	0.3281622917523297
10323	Afghanistan	Afghanistan	continent	35.635	69.969	Chenopodium pamiricum Iljin in Kom.	Chenopodium pamiricum	1600	1700	1650	100	1600	80	5600	5520	4274	21.268132896583996	12.987542838560085	12.159127100546266	8.578643005053989	310.8020054017002	1.2169915643831093	0.3281622917523297
10323	Afghanistan	Afghanistan	continent	35.635	69.969	Amaranthus retroflexus L.	Amaranthus retroflexus	1600	1800	1700	200	1700	80	5600	5520	4274	21.268132896583996	12.39935632886616	12.165662933275362	8.56851631420361	318.5541529902158	1.2169915643831093	0.3281622917523297
10323	Afghanistan	Afghanistan	continent	35.635	69.969	Falcaria vulgaris Bernh.	Falcaria vulgaris	1600	1800	1700	200	1700	80	5600	5520	4274	21.268132896583996	12.39935632886616	12.165662933275362	8.56851631420361	318.5541529902158	1.2169915643831093	0.3281622917523297
10323	Afghanistan	Afghanistan	continent	35.635	69.969	Goldbachia verrucosa Kom.	Goldbachia verrucosa	1600	1800	1700	200	1700	80	5600	5520	4274	21.268132896583996	12.39935632886616	12.165662933275362	8.56851631420361	318.5541529902158	1.2169915643831093	0.3281622917523297
10323	Afghanistan	Afghanistan	continent	35.635	69.969	Campanula sclerotricha Boiss.	Campanula sclerotricha	1600	1900	1750	300	1700	80	5600	5520	4274	21.268132896583996	12.39935632886616	12.165662933275362	8.56851631420361	318.5541529902158	1.2169915643831093	0.3281622917523297
10323	Afghanistan	Afghanistan	continent	35.635	69.969	Cleome viscosa L.	Arivela viscosa	1600	1900	1750	300	1700	80	5600	5520	4274	21.268132896583996	12.39935632886616	12.165662933275362	8.56851631420361	318.5541529902158	1.2169915643831093	0.3281622917523297
10323	Afghanistan	Afghanistan	continent	35.635	69.969	Pseudophegopteris levingei (C. B. Clarke) Ching	Phegopteris levingei	1600	2000	1800	400	1800	80	5600	5520	4274	21.268132896583996	11.803944211295711	12.204007714098063	8.611316910950253	315.7053865914342	1.2169915643831093	0.3281622917523297
10323	Afghanistan	Afghanistan	continent	35.635	69.969	Astragalus cartilagineus Gontsch. subsp. cartilagineus	Astragalus cartilagineus	1600	3300	2450	1700	2400	80	5600	5520	4274	21.268132896583996	8.371059853878046	12.18495347178276	8.602150575575509	358.82051213826765	1.2169915643831093	0.3281622917523297
10323	Afghanistan	Afghanistan	continent	35.635	69.969	Setaria italica (L.) P. Beauv.	Setaria italica	1600	2000	1800	400	1800	80	5600	5520	4274	21.268132896583996	11.803944211295711	12.204007714098063	8.611316910950253	315.7053865914342	1.2169915643831093	0.3281622917523297
10323	Afghanistan	Afghanistan	continent	35.635	69.969	Cousinia haeckeliae Bornm.	Cousinia haeckeliae	1600	2100	1850	500	1800	80	5600	5520	4274	21.268132896583996	11.803944211295711	12.204007714098063	8.611316910950253	315.7053865914342	1.2169915643831093	0.3281622917523297
10323	Afghanistan	Afghanistan	continent	35.635	69.969	Euphorbia cashmeriana Royle	Euphorbia cashmeriana	1600	2100	1850	500	1800	80	5600	5520	4274	21.268132896583996	11.803944211295711	12.204007714098063	8.611316910950253	315.7053865914342	1.2169915643831093	0.3281622917523297
10323	Afghanistan	Afghanistan	continent	35.635	69.969	Astragalus rosae Kirchhoff	Astragalus rosae	1600	2100	1850	500	1800	80	5600	5520	4274	21.268132896583996	11.803944211295711	12.204007714098063	8.611316910950253	315.7053865914342	1.2169915643831093	0.3281622917523297
10323	Afghanistan	Afghanistan	continent	35.635	69.969	Alisma lanceolatum With.	Alisma lanceolatum	1600	2100	1850	500	1800	80	5600	5520	4274	21.268132896583996	11.803944211295711	12.204007714098063	8.611316910950253	315.7053865914342	1.2169915643831093	0.3281622917523297
10323	Afghanistan	Afghanistan	continent	35.635	69.969	Iris korolkowii Regel	Iris korolkowii	1600	2100	1850	500	1800	80	5600	5520	4274	21.268132896583996	11.803944211295711	12.204007714098063	8.611316910950253	315.7053865914342	1.2169915643831093	0.3281622917523297
10323	Afghanistan	Afghanistan	continent	35.635	69.969	Pteridium aquilinum Kuhn var wightianum	Pteridium revolutum	1600	2200	1900	600	1900	80	5600	5520	4274	21.268132896583996	10.883979099786217	12.109343006817776	8.544310684667316	328.06916598862756	1.2169915643831093	0.3281622917523297
10323	Afghanistan	Afghanistan	continent	35.635	69.969	Clinopodium umbrosum (M. Bieb.) K. Koch	Clinopodium umbrosum	1600	2200	1900	600	1900	80	5600	5520	4274	21.268132896583996	10.883979099786217	12.109343006817776	8.544310684667316	328.06916598862756	1.2169915643831093	0.3281622917523297
10323	Afghanistan	Afghanistan	continent	35.635	69.969	Chenopodium atripliciforme Murr	Chenopodium bryoniifolium	1600	2300	1950	700	1900	80	5600	5520	4274	21.268132896583996	10.883979099786217	12.109343006817776	8.544310684667316	328.06916598862756	1.2169915643831093	0.3281622917523297
10323	Afghanistan	Afghanistan	continent	35.635	69.969	Citrullus lanatus (Thunb.) Matsum. & Nakai	Citrullus lanatus	1600	2300	1950	700	1900	80	5600	5520	4274	21.268132896583996	10.883979099786217	12.109343006817776	8.544310684667316	328.06916598862756	1.2169915643831093	0.3281622917523297
10323	Afghanistan	Afghanistan	continent	35.635	69.969	Urtica dioica L. subsp. dioica	Urtica dioica	1600	3300	2450	1700	2400	80	5600	5520	4274	21.268132896583996	8.371059853878046	12.18495347178276	8.602150575575509	358.82051213826765	1.2169915643831093	0.3281622917523297
10323	Afghanistan	Afghanistan	continent	35.635	69.969	Achillea filipendulina Lam.	Achillea filipendulina	1600	2400	2000	800	2000	80	5600	5520	4274	21.268132896583996	10.313955009372524	12.138858323143344	8.556193430114696	327.1607646453659	1.2169915643831093	0.3281622917523297
10323	Afghanistan	Afghanistan	continent	35.635	69.969	Taraxacum nikitinii Schischk. in Schischk.	Taraxacum nikitinii	1600	2400	2000	800	2000	80	5600	5520	4274	21.268132896583996	10.313955009372524	12.138858323143344	8.556193430114696	327.1607646453659	1.2169915643831093	0.3281622917523297
10323	Afghanistan	Afghanistan	continent	35.635	69.969	Delphinium lithophilum Podlech	Delphinium lithophilum	1600	2400	2000	800	2000	80	5600	5520	4274	21.268132896583996	10.313955009372524	12.138858323143344	8.556193430114696	327.1607646453659	1.2169915643831093	0.3281622917523297
10323	Afghanistan	Afghanistan	continent	35.635	69.969	Tulipa linifolia Regel	Tulipa linifolia	500	2400	1450	1900	1400	80	5600	5520	4274	21.268132896583996	13.923653630753057	12.133586468630748	8.576758449178149	299.96137517529104	1.2169915643831093	0.3281622917523297
10323	Afghanistan	Afghanistan	continent	35.635	69.969	Onobrychis sauzakensis Širj. & Rech. f.	Onobrychis sauzakensis	1600	2500	2050	900	2000	80	5600	5520	4274	21.268132896583996	10.313955009372524	12.138858323143344	8.556193430114696	327.1607646453659	1.2169915643831093	0.3281622917523297
10323	Afghanistan	Afghanistan	continent	35.635	69.969	Nepeta brachyantha Rech f. & Edelb.	Nepeta brachyantha	1600	2500	2050	900	2000	80	5600	5520	4274	21.268132896583996	10.313955009372524	12.138858323143344	8.556193430114696	327.1607646453659	1.2169915643831093	0.3281622917523297
10323	Afghanistan	Afghanistan	continent	35.635	69.969	Pyrus communis L.	Pyrus communis	1600	2500	2050	900	2000	80	5600	5520	4274	21.268132896583996	10.313955009372524	12.138858323143344	8.556193430114696	327.1607646453659	1.2169915643831093	0.3281622917523297
10323	Afghanistan	Afghanistan	continent	35.635	69.969	Impatiens balsamina L.	Impatiens balsamina	1600	2600	2100	1000	2100	80	5600	5520	4274	21.268132896583996	9.8911306744205	12.168424671156505	8.549637498187632	339.2725914428915	1.2169915643831093	0.3281622917523297
10323	Afghanistan	Afghanistan	continent	35.635	69.969	Gypsohila lignosa Hemsl. & Lace	Gypsophila lignosa	1600	2600	2100	1000	2100	80	5600	5520	4274	21.268132896583996	9.8911306744205	12.168424671156505	8.549637498187632	339.2725914428915	1.2169915643831093	0.3281622917523297
10323	Afghanistan	Afghanistan	continent	35.635	69.969	Cuscuta approximata Bab.	Cuscuta approximata	1600	2800	2200	1200	2200	80	5600	5520	4274	21.268132896583996	9.537703156921634	12.200564086510056	8.624386911599096	343.3279228302737	1.2169915643831093	0.3281622917523297
10323	Afghanistan	Afghanistan	continent	35.635	69.969	Nepeta persica Boiss.	Nepeta persica	1600	2600	2100	1000	2100	80	5600	5520	4274	21.268132896583996	9.8911306744205	12.168424671156505	8.549637498187632	339.2725914428915	1.2169915643831093	0.3281622917523297
10323	Afghanistan	Afghanistan	continent	35.635	69.969	Persicaria nepalensis (Meisn.) H. Gross	Persicaria nepalensis	1600	2600	2100	1000	2100	80	5600	5520	4274	21.268132896583996	9.8911306744205	12.168424671156505	8.549637498187632	339.2725914428915	1.2169915643831093	0.3281622917523297
10323	Afghanistan	Afghanistan	continent	35.635	69.969	Pyrus korshinskyi Litv.	Pyrus korshinskyi	1600	2600	2100	1000	2100	80	5600	5520	4274	21.268132896583996	9.8911306744205	12.168424671156505	8.549637498187632	339.2725914428915	1.2169915643831093	0.3281622917523297
10323	Afghanistan	Afghanistan	continent	35.635	69.969	Berberis calliobotrys Koehne	Berberis calliobotrys	1600	2700	2150	1100	2100	80	5600	5520	4274	21.268132896583996	9.8911306744205	12.168424671156505	8.549637498187632	339.2725914428915	1.2169915643831093	0.3281622917523297
10323	Afghanistan	Afghanistan	continent	35.635	69.969	Nepeta juncea Benth. subsp. xylorhiza	Nepeta xylorhiza	1600	2700	2150	1100	2100	80	5600	5520	4274	21.268132896583996	9.8911306744205	12.168424671156505	8.549637498187632	339.2725914428915	1.2169915643831093	0.3281622917523297
10323	Afghanistan	Afghanistan	continent	35.635	69.969	Orobanche clavata Schiman-Czeika in Rech. f.	Orobanche cernua	600	3200	1900	2600	1900	80	5600	5520	4274	21.268132896583996	10.883979099786217	12.109343006817776	8.544310684667316	328.06916598862756	1.2169915643831093	0.3281622917523297
10323	Afghanistan	Afghanistan	continent	35.635	69.969	Arum jacquemontii Blume	Arum jacquemontii	1600	2700	2150	1100	2100	80	5600	5520	4274	21.268132896583996	9.8911306744205	12.168424671156505	8.549637498187632	339.2725914428915	1.2169915643831093	0.3281622917523297
10323	Afghanistan	Afghanistan	continent	35.635	69.969	Astragalus reshadianus Podlech	Astragalus reshadianus	1600	2800	2200	1200	2200	80	5600	5520	4274	21.268132896583996	9.537703156921634	12.200564086510056	8.624386911599096	343.3279228302737	1.2169915643831093	0.3281622917523297
10323	Afghanistan	Afghanistan	continent	35.635	69.969	Astragalus sieversianus Pall.	Astragalus sieversianus	1600	2800	2200	1200	2200	80	5600	5520	4274	21.268132896583996	9.537703156921634	12.200564086510056	8.624386911599096	343.3279228302737	1.2169915643831093	0.3281622917523297
10323	Afghanistan	Afghanistan	continent	35.635	69.969	Phlomoides salangensis (Rech f.) Adylov, Kamelin & Makmh.	Phlomoides salangensis	1600	2800	2200	1200	2200	80	5600	5520	4274	21.268132896583996	9.537703156921634	12.200564086510056	8.624386911599096	343.3279228302737	1.2169915643831093	0.3281622917523297
10323	Afghanistan	Afghanistan	continent	35.635	69.969	Scutellaria polyadenia Rech f.	Scutellaria polyadenia	1600	2800	2200	1200	2200	80	5600	5520	4274	21.268132896583996	9.537703156921634	12.200564086510056	8.624386911599096	343.3279228302737	1.2169915643831093	0.3281622917523297
10323	Afghanistan	Afghanistan	continent	35.635	69.969	Eremurus afghanicus Gilli	Eremurus afghanicus	1600	2800	2200	1200	2200	80	5600	5520	4274	21.268132896583996	9.537703156921634	12.200564086510056	8.624386911599096	343.3279228302737	1.2169915643831093	0.3281622917523297
10323	Afghanistan	Afghanistan	continent	35.635	69.969	Tanacetum parthenium (L.) Sch. Bip.	Tanacetum parthenium	1600	2900	2250	1300	2200	80	5600	5520	4274	21.268132896583996	9.537703156921634	12.200564086510056	8.624386911599096	343.3279228302737	1.2169915643831093	0.3281622917523297
10323	Afghanistan	Afghanistan	continent	35.635	69.969	Vicia rigidula Royle in Royle	Vicia rigidula	1600	2900	2250	1300	2200	80	5600	5520	4274	21.268132896583996	9.537703156921634	12.200564086510056	8.624386911599096	343.3279228302737	1.2169915643831093	0.3281622917523297
10323	Afghanistan	Afghanistan	continent	35.635	69.969	Asplenium trichomanes L. subsp. quadrivalens	Asplenium trichomanes	1600	3000	2300	1400	2300	80	5600	5520	4274	21.268132896583996	8.95968215792221	12.195283281625333	8.61263326959658	350.4564420682413	1.2169915643831093	0.3281622917523297
10323	Afghanistan	Afghanistan	continent	35.635	69.969	Pimpinella diversifolia DC.	Pimpinella diversifolia	1600	3000	2300	1400	2300	80	5600	5520	4274	21.268132896583996	8.95968215792221	12.195283281625333	8.61263326959658	350.4564420682413	1.2169915643831093	0.3281622917523297
10323	Afghanistan	Afghanistan	continent	35.635	69.969	Centaurea pulchella Ledeb.	Centaurea pulchella	1600	3000	2300	1400	2300	80	5600	5520	4274	21.268132896583996	8.95968215792221	12.195283281625333	8.61263326959658	350.4564420682413	1.2169915643831093	0.3281622917523297
10323	Afghanistan	Afghanistan	continent	35.635	69.969	Campanula ariana Podlech	Campanula ariana	1600	3000	2300	1400	2300	80	5600	5520	4274	21.268132896583996	8.95968215792221	12.195283281625333	8.61263326959658	350.4564420682413	1.2169915643831093	0.3281622917523297
10323	Afghanistan	Afghanistan	continent	35.635	69.969	Astragalus anthosphaerus Rech. f. & Gilli	Astragalus anthosphaerus	1600	3000	2300	1400	2300	80	5600	5520	4274	21.268132896583996	8.95968215792221	12.195283281625333	8.61263326959658	350.4564420682413	1.2169915643831093	0.3281622917523297
10323	Afghanistan	Afghanistan	continent	35.635	69.969	Nepeta clarkei Hook f. in Hook f.	Nepeta clarkei	1600	3000	2300	1400	2300	80	5600	5520	4274	21.268132896583996	8.95968215792221	12.195283281625333	8.61263326959658	350.4564420682413	1.2169915643831093	0.3281622917523297
10323	Afghanistan	Afghanistan	continent	35.635	69.969	Ziziphora clinopodioides Lam. subsp. afghanica	Ziziphora afghanica	1600	3000	2300	1400	2300	80	5600	5520	4274	21.268132896583996	8.95968215792221	12.195283281625333	8.61263326959658	350.4564420682413	1.2169915643831093	0.3281622917523297
10323	Afghanistan	Afghanistan	continent	35.635	69.969	Acer pentapomicum J. L. Stewart ex Brandis	Acer pentapomicum	1600	3000	2300	1400	2300	80	5600	5520	4274	21.268132896583996	8.95968215792221	12.195283281625333	8.61263326959658	350.4564420682413	1.2169915643831093	0.3281622917523297
10323	Afghanistan	Afghanistan	continent	35.635	69.969	Calyptrosciadium bungei (Boiss.) Pimenov	Calyptrosciadium bungei	1600	3100	2350	1500	2300	80	5600	5520	4274	21.268132896583996	8.95968215792221	12.195283281625333	8.61263326959658	350.4564420682413	1.2169915643831093	0.3281622917523297
10323	Afghanistan	Afghanistan	continent	35.635	69.969	Astragalus parwanicus Podlech	Astragalus parwanicus	1600	3100	2350	1500	2300	80	5600	5520	4274	21.268132896583996	8.95968215792221	12.195283281625333	8.61263326959658	350.4564420682413	1.2169915643831093	0.3281622917523297
10323	Afghanistan	Afghanistan	continent	35.635	69.969	Nepeta bracteata Benth. in DC.	Nepeta bracteata	1600	3100	2350	1500	2300	80	5600	5520	4274	21.268132896583996	8.95968215792221	12.195283281625333	8.61263326959658	350.4564420682413	1.2169915643831093	0.3281622917523297
10323	Afghanistan	Afghanistan	continent	35.635	69.969	Eremurus robustus (Regel) Regel	Eremurus robustus	1600	3100	2350	1500	2300	80	5600	5520	4274	21.268132896583996	8.95968215792221	12.195283281625333	8.61263326959658	350.4564420682413	1.2169915643831093	0.3281622917523297
10323	Afghanistan	Afghanistan	continent	35.635	69.969	Cousinia aptera Aitch. & Hemsl.	Cousinia aptera	1600	3200	2400	1600	2400	80	5600	5520	4274	21.268132896583996	8.371059853878046	12.18495347178276	8.602150575575509	358.82051213826765	1.2169915643831093	0.3281622917523297
10323	Afghanistan	Afghanistan	continent	35.635	69.969	Taraxacum multiscaposum Schischk.	Taraxacum multiscaposum	1600	3200	2400	1600	2400	80	5600	5520	4274	21.268132896583996	8.371059853878046	12.18495347178276	8.602150575575509	358.82051213826765	1.2169915643831093	0.3281622917523297
10323	Afghanistan	Afghanistan	continent	35.635	69.969	Arnebia inconspicua Hemsley & Lace	Arnebia inconspicua	1600	3200	2400	1600	2400	80	5600	5520	4274	21.268132896583996	8.371059853878046	12.18495347178276	8.602150575575509	358.82051213826765	1.2169915643831093	0.3281622917523297
10323	Afghanistan	Afghanistan	continent	35.635	69.969	Orobanche amoena C. A. Mey. in Ledeb.	Orobanche amoena	1600	3200	2400	1600	2400	80	5600	5520	4274	21.268132896583996	8.371059853878046	12.18495347178276	8.602150575575509	358.82051213826765	1.2169915643831093	0.3281622917523297
10323	Afghanistan	Afghanistan	continent	35.635	69.969	Allium rosenbachianum Regel	Allium rosenbachianum	1600	3200	2400	1600	2400	80	5600	5520	4274	21.268132896583996	8.371059853878046	12.18495347178276	8.602150575575509	358.82051213826765	1.2169915643831093	0.3281622917523297
10323	Afghanistan	Afghanistan	continent	35.635	69.969	Mattiastrum asperum (Stocks) Brand	Cynoglossum asperum	1600	3300	2450	1700	2400	80	5600	5520	4274	21.268132896583996	8.371059853878046	12.18495347178276	8.602150575575509	358.82051213826765	1.2169915643831093	0.3281622917523297
10323	Afghanistan	Afghanistan	continent	35.635	69.969	Astragalus laetus Bunge	Astragalus laetus	1600	3300	2450	1700	2400	80	5600	5520	4274	21.268132896583996	8.371059853878046	12.18495347178276	8.602150575575509	358.82051213826765	1.2169915643831093	0.3281622917523297
10323	Afghanistan	Afghanistan	continent	35.635	69.969	Aquilegia euchroma Rech. f.	Aquilegia euchroma	1600	3300	2450	1700	2400	80	5600	5520	4274	21.268132896583996	8.371059853878046	12.18495347178276	8.602150575575509	358.82051213826765	1.2169915643831093	0.3281622917523297
10323	Afghanistan	Afghanistan	continent	35.635	69.969	Scrophularia stenothyrsa Pennell	Scrophularia griffithii	1600	3300	2450	1700	2400	80	5600	5520	4274	21.268132896583996	8.371059853878046	12.18495347178276	8.602150575575509	358.82051213826765	1.2169915643831093	0.3281622917523297
10323	Afghanistan	Afghanistan	continent	35.635	69.969	Blysmus compressus (L.) Link subsp. compressus	Blysmus compressus	1600	3800	2700	2200	2700	80	5600	5520	4274	21.268132896583996	6.412732189813421	12.042853149121203	8.521114395750786	397.354494440276	1.2169915643831093	0.3281622917523297
10323	Afghanistan	Afghanistan	continent	35.635	69.969	Kobresia laxa Nees in Wight	Carex pseudolaxa	1600	3300	2450	1700	2400	80	5600	5520	4274	21.268132896583996	8.371059853878046	12.18495347178276	8.602150575575509	358.82051213826765	1.2169915643831093	0.3281622917523297
10323	Afghanistan	Afghanistan	continent	35.635	69.969	Selinum afghanicum Rech. f. & Riedl	Cephalopodum afghanicum	1600	3400	2500	1800	2500	80	5600	5520	4274	21.268132896583996	7.814498737911116	12.1743435246426	8.589855916819051	365.2764886695864	1.2169915643831093	0.3281622917523297
10323	Afghanistan	Afghanistan	continent	35.635	69.969	Allium bracteolatum Wendelbo	Allium bracteolatum	1600	3400	2500	1800	2500	80	5600	5520	4274	21.268132896583996	7.814498737911116	12.1743435246426	8.589855916819051	365.2764886695864	1.2169915643831093	0.3281622917523297
10323	Afghanistan	Afghanistan	continent	35.635	69.969	Mattiastrum himalayense (Klotzsch) Brand	Cynoglossum himalayense	1600	3500	2550	1900	2500	80	5600	5520	4274	21.268132896583996	7.814498737911116	12.1743435246426	8.589855916819051	365.2764886695864	1.2169915643831093	0.3281622917523297
10323	Afghanistan	Afghanistan	continent	35.635	69.969	Astragalus infestus Boiss.	Astragalus infestus	1600	3500	2550	1900	2500	80	5600	5520	4274	21.268132896583996	7.814498737911116	12.1743435246426	8.589855916819051	365.2764886695864	1.2169915643831093	0.3281622917523297
10323	Afghanistan	Afghanistan	continent	35.635	69.969	Ribes villosum Wall. in Roxb.	Ribes villosum	1600	3500	2550	1900	2500	80	5600	5520	4274	21.268132896583996	7.814498737911116	12.1743435246426	8.589855916819051	365.2764886695864	1.2169915643831093	0.3281622917523297
10323	Afghanistan	Afghanistan	continent	35.635	69.969	Hymenocrater sessilifolius Benth. in DC.	Hymenocrater sessilifolius	1600	3500	2550	1900	2500	80	5600	5520	4274	21.268132896583996	7.814498737911116	12.1743435246426	8.589855916819051	365.2764886695864	1.2169915643831093	0.3281622917523297
10323	Afghanistan	Afghanistan	continent	35.635	69.969	Linaria venosa Lindl.	Linaria venosa	1600	3500	2550	1900	2500	80	5600	5520	4274	21.268132896583996	7.814498737911116	12.1743435246426	8.589855916819051	365.2764886695864	1.2169915643831093	0.3281622917523297
10323	Afghanistan	Afghanistan	continent	35.635	69.969	Asparagus griffithii Baker	Asparagus griffithii	1600	3500	2550	1900	2500	80	5600	5520	4274	21.268132896583996	7.814498737911116	12.1743435246426	8.589855916819051	365.2764886695864	1.2169915643831093	0.3281622917523297
10323	Afghanistan	Afghanistan	continent	35.635	69.969	Xylanthemum rupestre (Nevski) Tzvelev in Kom.	Xylanthemum fischerae	1600	3800	2700	2200	2700	80	5600	5520	4274	21.268132896583996	6.412732189813421	12.042853149121203	8.521114395750786	397.354494440276	1.2169915643831093	0.3281622917523297
10323	Afghanistan	Afghanistan	continent	35.635	69.969	Oxytropis tachtensis Franch.	Oxytropis tachtensis	1600	3700	2650	2100	2600	80	5600	5520	4274	21.268132896583996	6.974157393018309	12.050230932402457	8.537467908966356	387.8610772417355	1.2169915643831093	0.3281622917523297
10323	Afghanistan	Afghanistan	continent	35.635	69.969	Linaria unaiensis Patzak	Linaria unaiensis	1600	3700	2650	2100	2600	80	5600	5520	4274	21.268132896583996	6.974157393018309	12.050230932402457	8.537467908966356	387.8610772417355	1.2169915643831093	0.3281622917523297
10323	Afghanistan	Afghanistan	continent	35.635	69.969	Juniperus semiglobosa Regel	Juniperus semiglobosa	1600	3800	2700	2200	2700	80	5600	5520	4274	21.268132896583996	6.412732189813421	12.042853149121203	8.521114395750786	397.354494440276	1.2169915643831093	0.3281622917523297
10323	Afghanistan	Afghanistan	continent	35.635	69.969	Sisymbrium brassiciforme Ledeb.	Sisymbrium brassiciforme	1600	3800	2700	2200	2700	80	5600	5520	4274	21.268132896583996	6.412732189813421	12.042853149121203	8.521114395750786	397.354494440276	1.2169915643831093	0.3281622917523297
10323	Afghanistan	Afghanistan	continent	35.635	69.969	Eleocharis quinqueflora (Hartmann) O. Schwarz	Eleocharis quinqueflora	1600	3800	2700	2200	2700	80	5600	5520	4274	21.268132896583996	6.412732189813421	12.042853149121203	8.521114395750786	397.354494440276	1.2169915643831093	0.3281622917523297
10323	Afghanistan	Afghanistan	continent	35.635	69.969	Elsholtzia densa Benth.	Elsholtzia densa	1600	4000	2800	2400	2800	80	5600	5520	4274	21.268132896583996	5.8567814240760425	12.030787317428256	8.507968060894287	406.79448534914184	1.2169915643831093	0.3281622917523297
10323	Afghanistan	Afghanistan	continent	35.635	69.969	Primula rosea Royle	Primula rosea	1600	4000	2800	2400	2800	80	5600	5520	4274	21.268132896583996	5.8567814240760425	12.030787317428256	8.507968060894287	406.79448534914184	1.2169915643831093	0.3281622917523297
10323	Afghanistan	Afghanistan	continent	35.635	69.969	Linaria griffithii Benth. in DC.	Linaria griffithii	1600	4100	2850	2500	2800	80	5600	5520	4274	21.268132896583996	5.8567814240760425	12.030787317428256	8.507968060894287	406.79448534914184	1.2169915643831093	0.3281622917523297
10323	Afghanistan	Afghanistan	continent	35.635	69.969	Paracaryum polyanthum (Rech. f. & Riedl) Khat.	Cynoglossum polyanthum	1600	4200	2900	2600	2900	80	5600	5520	4274	21.268132896583996	5.307513695899418	12.02144594821564	8.494142986836966	416.2428710955018	1.2169915643831093	0.3281622917523297
10323	Afghanistan	Afghanistan	continent	35.635	69.969	Euphorbia aucheri Boiss.	Euphorbia aucheri	1600	4300	2950	2700	2900	80	5600	5520	4274	21.268132896583996	5.307513695899418	12.02144594821564	8.494142986836966	416.2428710955018	1.2169915643831093	0.3281622917523297
10323	Afghanistan	Afghanistan	continent	35.635	69.969	Artemisia dracunculus L.	Artemisia dracunculus	1600	4400	3000	2800	3000	80	5600	5520	4274	21.268132896583996	4.756490847233931	12.009751407124387	8.482729176287096	425.44905800345146	1.2169915643831093	0.3281622917523297
10323	Afghanistan	Afghanistan	continent	35.635	69.969	Cystopteris fragilis (L.) Bernh subsp. dickieana	Cystopteris dickieana	1600	5100	3350	3500	3300	80	5600	5520	4274	21.268132896583996	2.683359167173248	11.581159509605962	8.520922985257489	414.5255921738528	1.2169915643831093	0.3281622917523297
10323	Afghanistan	Afghanistan	continent	35.635	69.969	Cousinia quettensis Rech. f.	Cousinia quettensis	1700	1800	1750	100	1700	80	5600	5520	4274	21.268132896583996	12.39935632886616	12.165662933275362	8.56851631420361	318.5541529902158	1.2169915643831093	0.3281622917523297
10323	Afghanistan	Afghanistan	continent	35.635	69.969	Atriplex davisii Aellen	Atriplex davisii	1700	1800	1750	100	1700	80	5600	5520	4274	21.268132896583996	12.39935632886616	12.165662933275362	8.56851631420361	318.5541529902158	1.2169915643831093	0.3281622917523297
10323	Afghanistan	Afghanistan	continent	35.635	69.969	Papaver macrostomum Boiss. & Huet	Papaver macrostomum	1700	1800	1750	100	1700	80	5600	5520	4274	21.268132896583996	12.39935632886616	12.165662933275362	8.56851631420361	318.5541529902158	1.2169915643831093	0.3281622917523297
10323	Afghanistan	Afghanistan	continent	35.635	69.969	Rhus coriaria L.	Rhus coriaria	1700	1900	1800	200	1800	80	5600	5520	4274	21.268132896583996	11.803944211295711	12.204007714098063	8.611316910950253	315.7053865914342	1.2169915643831093	0.3281622917523297
10323	Afghanistan	Afghanistan	continent	35.635	69.969	Carpesium abrotanoides L.	Carpesium abrotanoides	1700	1900	1800	200	1800	80	5600	5520	4274	21.268132896583996	11.803944211295711	12.204007714098063	8.611316910950253	315.7053865914342	1.2169915643831093	0.3281622917523297
10323	Afghanistan	Afghanistan	continent	35.635	69.969	Centaurea tadshicorum Tzvelev	Centaurea tadshicorum	1700	1900	1800	200	1800	80	5600	5520	4274	21.268132896583996	11.803944211295711	12.204007714098063	8.611316910950253	315.7053865914342	1.2169915643831093	0.3281622917523297
10323	Afghanistan	Afghanistan	continent	35.635	69.969	Brassica nigra (L.) W. D. J. Koch in Röhling	Brassica nigra	1700	1900	1800	200	1800	80	5600	5520	4274	21.268132896583996	11.803944211295711	12.204007714098063	8.611316910950253	315.7053865914342	1.2169915643831093	0.3281622917523297
10323	Afghanistan	Afghanistan	continent	35.635	69.969	Oxybasis chenopodioides (L.) S. Fuentes	Oxybasis chenopodioides	1700	1900	1800	200	1800	80	5600	5520	4274	21.268132896583996	11.803944211295711	12.204007714098063	8.611316910950253	315.7053865914342	1.2169915643831093	0.3281622917523297
10323	Afghanistan	Afghanistan	continent	35.635	69.969	Rosa foetida Herrm.	Rosa foetida	1700	1900	1800	200	1800	80	5600	5520	4274	21.268132896583996	11.803944211295711	12.204007714098063	8.611316910950253	315.7053865914342	1.2169915643831093	0.3281622917523297
10323	Afghanistan	Afghanistan	continent	35.635	69.969	Veronica stewartii Pennell	Veronica stewartii	1700	2000	1850	300	1800	80	5600	5520	4274	21.268132896583996	11.803944211295711	12.204007714098063	8.611316910950253	315.7053865914342	1.2169915643831093	0.3281622917523297
10323	Afghanistan	Afghanistan	continent	35.635	69.969	Lemna aequinoctialis Welw.	Lemna aequinoctialis	1700	2000	1850	300	1800	80	5600	5520	4274	21.268132896583996	11.803944211295711	12.204007714098063	8.611316910950253	315.7053865914342	1.2169915643831093	0.3281622917523297
10323	Afghanistan	Afghanistan	continent	35.635	69.969	Tragopogon albomarginatus Kitam.	Tragopogon albomarginatus	1700	2100	1900	400	1900	80	5600	5520	4274	21.268132896583996	10.883979099786217	12.109343006817776	8.544310684667316	328.06916598862756	1.2169915643831093	0.3281622917523297
10323	Afghanistan	Afghanistan	continent	35.635	69.969	Salvia plebeia R. Br.	Salvia plebeia	1700	2100	1900	400	1900	80	5600	5520	4274	21.268132896583996	10.883979099786217	12.109343006817776	8.544310684667316	328.06916598862756	1.2169915643831093	0.3281622917523297
10323	Afghanistan	Afghanistan	continent	35.635	69.969	Eryngium rechingeri Tamamsch. & Pimenov in Rech. f.	Eryngium rechingeri	1700	2200	1950	500	1900	80	5600	5520	4274	21.268132896583996	10.883979099786217	12.109343006817776	8.544310684667316	328.06916598862756	1.2169915643831093	0.3281622917523297
10323	Afghanistan	Afghanistan	continent	35.635	69.969	Artemisia aucheri Boiss.	Seriphidium aucheri	1700	2200	1950	500	1900	80	5600	5520	4274	21.268132896583996	10.883979099786217	12.109343006817776	8.544310684667316	328.06916598862756	1.2169915643831093	0.3281622917523297
10323	Afghanistan	Afghanistan	continent	35.635	69.969	Gypsohila myriantha Rech. f.	Acanthophyllum myrianthum	1700	2200	1950	500	1900	80	5600	5520	4274	21.268132896583996	10.883979099786217	12.109343006817776	8.544310684667316	328.06916598862756	1.2169915643831093	0.3281622917523297
10323	Afghanistan	Afghanistan	continent	35.635	69.969	Astragalus coluteocarpus Boiss. subsp. heratensis	Astragalus coluteocarpus	1700	3400	2550	1700	2500	80	5600	5520	4274	21.268132896583996	7.814498737911116	12.1743435246426	8.589855916819051	365.2764886695864	1.2169915643831093	0.3281622917523297
10323	Afghanistan	Afghanistan	continent	35.635	69.969	Malcomia cabulica (Gilli) Podlech & K. Jarmal subsp. longipetala	Malcolmia longipetala	1700	2300	2000	600	2000	80	5600	5520	4274	21.268132896583996	10.313955009372524	12.138858323143344	8.556193430114696	327.1607646453659	1.2169915643831093	0.3281622917523297
10323	Afghanistan	Afghanistan	continent	35.635	69.969	Suaeda paradoxa (Bunge) Bunge	Suaeda paradoxa	1700	2300	2000	600	2000	80	5600	5520	4274	21.268132896583996	10.313955009372524	12.138858323143344	8.556193430114696	327.1607646453659	1.2169915643831093	0.3281622917523297
10323	Afghanistan	Afghanistan	continent	35.635	69.969	Ephedra equisetina Bunge	Ephedra equisetina	1700	2400	2050	700	2000	80	5600	5520	4274	21.268132896583996	10.313955009372524	12.138858323143344	8.556193430114696	327.1607646453659	1.2169915643831093	0.3281622917523297
10323	Afghanistan	Afghanistan	continent	35.635	69.969	Cousinia pycnocephala Rech. f. in Rech. f.	Cousinia pycnocephala	1700	2400	2050	700	2000	80	5600	5520	4274	21.268132896583996	10.313955009372524	12.138858323143344	8.556193430114696	327.1607646453659	1.2169915643831093	0.3281622917523297
10323	Afghanistan	Afghanistan	continent	35.635	69.969	Rochelia stylaris Boiss. in Boiss.	Rochelia stylaris	1700	2400	2050	700	2000	80	5600	5520	4274	21.268132896583996	10.313955009372524	12.138858323143344	8.556193430114696	327.1607646453659	1.2169915643831093	0.3281622917523297
10323	Afghanistan	Afghanistan	continent	35.635	69.969	Oxytropis aucheri Boiss.	Oxytropis aucheri	1700	2400	2050	700	2000	80	5600	5520	4274	21.268132896583996	10.313955009372524	12.138858323143344	8.556193430114696	327.1607646453659	1.2169915643831093	0.3281622917523297
10323	Afghanistan	Afghanistan	continent	35.635	69.969	Persicaria amphibia (L.) Delarbre	Persicaria amphibia	1700	2400	2050	700	2000	80	5600	5520	4274	21.268132896583996	10.313955009372524	12.138858323143344	8.556193430114696	327.1607646453659	1.2169915643831093	0.3281622917523297
10323	Afghanistan	Afghanistan	continent	35.635	69.969	Erigeron semibarbatus DC.	Erigeron semibarbatus	1700	2500	2100	800	2100	80	5600	5520	4274	21.268132896583996	9.8911306744205	12.168424671156505	8.549637498187632	339.2725914428915	1.2169915643831093	0.3281622917523297
10323	Afghanistan	Afghanistan	continent	35.635	69.969	Suaeda heterophylla Bunge ex Boiss. in Boiss.	Suaeda heterophylla	1700	2500	2100	800	2100	80	5600	5520	4274	21.268132896583996	9.8911306744205	12.168424671156505	8.549637498187632	339.2725914428915	1.2169915643831093	0.3281622917523297
10323	Afghanistan	Afghanistan	continent	35.635	69.969	Fraxinus raibocarpa Regel	Fraxinus raibocarpa	1700	2500	2100	800	2100	80	5600	5520	4274	21.268132896583996	9.8911306744205	12.168424671156505	8.549637498187632	339.2725914428915	1.2169915643831093	0.3281622917523297
10323	Afghanistan	Afghanistan	continent	35.635	69.969	Rumex crispus L.	Rumex crispus	1700	2500	2100	800	2100	80	5600	5520	4274	21.268132896583996	9.8911306744205	12.168424671156505	8.549637498187632	339.2725914428915	1.2169915643831093	0.3281622917523297
10323	Afghanistan	Afghanistan	continent	35.635	69.969	Phalaris arundinacea L.	Phalaris arundinacea	1700	2500	2100	800	2100	80	5600	5520	4274	21.268132896583996	9.8911306744205	12.168424671156505	8.549637498187632	339.2725914428915	1.2169915643831093	0.3281622917523297
10323	Afghanistan	Afghanistan	continent	35.635	69.969	Scorzonera parviflora Jacq.	Scorzonera parviflora	1700	2600	2150	900	2100	80	5600	5520	4274	21.268132896583996	9.8911306744205	12.168424671156505	8.549637498187632	339.2725914428915	1.2169915643831093	0.3281622917523297
10323	Afghanistan	Afghanistan	continent	35.635	69.969	Heterocaryum szovitsianum (Fisch. & C. A. Mey.) A. DC. in DC.	Pseudoheterocaryum szovitsianum	1700	2600	2150	900	2100	80	5600	5520	4274	21.268132896583996	9.8911306744205	12.168424671156505	8.549637498187632	339.2725914428915	1.2169915643831093	0.3281622917523297
10323	Afghanistan	Afghanistan	continent	35.635	69.969	Myosotis refracta Boiss.	Myosotis refracta	1700	2600	2150	900	2100	80	5600	5520	4274	21.268132896583996	9.8911306744205	12.168424671156505	8.549637498187632	339.2725914428915	1.2169915643831093	0.3281622917523297
10323	Afghanistan	Afghanistan	continent	35.635	69.969	Chondrilla canescens Kar. & Kir.	Chondrilla canescens	1700	2700	2200	1000	2200	80	5600	5520	4274	21.268132896583996	9.537703156921634	12.200564086510056	8.624386911599096	343.3279228302737	1.2169915643831093	0.3281622917523297
10323	Afghanistan	Afghanistan	continent	35.635	69.969	Cousinia alepideae Boiss.	Cousinia alepideae	1700	2700	2200	1000	2200	80	5600	5520	4274	21.268132896583996	9.537703156921634	12.200564086510056	8.624386911599096	343.3279228302737	1.2169915643831093	0.3281622917523297
10323	Afghanistan	Afghanistan	continent	35.635	69.969	Salix babylonica L.	Salix babylonica	1700	2700	2200	1000	2200	80	5600	5520	4274	21.268132896583996	9.537703156921634	12.200564086510056	8.624386911599096	343.3279228302737	1.2169915643831093	0.3281622917523297
10323	Afghanistan	Afghanistan	continent	35.635	69.969	Scrophularia botryoides Grau in Rech. f.	Scrophularia botryoides	1700	2700	2200	1000	2200	80	5600	5520	4274	21.268132896583996	9.537703156921634	12.200564086510056	8.624386911599096	343.3279228302737	1.2169915643831093	0.3281622917523297
10323	Afghanistan	Afghanistan	continent	35.635	69.969	Trachyspermum confusum Hedge	Trachyspermum confusum	1700	2800	2250	1100	2200	80	5600	5520	4274	21.268132896583996	9.537703156921634	12.200564086510056	8.624386911599096	343.3279228302737	1.2169915643831093	0.3281622917523297
10323	Afghanistan	Afghanistan	continent	35.635	69.969	Ononis nuristanica Podlech	Ononis nuristanica	1700	2800	2250	1100	2200	80	5600	5520	4274	21.268132896583996	9.537703156921634	12.200564086510056	8.624386911599096	343.3279228302737	1.2169915643831093	0.3281622917523297
10323	Afghanistan	Afghanistan	continent	35.635	69.969	Myriophyllum spicatum L.	Myriophyllum spicatum	1700	2800	2250	1100	2200	80	5600	5520	4274	21.268132896583996	9.537703156921634	12.200564086510056	8.624386911599096	343.3279228302737	1.2169915643831093	0.3281622917523297
10323	Afghanistan	Afghanistan	continent	35.635	69.969	Clematis songarica Bunge var. asplenifolia	Clematis asplenifolia	1700	2800	2250	1100	2200	80	5600	5520	4274	21.268132896583996	9.537703156921634	12.200564086510056	8.624386911599096	343.3279228302737	1.2169915643831093	0.3281622917523297
10323	Afghanistan	Afghanistan	continent	35.635	69.969	Thalictrum minus L.	Thalictrum minus	1700	2800	2250	1100	2200	80	5600	5520	4274	21.268132896583996	9.537703156921634	12.200564086510056	8.624386911599096	343.3279228302737	1.2169915643831093	0.3281622917523297
10323	Afghanistan	Afghanistan	continent	35.635	69.969	Puccinellia gigantea (Grossh.) Grossh. in Grossh.	Puccinellia gigantea	1700	2800	2250	1100	2200	80	5600	5520	4274	21.268132896583996	9.537703156921634	12.200564086510056	8.624386911599096	343.3279228302737	1.2169915643831093	0.3281622917523297
10323	Afghanistan	Afghanistan	continent	35.635	69.969	Oxybasis glauca (L.) S. Fuentes	Oxybasis glauca	1700	2900	2300	1200	2300	80	5600	5520	4274	21.268132896583996	8.95968215792221	12.195283281625333	8.61263326959658	350.4564420682413	1.2169915643831093	0.3281622917523297
10323	Afghanistan	Afghanistan	continent	35.635	69.969	Salix triandra L. subsp. triandra	Salix triandra	1700	2900	2300	1200	2300	80	5600	5520	4274	21.268132896583996	8.95968215792221	12.195283281625333	8.61263326959658	350.4564420682413	1.2169915643831093	0.3281622917523297
10323	Afghanistan	Afghanistan	continent	35.635	69.969	Cyperus squarrosus L.	Cyperus squarrosus	1700	2900	2300	1200	2300	80	5600	5520	4274	21.268132896583996	8.95968215792221	12.195283281625333	8.61263326959658	350.4564420682413	1.2169915643831093	0.3281622917523297
10323	Afghanistan	Afghanistan	continent	35.635	69.969	Mattiastrum dielsii Bornm.	Cynoglossum dielsii	1700	3000	2350	1300	2300	80	5600	5520	4274	21.268132896583996	8.95968215792221	12.195283281625333	8.61263326959658	350.4564420682413	1.2169915643831093	0.3281622917523297
10323	Afghanistan	Afghanistan	continent	35.635	69.969	Alyssum stapfii Vierh.	Alyssum stapfii	1700	3000	2350	1300	2300	80	5600	5520	4274	21.268132896583996	8.95968215792221	12.195283281625333	8.61263326959658	350.4564420682413	1.2169915643831093	0.3281622917523297
10323	Afghanistan	Afghanistan	continent	35.635	69.969	Calymmatium notorrhizum (Gilli) Botsch.	Calymmatium notorrhizum	1700	3000	2350	1300	2300	80	5600	5520	4274	21.268132896583996	8.95968215792221	12.195283281625333	8.61263326959658	350.4564420682413	1.2169915643831093	0.3281622917523297
10323	Afghanistan	Afghanistan	continent	35.635	69.969	Bassia pilosa (Fisch. & C. A. Mey.) Freitag & G. Kadereit	Panderia pilosa	1700	3000	2350	1300	2300	80	5600	5520	4274	21.268132896583996	8.95968215792221	12.195283281625333	8.61263326959658	350.4564420682413	1.2169915643831093	0.3281622917523297
10323	Afghanistan	Afghanistan	continent	35.635	69.969	Astragalus molestus Rech. f.	Astragalus molestus	1700	3000	2350	1300	2300	80	5600	5520	4274	21.268132896583996	8.95968215792221	12.195283281625333	8.61263326959658	350.4564420682413	1.2169915643831093	0.3281622917523297
10323	Afghanistan	Afghanistan	continent	35.635	69.969	Oxytropis cabulica (Boiss.) Boiss. in Boiss.	Oxytropis cabulica	1700	3000	2350	1300	2300	80	5600	5520	4274	21.268132896583996	8.95968215792221	12.195283281625333	8.61263326959658	350.4564420682413	1.2169915643831093	0.3281622917523297
10323	Afghanistan	Afghanistan	continent	35.635	69.969	Thymus linearis Benth. in Wall. subsp. hedgei	Thymus linearis	1700	5100	3400	3400	3400	80	5600	5520	4274	21.268132896583996	2.141243206199996	11.559813525038944	8.506944185356382	421.2052593019174	1.2169915643831093	0.3281622917523297
10323	Afghanistan	Afghanistan	continent	35.635	69.969	Fritillaria imperialis L.	Fritillaria imperialis	1700	3000	2350	1300	2300	80	5600	5520	4274	21.268132896583996	8.95968215792221	12.195283281625333	8.61263326959658	350.4564420682413	1.2169915643831093	0.3281622917523297
10323	Afghanistan	Afghanistan	continent	35.635	69.969	Crypsis aculeata (L.) Aiton	Sporobolus aculeatus	1700	3000	2350	1300	2300	80	5600	5520	4274	21.268132896583996	8.95968215792221	12.195283281625333	8.61263326959658	350.4564420682413	1.2169915643831093	0.3281622917523297
10323	Afghanistan	Afghanistan	continent	35.635	69.969	Cousinia pseudarctium Bornm.	Cousinia pseudarctium	1700	3100	2400	1400	2400	80	5600	5520	4274	21.268132896583996	8.371059853878046	12.18495347178276	8.602150575575509	358.82051213826765	1.2169915643831093	0.3281622917523297
10323	Afghanistan	Afghanistan	continent	35.635	69.969	Hypericum scabrum L. subsp. laeve	Hypericum scabrum	1700	3100	2400	1400	2400	80	5600	5520	4274	21.268132896583996	8.371059853878046	12.18495347178276	8.602150575575509	358.82051213826765	1.2169915643831093	0.3281622917523297
10323	Afghanistan	Afghanistan	continent	35.635	69.969	Vicatia coniifolia DC.	Vicatia coniifolia	1700	3200	2450	1500	2400	80	5600	5520	4274	21.268132896583996	8.371059853878046	12.18495347178276	8.602150575575509	358.82051213826765	1.2169915643831093	0.3281622917523297
10323	Afghanistan	Afghanistan	continent	35.635	69.969	Alyssum heterotrichum Boiss.	Alyssum heterotrichum	1700	3200	2450	1500	2400	80	5600	5520	4274	21.268132896583996	8.371059853878046	12.18495347178276	8.602150575575509	358.82051213826765	1.2169915643831093	0.3281622917523297
10323	Afghanistan	Afghanistan	continent	35.635	69.969	Halocharis clavata Bunge	Halocharis clavata	1700	3200	2450	1500	2400	80	5600	5520	4274	21.268132896583996	8.371059853878046	12.18495347178276	8.602150575575509	358.82051213826765	1.2169915643831093	0.3281622917523297
10323	Afghanistan	Afghanistan	continent	35.635	69.969	Astragalus siahderrensis Širj. & Rech. f.	Astragalus siahderrensis	1700	3200	2450	1500	2400	80	5600	5520	4274	21.268132896583996	8.371059853878046	12.18495347178276	8.602150575575509	358.82051213826765	1.2169915643831093	0.3281622917523297
10323	Afghanistan	Afghanistan	continent	35.635	69.969	Hippuris vulgaris L.	Hippuris vulgaris	1700	3200	2450	1500	2400	80	5600	5520	4274	21.268132896583996	8.371059853878046	12.18495347178276	8.602150575575509	358.82051213826765	1.2169915643831093	0.3281622917523297
10323	Afghanistan	Afghanistan	continent	35.635	69.969	Spiraea brahuica Boiss. in Boiss.	Spiraea brahuica	1700	3200	2450	1500	2400	80	5600	5520	4274	21.268132896583996	8.371059853878046	12.18495347178276	8.602150575575509	358.82051213826765	1.2169915643831093	0.3281622917523297
10323	Afghanistan	Afghanistan	continent	35.635	69.969	Trichodesma bamianicum Rech. f. & Riedl in Rech. f.	Trichodesma bamianicum	1700	3300	2500	1600	2500	80	5600	5520	4274	21.268132896583996	7.814498737911116	12.1743435246426	8.589855916819051	365.2764886695864	1.2169915643831093	0.3281622917523297
10323	Afghanistan	Afghanistan	continent	35.635	69.969	Crambe orientalis L.	Crambe orientalis	1700	3300	2500	1600	2500	80	5600	5520	4274	21.268132896583996	7.814498737911116	12.1743435246426	8.589855916819051	365.2764886695864	1.2169915643831093	0.3281622917523297
10323	Afghanistan	Afghanistan	continent	35.635	69.969	Astragalus phalacrophyton I. Deml	Astragalus phalacrophyton	1700	3300	2500	1600	2500	80	5600	5520	4274	21.268132896583996	7.814498737911116	12.1743435246426	8.589855916819051	365.2764886695864	1.2169915643831093	0.3281622917523297
10323	Afghanistan	Afghanistan	continent	35.635	69.969	Phlomoides bamianica (Rech. f.) Adylov	Phlomoides bamianica	1700	3300	2500	1600	2500	80	5600	5520	4274	21.268132896583996	7.814498737911116	12.1743435246426	8.589855916819051	365.2764886695864	1.2169915643831093	0.3281622917523297
10323	Afghanistan	Afghanistan	continent	35.635	69.969	Scutellaria edelbergii Rech f. subsp. edelbergii	Scutellaria edelbergii	1700	3300	2500	1600	2500	80	5600	5520	4274	21.268132896583996	7.814498737911116	12.1743435246426	8.589855916819051	365.2764886695864	1.2169915643831093	0.3281622917523297
10323	Afghanistan	Afghanistan	continent	35.635	69.969	Rubia gedrosiaca Bornm.	Rubia gedrosiaca	1700	3300	2500	1600	2500	80	5600	5520	4274	21.268132896583996	7.814498737911116	12.1743435246426	8.589855916819051	365.2764886695864	1.2169915643831093	0.3281622917523297
10323	Afghanistan	Afghanistan	continent	35.635	69.969	Allium mirum Wendelbo	Allium mirum	1700	3300	2500	1600	2500	80	5600	5520	4274	21.268132896583996	7.814498737911116	12.1743435246426	8.589855916819051	365.2764886695864	1.2169915643831093	0.3281622917523297
10323	Afghanistan	Afghanistan	continent	35.635	69.969	Nepeta laevigata (D. Don) Hand.-Maz.	Nepeta laevigata	1700	3350	2525	1650	2500	80	5600	5520	4274	21.268132896583996	7.814498737911116	12.1743435246426	8.589855916819051	365.2764886695864	1.2169915643831093	0.3281622917523297
10323	Afghanistan	Afghanistan	continent	35.635	69.969	Asplenium fontanum (L.) Bernh. subsp. pseudofontanum	Asplenium fontanum	1700	3400	2550	1700	2500	80	5600	5520	4274	21.268132896583996	7.814498737911116	12.1743435246426	8.589855916819051	365.2764886695864	1.2169915643831093	0.3281622917523297
10323	Afghanistan	Afghanistan	continent	35.635	69.969	Glaux maritima L.	Lysimachia maritima	1700	3400	2550	1700	2500	80	5600	5520	4274	21.268132896583996	7.814498737911116	12.1743435246426	8.589855916819051	365.2764886695864	1.2169915643831093	0.3281622917523297
10323	Afghanistan	Afghanistan	continent	35.635	69.969	Nepeta juncea Benth. in DC. subsp. juncea	Nepeta juncea	1700	3500	2600	1800	2600	80	5600	5520	4274	21.268132896583996	6.974157393018309	12.050230932402457	8.537467908966356	387.8610772417355	1.2169915643831093	0.3281622917523297
10323	Afghanistan	Afghanistan	continent	35.635	69.969	Halerpestes salsuginosa (Pall.) Greene	Halerpestes sarmentosus	1700	3500	2600	1800	2600	80	5600	5520	4274	21.268132896583996	6.974157393018309	12.050230932402457	8.537467908966356	387.8610772417355	1.2169915643831093	0.3281622917523297
10323	Afghanistan	Afghanistan	continent	35.635	69.969	Pinus brutia Ten.	Pinus brutia	1700	3600	2650	1900	2600	80	5600	5520	4274	21.268132896583996	6.974157393018309	12.050230932402457	8.537467908966356	387.8610772417355	1.2169915643831093	0.3281622917523297
10323	Afghanistan	Afghanistan	continent	35.635	69.969	Pinus gerardiana Wall. ex D. Don	Pinus gerardiana	1700	3600	2650	1900	2600	80	5600	5520	4274	21.268132896583996	6.974157393018309	12.050230932402457	8.537467908966356	387.8610772417355	1.2169915643831093	0.3281622917523297
10323	Afghanistan	Afghanistan	continent	35.635	69.969	Senecio paulsenii O. Hoffm. subsp. khorasanicus	Senecio paulsenii	1700	4500	3100	2800	3100	80	5600	5520	4274	21.268132896583996	3.769701072776023	11.823983690417624	8.477974628118183	406.9780140064944	1.2169915643831093	0.3281622917523297
10323	Afghanistan	Afghanistan	continent	35.635	69.969	Crataegus songarica K. Koch	Crataegus songarica	1700	3600	2650	1900	2600	80	5600	5520	4274	21.268132896583996	6.974157393018309	12.050230932402457	8.537467908966356	387.8610772417355	1.2169915643831093	0.3281622917523297
10323	Afghanistan	Afghanistan	continent	35.635	69.969	Elymus repens (L.) Gould	Elymus repens	1700	3600	2650	1900	2600	80	5600	5520	4274	21.268132896583996	6.974157393018309	12.050230932402457	8.537467908966356	387.8610772417355	1.2169915643831093	0.3281622917523297
10323	Afghanistan	Afghanistan	continent	35.635	69.969	Stipa jacquemontii Jaub. & Spach	Achnatherum jacquemontii	1700	3600	2650	1900	2600	80	5600	5520	4274	21.268132896583996	6.974157393018309	12.050230932402457	8.537467908966356	387.8610772417355	1.2169915643831093	0.3281622917523297
10323	Afghanistan	Afghanistan	continent	35.635	69.969	Crinitaria asperella (Rech. f. & Köie) Grierson in Rech. f.	Crinitaria asperella	1700	3700	2700	2000	2700	80	5600	5520	4274	21.268132896583996	6.412732189813421	12.042853149121203	8.521114395750786	397.354494440276	1.2169915643831093	0.3281622917523297
10323	Afghanistan	Afghanistan	continent	35.635	69.969	Euphorbia boissieriana (Woron.) Prokh. in Kom.	Euphorbia boissieriana	1700	3700	2700	2000	2700	80	5600	5520	4274	21.268132896583996	6.412732189813421	12.042853149121203	8.521114395750786	397.354494440276	1.2169915643831093	0.3281622917523297
10323	Afghanistan	Afghanistan	continent	35.635	69.969	Stipa himalaica Roshev.	Stipa himalaica	1700	3700	2700	2000	2700	80	5600	5520	4274	21.268132896583996	6.412732189813421	12.042853149121203	8.521114395750786	397.354494440276	1.2169915643831093	0.3281622917523297
10323	Afghanistan	Afghanistan	continent	35.635	69.969	Bupleurum exaltatum M. Bieb	Bupleurum exaltatum	1700	3800	2750	2100	2700	80	5600	5520	4274	21.268132896583996	6.412732189813421	12.042853149121203	8.521114395750786	397.354494440276	1.2169915643831093	0.3281622917523297
10323	Afghanistan	Afghanistan	continent	35.635	69.969	Ligusticum elatum (Edgew.) C. B. Clarke	Oreocome arguta	1700	3800	2750	2100	2700	80	5600	5520	4274	21.268132896583996	6.412732189813421	12.042853149121203	8.521114395750786	397.354494440276	1.2169915643831093	0.3281622917523297
10323	Afghanistan	Afghanistan	continent	35.635	69.969	Astragalus neubauerianus Širj. & Rech. f.	Astragalus neubauerianus	1700	3800	2750	2100	2700	80	5600	5520	4274	21.268132896583996	6.412732189813421	12.042853149121203	8.521114395750786	397.354494440276	1.2169915643831093	0.3281622917523297
10323	Afghanistan	Afghanistan	continent	35.635	69.969	Agrostis stolonifera L.	Agrostis stolonifera	1700	3800	2750	2100	2700	80	5600	5520	4274	21.268132896583996	6.412732189813421	12.042853149121203	8.521114395750786	397.354494440276	1.2169915643831093	0.3281622917523297
10323	Afghanistan	Afghanistan	continent	35.635	69.969	Elymus dahuricus Griseb. in Ledeb.	Elymus dahuricus	1700	3800	2750	2100	2700	80	5600	5520	4274	21.268132896583996	6.412732189813421	12.042853149121203	8.521114395750786	397.354494440276	1.2169915643831093	0.3281622917523297
10323	Afghanistan	Afghanistan	continent	35.635	69.969	Taraxacum bessarabicum (Hornem.) Hand.-Mazz.	Taraxacum bessarabicum	1700	3900	2800	2200	2800	80	5600	5520	4274	21.268132896583996	5.8567814240760425	12.030787317428256	8.507968060894287	406.79448534914184	1.2169915643831093	0.3281622917523297
10323	Afghanistan	Afghanistan	continent	35.635	69.969	Taraxacum pseudodissimile Soest	Taraxacum pseudodissimile	1700	4000	2850	2300	2800	80	5600	5520	4274	21.268132896583996	5.8567814240760425	12.030787317428256	8.507968060894287	406.79448534914184	1.2169915643831093	0.3281622917523297
10323	Afghanistan	Afghanistan	continent	35.635	69.969	Minuartia chlorosciadia Rech. f. in Rech. f.	Sabulina chlorosciadia	1700	4000	2850	2300	2800	80	5600	5520	4274	21.268132896583996	5.8567814240760425	12.030787317428256	8.507968060894287	406.79448534914184	1.2169915643831093	0.3281622917523297
10323	Afghanistan	Afghanistan	continent	35.635	69.969	Plantago gentianoides Sm. in Sibth. & Smith subsp. griffithii	Plantago gentianoides	1700	4000	2850	2300	2800	80	5600	5520	4274	21.268132896583996	5.8567814240760425	12.030787317428256	8.507968060894287	406.79448534914184	1.2169915643831093	0.3281622917523297
10323	Afghanistan	Afghanistan	continent	35.635	69.969	Eremopoa altaica (Trin.) Roshev. in Kom.	Eremopoa altaica	1700	4000	2850	2300	2800	80	5600	5520	4274	21.268132896583996	5.8567814240760425	12.030787317428256	8.507968060894287	406.79448534914184	1.2169915643831093	0.3281622917523297
10323	Afghanistan	Afghanistan	continent	35.635	69.969	Carex orbicularis Boott	Carex orbicularis	1700	4400	3050	2700	3000	80	5600	5520	4274	21.268132896583996	4.756490847233931	12.009751407124387	8.482729176287096	425.44905800345146	1.2169915643831093	0.3281622917523297
10323	Afghanistan	Afghanistan	continent	35.635	69.969	Nepeta subincisa Benth. in DC. var. subincisa	Nepeta subincisa	1750	4350	3050	2600	3000	80	5600	5520	4274	21.268132896583996	4.756490847233931	12.009751407124387	8.482729176287096	425.44905800345146	1.2169915643831093	0.3281622917523297
10323	Afghanistan	Afghanistan	continent	35.635	69.969	Cousinia parjumanensis Rech. f. in Rech. f.	Cousinia parjumanensis	1800	1900	1850	100	1800	80	5600	5520	4274	21.268132896583996	11.803944211295711	12.204007714098063	8.611316910950253	315.7053865914342	1.2169915643831093	0.3281622917523297
10323	Afghanistan	Afghanistan	continent	35.635	69.969	Astragalus submontanus Podlech	Astragalus submontanus	1800	1900	1850	100	1800	80	5600	5520	4274	21.268132896583996	11.803944211295711	12.204007714098063	8.611316910950253	315.7053865914342	1.2169915643831093	0.3281622917523297
10323	Afghanistan	Afghanistan	continent	35.635	69.969	Allium caroli-henrici Wendelbo	Allium caroli-henrici	1800	1900	1850	100	1800	80	5600	5520	4274	21.268132896583996	11.803944211295711	12.204007714098063	8.611316910950253	315.7053865914342	1.2169915643831093	0.3281622917523297
10323	Afghanistan	Afghanistan	continent	35.635	69.969	Ferula gigantea B. Fedtsch	Ferula gigantea	1800	2000	1900	200	1900	80	5600	5520	4274	21.268132896583996	10.883979099786217	12.109343006817776	8.544310684667316	328.06916598862756	1.2169915643831093	0.3281622917523297
10323	Afghanistan	Afghanistan	continent	35.635	69.969	Stellaria pallida (Dumort.) Piré	Stellaria apetala	1800	2000	1900	200	1900	80	5600	5520	4274	21.268132896583996	10.883979099786217	12.109343006817776	8.544310684667316	328.06916598862756	1.2169915643831093	0.3281622917523297
10323	Afghanistan	Afghanistan	continent	35.635	69.969	Althaea cannabina L.	Althaea cannabina	1800	2000	1900	200	1900	80	5600	5520	4274	21.268132896583996	10.883979099786217	12.109343006817776	8.544310684667316	328.06916598862756	1.2169915643831093	0.3281622917523297
10323	Afghanistan	Afghanistan	continent	35.635	69.969	Acantholimon heweri Rech f. & Schiman-Czeika in Rech f.	Acantholimon heweri	1800	2100	1950	300	1900	80	5600	5520	4274	21.268132896583996	10.883979099786217	12.109343006817776	8.544310684667316	328.06916598862756	1.2169915643831093	0.3281622917523297
10323	Afghanistan	Afghanistan	continent	35.635	69.969	Daucus carota L. subsp. maximus	Daucus carota	300	2500	1400	2200	1400	80	5600	5520	4274	21.268132896583996	13.923653630753057	12.133586468630748	8.576758449178149	299.96137517529104	1.2169915643831093	0.3281622917523297
10323	Afghanistan	Afghanistan	continent	35.635	69.969	Smyrnium cordifolium Boiss.	Smyrnium cordifolium	1800	2200	2000	400	2000	80	5600	5520	4274	21.268132896583996	10.313955009372524	12.138858323143344	8.556193430114696	327.1607646453659	1.2169915643831093	0.3281622917523297
10323	Afghanistan	Afghanistan	continent	35.635	69.969	Arctium minus (Hill.) Bernh.	Arctium minus	1800	2200	2000	400	2000	80	5600	5520	4274	21.268132896583996	10.313955009372524	12.138858323143344	8.556193430114696	327.1607646453659	1.2169915643831093	0.3281622917523297
10323	Afghanistan	Afghanistan	continent	35.635	69.969	Xeranthemum longipapposum Fisch. & C. A. Mey.	Xeranthemum longepapposum	1800	2200	2000	400	2000	80	5600	5520	4274	21.268132896583996	10.313955009372524	12.138858323143344	8.556193430114696	327.1607646453659	1.2169915643831093	0.3281622917523297
10323	Afghanistan	Afghanistan	continent	35.635	69.969	Ranunculus constantinopolitanus (DC.) d´Urv.	Ranunculus constantinopolitanus	1800	2200	2000	400	2000	80	5600	5520	4274	21.268132896583996	10.313955009372524	12.138858323143344	8.556193430114696	327.1607646453659	1.2169915643831093	0.3281622917523297
10323	Afghanistan	Afghanistan	continent	35.635	69.969	Amaranthus hybridus L. var hybridus	Amaranthus hybridus	1800	2300	2050	500	2000	80	5600	5520	4274	21.268132896583996	10.313955009372524	12.138858323143344	8.556193430114696	327.1607646453659	1.2169915643831093	0.3281622917523297
10323	Afghanistan	Afghanistan	continent	35.635	69.969	Artemisia freitagii Podlech in Rech. f.	Seriphidium freitagii	1800	2300	2050	500	2000	80	5600	5520	4274	21.268132896583996	10.313955009372524	12.138858323143344	8.556193430114696	327.1607646453659	1.2169915643831093	0.3281622917523297
10323	Afghanistan	Afghanistan	continent	35.635	69.969	Astragalus retamocarpus Boiss.	Astragalus retamocarpus	1800	2300	2050	500	2000	80	5600	5520	4274	21.268132896583996	10.313955009372524	12.138858323143344	8.556193430114696	327.1607646453659	1.2169915643831093	0.3281622917523297
10323	Afghanistan	Afghanistan	continent	35.635	69.969	Haplophyllum luteo-versicolor C. C. Towns. in Rech. f.	Haplophyllum luteoversicolor	1800	2300	2050	500	2000	80	5600	5520	4274	21.268132896583996	10.313955009372524	12.138858323143344	8.556193430114696	327.1607646453659	1.2169915643831093	0.3281622917523297
10323	Afghanistan	Afghanistan	continent	35.635	69.969	Echinophora scabra Gilli	Echinophora scabra	1800	2400	2100	600	2100	80	5600	5520	4274	21.268132896583996	9.8911306744205	12.168424671156505	8.549637498187632	339.2725914428915	1.2169915643831093	0.3281622917523297
10323	Afghanistan	Afghanistan	continent	35.635	69.969	Carthamus tinctorius L.	Carthamus tinctorius	1800	2400	2100	600	2100	80	5600	5520	4274	21.268132896583996	9.8911306744205	12.168424671156505	8.549637498187632	339.2725914428915	1.2169915643831093	0.3281622917523297
10323	Afghanistan	Afghanistan	continent	35.635	69.969	Astragalus fursei Podlech	Astragalus fursei	1800	2400	2100	600	2100	80	5600	5520	4274	21.268132896583996	9.8911306744205	12.168424671156505	8.549637498187632	339.2725914428915	1.2169915643831093	0.3281622917523297
10323	Afghanistan	Afghanistan	continent	35.635	69.969	Juglans regia L.	Juglans regia	1800	2400	2100	600	2100	80	5600	5520	4274	21.268132896583996	9.8911306744205	12.168424671156505	8.549637498187632	339.2725914428915	1.2169915643831093	0.3281622917523297
10323	Afghanistan	Afghanistan	continent	35.635	69.969	Sideritis montana L.	Sideritis montana	1800	2400	2100	600	2100	80	5600	5520	4274	21.268132896583996	9.8911306744205	12.168424671156505	8.549637498187632	339.2725914428915	1.2169915643831093	0.3281622917523297
10323	Afghanistan	Afghanistan	continent	35.635	69.969	Paeonia emodi Royel	Paeonia emodi	1800	2400	2100	600	2100	80	5600	5520	4274	21.268132896583996	9.8911306744205	12.168424671156505	8.549637498187632	339.2725914428915	1.2169915643831093	0.3281622917523297
10323	Afghanistan	Afghanistan	continent	35.635	69.969	Agrimonia aitchisonii Schönb.-Tem. in Rech f.	Agrimonia aitchisonii	1800	2400	2100	600	2100	80	5600	5520	4274	21.268132896583996	9.8911306744205	12.168424671156505	8.549637498187632	339.2725914428915	1.2169915643831093	0.3281622917523297
10323	Afghanistan	Afghanistan	continent	35.635	69.969	Iris cabulica Gilli	Iris cabulica	1800	2400	2100	600	2100	80	5600	5520	4274	21.268132896583996	9.8911306744205	12.168424671156505	8.549637498187632	339.2725914428915	1.2169915643831093	0.3281622917523297
10323	Afghanistan	Afghanistan	continent	35.635	69.969	Digitaria ciliaris (Retz.) Koeler	Digitaria ciliaris	1800	2400	2100	600	2100	80	5600	5520	4274	21.268132896583996	9.8911306744205	12.168424671156505	8.549637498187632	339.2725914428915	1.2169915643831093	0.3281622917523297
10323	Afghanistan	Afghanistan	continent	35.635	69.969	Saussurea chenopodiifolia Klatt	Himalaiella chenopodiifolia	1800	2500	2150	700	2100	80	5600	5520	4274	21.268132896583996	9.8911306744205	12.168424671156505	8.549637498187632	339.2725914428915	1.2169915643831093	0.3281622917523297
10323	Afghanistan	Afghanistan	continent	35.635	69.969	Gymnospermium sylvaticum (Freitag) Browicz in Rech. f.	Gymnospermium silvaticum	1800	2500	2150	700	2100	80	5600	5520	4274	21.268132896583996	9.8911306744205	12.168424671156505	8.549637498187632	339.2725914428915	1.2169915643831093	0.3281622917523297
10323	Afghanistan	Afghanistan	continent	35.635	69.969	Acantholimon polystachyum Boiss. in DC.	Acantholimon polystachyum	1800	2500	2150	700	2100	80	5600	5520	4274	21.268132896583996	9.8911306744205	12.168424671156505	8.549637498187632	339.2725914428915	1.2169915643831093	0.3281622917523297
10323	Afghanistan	Afghanistan	continent	35.635	69.969	Cerasus vulgaris Mill.	Prunus avium	500	2500	1500	2000	1500	80	5600	5520	4274	21.268132896583996	13.594290919835526	12.172151967440351	8.61895447043694	303.06022239375517	1.2169915643831093	0.3281622917523297
10323	Afghanistan	Afghanistan	continent	35.635	69.969	Populus afghanica (Aitch. & Hemsl.) C. K. Schneider	Populus afghanica	1800	2500	2150	700	2100	80	5600	5520	4274	21.268132896583996	9.8911306744205	12.168424671156505	8.549637498187632	339.2725914428915	1.2169915643831093	0.3281622917523297
10323	Afghanistan	Afghanistan	continent	35.635	69.969	Zygophyllum miniatum Cham. & Schltdl. var. miniatum	Zygophyllum miniatum	1800	2500	2150	700	2100	80	5600	5520	4274	21.268132896583996	9.8911306744205	12.168424671156505	8.549637498187632	339.2725914428915	1.2169915643831093	0.3281622917523297
10323	Afghanistan	Afghanistan	continent	35.635	69.969	Puccinellia bulbosa (Grossh.) Grossh. in Grossh.	Puccinellia bulbosa	1800	2500	2150	700	2100	80	5600	5520	4274	21.268132896583996	9.8911306744205	12.168424671156505	8.549637498187632	339.2725914428915	1.2169915643831093	0.3281622917523297
10323	Afghanistan	Afghanistan	continent	35.635	69.969	Asplenium lepidum C. Presl subsp. haussknechtii	Asplenium lepidum	1800	2700	2250	900	2200	80	5600	5520	4274	21.268132896583996	9.537703156921634	12.200564086510056	8.624386911599096	343.3279228302737	1.2169915643831093	0.3281622917523297
10323	Afghanistan	Afghanistan	continent	35.635	69.969	Silene scabrifolia Kom.	Silene scabrifolia	1800	2600	2200	800	2200	80	5600	5520	4274	21.268132896583996	9.537703156921634	12.200564086510056	8.624386911599096	343.3279228302737	1.2169915643831093	0.3281622917523297
10323	Afghanistan	Afghanistan	continent	35.635	69.969	Dipsacus inermis Wall. in Roxb.	Dipsacus inermis	1800	2600	2200	800	2200	80	5600	5520	4274	21.268132896583996	9.537703156921634	12.200564086510056	8.624386911599096	343.3279228302737	1.2169915643831093	0.3281622917523297
10323	Afghanistan	Afghanistan	continent	35.635	69.969	Astragalus pachyrhachis Širj. & Rech. f.	Astragalus pachyrhachis	1800	2600	2200	800	2200	80	5600	5520	4274	21.268132896583996	9.537703156921634	12.200564086510056	8.624386911599096	343.3279228302737	1.2169915643831093	0.3281622917523297
10323	Afghanistan	Afghanistan	continent	35.635	69.969	Rumex tianschanicus Losinsk. ex Pavlov	Rumex tianschanicus	1800	2600	2200	800	2200	80	5600	5520	4274	21.268132896583996	9.537703156921634	12.200564086510056	8.624386911599096	343.3279228302737	1.2169915643831093	0.3281622917523297
10323	Afghanistan	Afghanistan	continent	35.635	69.969	Peganum harmala Hadidi in Rech. f. var. grandiflorum	Peganum harmala	400	4200	2300	3800	2300	80	5600	5520	4274	21.268132896583996	8.95968215792221	12.195283281625333	8.61263326959658	350.4564420682413	1.2169915643831093	0.3281622917523297
10323	Afghanistan	Afghanistan	continent	35.635	69.969	Asplenium ruta-muraria L. subsp. ruta-muraria	Asplenium ruta-muraria	1700	3000	2350	1300	2300	80	5600	5520	4274	21.268132896583996	8.95968215792221	12.195283281625333	8.61263326959658	350.4564420682413	1.2169915643831093	0.3281622917523297
10323	Afghanistan	Afghanistan	continent	35.635	69.969	Cousinia actinia Boiss. subsp. brachyphylla	Cousinia actinia	800	2800	1800	2000	1800	80	5600	5520	4274	21.268132896583996	11.803944211295711	12.204007714098063	8.611316910950253	315.7053865914342	1.2169915643831093	0.3281622917523297
10323	Afghanistan	Afghanistan	continent	35.635	69.969	Puccinellia himalaica Tzvelev	Puccinellia himalaica	1800	2700	2250	900	2200	80	5600	5520	4274	21.268132896583996	9.537703156921634	12.200564086510056	8.624386911599096	343.3279228302737	1.2169915643831093	0.3281622917523297
10323	Afghanistan	Afghanistan	continent	35.635	69.969	Mastigosciadium hysteranthum Rech. f. & Kuber	Mastigosciadium hysteranthum	1800	2800	2300	1000	2300	80	5600	5520	4274	21.268132896583996	8.95968215792221	12.195283281625333	8.61263326959658	350.4564420682413	1.2169915643831093	0.3281622917523297
10323	Afghanistan	Afghanistan	continent	35.635	69.969	Artemisia vulgaris L.	Artemisia vulgaris	1800	2800	2300	1000	2300	80	5600	5520	4274	21.268132896583996	8.95968215792221	12.195283281625333	8.61263326959658	350.4564420682413	1.2169915643831093	0.3281622917523297
10323	Afghanistan	Afghanistan	continent	35.635	69.969	Alliaria petiolata (M. Bieb.) Cavara & Grande	Alliaria petiolata	1800	2800	2300	1000	2300	80	5600	5520	4274	21.268132896583996	8.95968215792221	12.195283281625333	8.61263326959658	350.4564420682413	1.2169915643831093	0.3281622917523297
10323	Afghanistan	Afghanistan	continent	35.635	69.969	Dianthus macranthus Boiss.	Dianthus macranthus	1800	2800	2300	1000	2300	80	5600	5520	4274	21.268132896583996	8.95968215792221	12.195283281625333	8.61263326959658	350.4564420682413	1.2169915643831093	0.3281622917523297
10323	Afghanistan	Afghanistan	continent	35.635	69.969	Astragalus erionotus Bunge	Astragalus erionotus	1800	2800	2300	1000	2300	80	5600	5520	4274	21.268132896583996	8.95968215792221	12.195283281625333	8.61263326959658	350.4564420682413	1.2169915643831093	0.3281622917523297
10323	Afghanistan	Afghanistan	continent	35.635	69.969	Astragalus microcalycinus Širj. & Rech. f.	Astragalus microcalycinus	1800	2800	2300	1000	2300	80	5600	5520	4274	21.268132896583996	8.95968215792221	12.195283281625333	8.61263326959658	350.4564420682413	1.2169915643831093	0.3281622917523297
10323	Afghanistan	Afghanistan	continent	35.635	69.969	Astragalus sulfuratus Rech. f. & Gilli	Astragalus sulfuratus	1800	2800	2300	1000	2300	80	5600	5520	4274	21.268132896583996	8.95968215792221	12.195283281625333	8.61263326959658	350.4564420682413	1.2169915643831093	0.3281622917523297
10323	Afghanistan	Afghanistan	continent	35.635	69.969	Vicia cracca L.	Vicia cracca	1800	2800	2300	1000	2300	80	5600	5520	4274	21.268132896583996	8.95968215792221	12.195283281625333	8.61263326959658	350.4564420682413	1.2169915643831093	0.3281622917523297
10323	Afghanistan	Afghanistan	continent	35.635	69.969	Crucianella exasperata Fisch. & C. A. Mey.	Crucianella exasperata	1800	2800	2300	1000	2300	80	5600	5520	4274	21.268132896583996	8.95968215792221	12.195283281625333	8.61263326959658	350.4564420682413	1.2169915643831093	0.3281622917523297
10323	Afghanistan	Afghanistan	continent	35.635	69.969	Allium afghanicum Wendelbo	Allium afghanicum	1800	2800	2300	1000	2300	80	5600	5520	4274	21.268132896583996	8.95968215792221	12.195283281625333	8.61263326959658	350.4564420682413	1.2169915643831093	0.3281622917523297
10323	Afghanistan	Afghanistan	continent	35.635	69.969	Iris platyptera B. Mathew & Wendelbo in Rech. f.	Iris platyptera	1800	2800	2300	1000	2300	80	5600	5520	4274	21.268132896583996	8.95968215792221	12.195283281625333	8.61263326959658	350.4564420682413	1.2169915643831093	0.3281622917523297
10323	Afghanistan	Afghanistan	continent	35.635	69.969	Lolium multiflorum Lam.	Lolium multiflorum	1800	2800	2300	1000	2300	80	5600	5520	4274	21.268132896583996	8.95968215792221	12.195283281625333	8.61263326959658	350.4564420682413	1.2169915643831093	0.3281622917523297
10323	Afghanistan	Afghanistan	continent	35.635	69.969	Taxus contorta Griff.	Taxus contorta	1800	2900	2350	1100	2300	80	5600	5520	4274	21.268132896583996	8.95968215792221	12.195283281625333	8.61263326959658	350.4564420682413	1.2169915643831093	0.3281622917523297
10323	Afghanistan	Afghanistan	continent	35.635	69.969	Taraxacum spinulosum Soest	Taraxacum androssovii	1800	2900	2350	1100	2300	80	5600	5520	4274	21.268132896583996	8.95968215792221	12.195283281625333	8.61263326959658	350.4564420682413	1.2169915643831093	0.3281622917523297
10323	Afghanistan	Afghanistan	continent	35.635	69.969	Bryonia aspera Steven	Bryonia aspera	1800	2900	2350	1100	2300	80	5600	5520	4274	21.268132896583996	8.95968215792221	12.195283281625333	8.61263326959658	350.4564420682413	1.2169915643831093	0.3281622917523297
10323	Afghanistan	Afghanistan	continent	35.635	69.969	Amygdalus kuramica Korsh. subsp. aitchisonii	Prunus aitchisonii	1800	2900	2350	1100	2300	80	5600	5520	4274	21.268132896583996	8.95968215792221	12.195283281625333	8.61263326959658	350.4564420682413	1.2169915643831093	0.3281622917523297
10323	Afghanistan	Afghanistan	continent	35.635	69.969	Hyoscyamus leucanthera Bornm. & Gauba	Hyoscyamus leucanthera	1800	2900	2350	1100	2300	80	5600	5520	4274	21.268132896583996	8.95968215792221	12.195283281625333	8.61263326959658	350.4564420682413	1.2169915643831093	0.3281622917523297
10323	Afghanistan	Afghanistan	continent	35.635	69.969	Colpodium parviflorum Boiss. & Buhse in Boiss.	Catabrosella parviflora	1800	2900	2350	1100	2300	80	5600	5520	4274	21.268132896583996	8.95968215792221	12.195283281625333	8.61263326959658	350.4564420682413	1.2169915643831093	0.3281622917523297
10323	Afghanistan	Afghanistan	continent	35.635	69.969	Tanacetopsis eriobasis (Rech. f.) Kovalevsk. subsp. tricholepis	Tanacetopsis eriobasis	1800	3300	2550	1500	2500	80	5600	5520	4274	21.268132896583996	7.814498737911116	12.1743435246426	8.589855916819051	365.2764886695864	1.2169915643831093	0.3281622917523297
10323	Afghanistan	Afghanistan	continent	35.635	69.969	Acanthophyllum pleiostegium Schiman-Czeika in Rech. f.	Acanthophyllum pleiostegium	1800	3000	2400	1200	2400	80	5600	5520	4274	21.268132896583996	8.371059853878046	12.18495347178276	8.602150575575509	358.82051213826765	1.2169915643831093	0.3281622917523297
10323	Afghanistan	Afghanistan	continent	35.635	69.969	Silene ovalifolia (Regel & Schmalh.) Melzh. in Rech. f.	Silene ovalifolia	1800	3000	2400	1200	2400	80	5600	5520	4274	21.268132896583996	8.371059853878046	12.18495347178276	8.602150575575509	358.82051213826765	1.2169915643831093	0.3281622917523297
10323	Afghanistan	Afghanistan	continent	35.635	69.969	Phlomoides vulnerans (Rech f. & Köie) Adylov, Kamelin & Makmh.	Phlomoides vulnerans	1800	3000	2400	1200	2400	80	5600	5520	4274	21.268132896583996	8.371059853878046	12.18495347178276	8.602150575575509	358.82051213826765	1.2169915643831093	0.3281622917523297
10323	Afghanistan	Afghanistan	continent	35.635	69.969	Papaver lacerum Popov in Kom. subsp. litwinowii	Papaver laevigatum	1800	3000	2400	1200	2400	80	5600	5520	4274	21.268132896583996	8.371059853878046	12.18495347178276	8.602150575575509	358.82051213826765	1.2169915643831093	0.3281622917523297
10323	Afghanistan	Afghanistan	continent	35.635	69.969	Delphinium biternatum Huth	Delphinium biternatum	1800	3000	2400	1200	2400	80	5600	5520	4274	21.268132896583996	8.371059853878046	12.18495347178276	8.602150575575509	358.82051213826765	1.2169915643831093	0.3281622917523297
10323	Afghanistan	Afghanistan	continent	35.635	69.969	Chamaegeron oligocephalus Schrenk	Chamaegeron oligocephalus	1800	3100	2450	1300	2400	80	5600	5520	4274	21.268132896583996	8.371059853878046	12.18495347178276	8.602150575575509	358.82051213826765	1.2169915643831093	0.3281622917523297
10323	Afghanistan	Afghanistan	continent	35.635	69.969	Thlaspi arvense L.	Sinapis arvensis	500	3100	1800	2600	1800	80	5600	5520	4274	21.268132896583996	11.803944211295711	12.204007714098063	8.611316910950253	315.7053865914342	1.2169915643831093	0.3281622917523297
10323	Afghanistan	Afghanistan	continent	35.635	69.969	Campanula nuristanica Rech. f. & Schiman-Czeika in Rech. f.	Campanula nuristanica	1800	3200	2500	1400	2500	80	5600	5520	4274	21.268132896583996	7.814498737911116	12.1743435246426	8.589855916819051	365.2764886695864	1.2169915643831093	0.3281622917523297
10323	Afghanistan	Afghanistan	continent	35.635	69.969	Stellaria alsinoides Boiss. & Buhse	Stellaria alsinoides	1800	3200	2500	1400	2500	80	5600	5520	4274	21.268132896583996	7.814498737911116	12.1743435246426	8.589855916819051	365.2764886695864	1.2169915643831093	0.3281622917523297
10323	Afghanistan	Afghanistan	continent	35.635	69.969	Oxytropis heratensis Boiss. in Boiss.	Spiesia heratensis	1800	3200	2500	1400	2500	80	5600	5520	4274	21.268132896583996	7.814498737911116	12.1743435246426	8.589855916819051	365.2764886695864	1.2169915643831093	0.3281622917523297
10323	Afghanistan	Afghanistan	continent	35.635	69.969	Salvia nubicola Wall. ex Sweet	Salvia nubicola	1800	3200	2500	1400	2500	80	5600	5520	4274	21.268132896583996	7.814498737911116	12.1743435246426	8.589855916819051	365.2764886695864	1.2169915643831093	0.3281622917523297
10323	Afghanistan	Afghanistan	continent	35.635	69.969	Scutellaria multicaulis Boiss. subsp. lorinjensis	Scutellaria lorinjensis	1800	3200	2500	1400	2500	80	5600	5520	4274	21.268132896583996	7.814498737911116	12.1743435246426	8.589855916819051	365.2764886695864	1.2169915643831093	0.3281622917523297
10323	Afghanistan	Afghanistan	continent	35.635	69.969	Fallopia convolvulus (L.) Á. Löve	Fallopia convolvulus	1800	3200	2500	1400	2500	80	5600	5520	4274	21.268132896583996	7.814498737911116	12.1743435246426	8.589855916819051	365.2764886695864	1.2169915643831093	0.3281622917523297
10323	Afghanistan	Afghanistan	continent	35.635	69.969	Salix pycnostachya Andersson	Salix pycnostachya	1800	3200	2500	1400	2500	80	5600	5520	4274	21.268132896583996	7.814498737911116	12.1743435246426	8.589855916819051	365.2764886695864	1.2169915643831093	0.3281622917523297
10323	Afghanistan	Afghanistan	continent	35.635	69.969	Veronica anagallis-aquatica L. subsp. michauxii	Veronica michauxii	1800	3200	2500	1400	2500	80	5600	5520	4274	21.268132896583996	7.814498737911116	12.1743435246426	8.589855916819051	365.2764886695864	1.2169915643831093	0.3281622917523297
10323	Afghanistan	Afghanistan	continent	35.635	69.969	Allium cucullatum Wendelbo	Allium cucullatum	1800	3200	2500	1400	2500	80	5600	5520	4274	21.268132896583996	7.814498737911116	12.1743435246426	8.589855916819051	365.2764886695864	1.2169915643831093	0.3281622917523297
10323	Afghanistan	Afghanistan	continent	35.635	69.969	Carex secalina Wahlenb. var. secalina	Carex secalina	1800	3200	2500	1400	2500	80	5600	5520	4274	21.268132896583996	7.814498737911116	12.1743435246426	8.589855916819051	365.2764886695864	1.2169915643831093	0.3281622917523297
10323	Afghanistan	Afghanistan	continent	35.635	69.969	Juncus gerardii Loisel. subsp. persicus	Juncus persicus	700	3200	1950	2500	1900	80	5600	5520	4274	21.268132896583996	10.883979099786217	12.109343006817776	8.544310684667316	328.06916598862756	1.2169915643831093	0.3281622917523297
10323	Afghanistan	Afghanistan	continent	35.635	69.969	Onosma griffithii Vatke	Onosma griffithii	1800	3300	2550	1500	2500	80	5600	5520	4274	21.268132896583996	7.814498737911116	12.1743435246426	8.589855916819051	365.2764886695864	1.2169915643831093	0.3281622917523297
10323	Afghanistan	Afghanistan	continent	35.635	69.969	Conringia orientalis (L.) Andrz. in DC.	Conringia orientalis	1800	3300	2550	1500	2500	80	5600	5520	4274	21.268132896583996	7.814498737911116	12.1743435246426	8.589855916819051	365.2764886695864	1.2169915643831093	0.3281622917523297
10323	Afghanistan	Afghanistan	continent	35.635	69.969	Astragalus glabrifolius Bunge	Astragalus glabrifolius	1800	3300	2550	1500	2500	80	5600	5520	4274	21.268132896583996	7.814498737911116	12.1743435246426	8.589855916819051	365.2764886695864	1.2169915643831093	0.3281622917523297
10323	Afghanistan	Afghanistan	continent	35.635	69.969	Trigonella edelbergii (Širj. & Rech. f.) Rech. f.	Trigonella edelbergii	1800	3300	2550	1500	2500	80	5600	5520	4274	21.268132896583996	7.814498737911116	12.1743435246426	8.589855916819051	365.2764886695864	1.2169915643831093	0.3281622917523297
10323	Afghanistan	Afghanistan	continent	35.635	69.969	Lagotis blatteri O. E. Schulz	Lagotis blatteri	1800	3300	2550	1500	2500	80	5600	5520	4274	21.268132896583996	7.814498737911116	12.1743435246426	8.589855916819051	365.2764886695864	1.2169915643831093	0.3281622917523297
10323	Afghanistan	Afghanistan	continent	35.635	69.969	Panicum miliaceum L.	Panicum miliaceum	1800	3300	2550	1500	2500	80	5600	5520	4274	21.268132896583996	7.814498737911116	12.1743435246426	8.589855916819051	365.2764886695864	1.2169915643831093	0.3281622917523297
10323	Afghanistan	Afghanistan	continent	35.635	69.969	Cousinia oophora Rech. f.	Cousinia oophora	1800	3400	2600	1600	2600	80	5600	5520	4274	21.268132896583996	6.974157393018309	12.050230932402457	8.537467908966356	387.8610772417355	1.2169915643831093	0.3281622917523297
10323	Afghanistan	Afghanistan	continent	35.635	69.969	Euphrasia paghmanensis Rech f.	Euphrasia paghmanensis	1800	3400	2600	1600	2600	80	5600	5520	4274	21.268132896583996	6.974157393018309	12.050230932402457	8.537467908966356	387.8610772417355	1.2169915643831093	0.3281622917523297
10323	Afghanistan	Afghanistan	continent	35.635	69.969	Acantholimon macranthum Rech f. & Köie	Acantholimon macranthum	1800	3400	2600	1600	2600	80	5600	5520	4274	21.268132896583996	6.974157393018309	12.050230932402457	8.537467908966356	387.8610772417355	1.2169915643831093	0.3281622917523297
10323	Afghanistan	Afghanistan	continent	35.635	69.969	Carex cardiolepis Nees in Wight	Carex cardiolepis	1800	3400	2600	1600	2600	80	5600	5520	4274	21.268132896583996	6.974157393018309	12.050230932402457	8.537467908966356	387.8610772417355	1.2169915643831093	0.3281622917523297
10323	Afghanistan	Afghanistan	continent	35.635	69.969	Cirsium argyracanthum DC.	Cirsium argyracanthum	1800	3500	2650	1700	2600	80	5600	5520	4274	21.268132896583996	6.974157393018309	12.050230932402457	8.537467908966356	387.8610772417355	1.2169915643831093	0.3281622917523297
10323	Afghanistan	Afghanistan	continent	35.635	69.969	Silene joerstadii Wendelbo	Silene joerstadii	1800	3500	2650	1700	2600	80	5600	5520	4274	21.268132896583996	6.974157393018309	12.050230932402457	8.537467908966356	387.8610772417355	1.2169915643831093	0.3281622917523297
10323	Afghanistan	Afghanistan	continent	35.635	69.969	Taraxacum pseudocalocephalum Soest	Taraxacum pseudocalocephalum	1800	3600	2700	1800	2700	80	5600	5520	4274	21.268132896583996	6.412732189813421	12.042853149121203	8.521114395750786	397.354494440276	1.2169915643831093	0.3281622917523297
10323	Afghanistan	Afghanistan	continent	35.635	69.969	Berberis heterobotrys E. L. Wolf	Berberis heterobotrys	1800	3600	2700	1800	2700	80	5600	5520	4274	21.268132896583996	6.412732189813421	12.042853149121203	8.521114395750786	397.354494440276	1.2169915643831093	0.3281622917523297
10323	Afghanistan	Afghanistan	continent	35.635	69.969	Gagea vvedenskyi Grossh. in Kom.	Gagea vvedenskyi	1800	3700	2750	1900	2700	80	5600	5520	4274	21.268132896583996	6.412732189813421	12.042853149121203	8.521114395750786	397.354494440276	1.2169915643831093	0.3281622917523297
10323	Afghanistan	Afghanistan	continent	35.635	69.969	Semenovia macrocarpa (Rech. f. & Riedl) Alava in Rech. f.	Semenovia macrocarpa	1800	3800	2800	2000	2800	80	5600	5520	4274	21.268132896583996	5.8567814240760425	12.030787317428256	8.507968060894287	406.79448534914184	1.2169915643831093	0.3281622917523297
10323	Afghanistan	Afghanistan	continent	35.635	69.969	Acanthophyllum anisocladum Schiman-Czeika in Rech. f.	Acanthophyllum andarabicum	800	3900	2350	3100	2300	80	5600	5520	4274	21.268132896583996	8.95968215792221	12.195283281625333	8.61263326959658	350.4564420682413	1.2169915643831093	0.3281622917523297
10323	Afghanistan	Afghanistan	continent	35.635	69.969	Delphinium tetanoplectrum Rech. f.	Delphinium tetanoplectrum	1800	3900	2850	2100	2800	80	5600	5520	4274	21.268132896583996	5.8567814240760425	12.030787317428256	8.507968060894287	406.79448534914184	1.2169915643831093	0.3281622917523297
10323	Afghanistan	Afghanistan	continent	35.635	69.969	Gagea lutea (L.) Ker-Gawl.	Gagea lutea	1800	3900	2850	2100	2800	80	5600	5520	4274	21.268132896583996	5.8567814240760425	12.030787317428256	8.507968060894287	406.79448534914184	1.2169915643831093	0.3281622917523297
10323	Afghanistan	Afghanistan	continent	35.635	69.969	Phlomoides calophyta (Hedge) Hedge	Eremostachys calophyta	1800	4000	2900	2200	2900	80	5600	5520	4274	21.268132896583996	5.307513695899418	12.02144594821564	8.494142986836966	416.2428710955018	1.2169915643831093	0.3281622917523297
10323	Afghanistan	Afghanistan	continent	35.635	69.969	Anemone afghanica Podlech	Anemone afghanica	1800	4200	3000	2400	3000	80	5600	5520	4274	21.268132896583996	4.756490847233931	12.009751407124387	8.482729176287096	425.44905800345146	1.2169915643831093	0.3281622917523297
10323	Afghanistan	Afghanistan	continent	35.635	69.969	Potentilla bifurca L. subsp. orientalis	Sibbaldianthe bifurca	1800	4200	3000	2400	3000	80	5600	5520	4274	21.268132896583996	4.756490847233931	12.009751407124387	8.482729176287096	425.44905800345146	1.2169915643831093	0.3281622917523297
10323	Afghanistan	Afghanistan	continent	35.635	69.969	Allium tenuicaule Regel	Allium tenuicaule	1800	4200	3000	2400	3000	80	5600	5520	4274	21.268132896583996	4.756490847233931	12.009751407124387	8.482729176287096	425.44905800345146	1.2169915643831093	0.3281622917523297
10323	Afghanistan	Afghanistan	continent	35.635	69.969	Rubia tibetica Hook. f. in Hook. f.	Rubia tibetica	1800	4400	3100	2600	3100	80	5600	5520	4274	21.268132896583996	3.769701072776023	11.823983690417624	8.477974628118183	406.9780140064944	1.2169915643831093	0.3281622917523297
10323	Afghanistan	Afghanistan	continent	35.635	69.969	Potentilla multifida L.	Potentilla multifida	1800	4600	3200	2800	3200	80	5600	5520	4274	21.268132896583996	3.3134127995981673	11.810377063204156	8.46581531484725	415.8031243958669	1.2169915643831093	0.3281622917523297
10323	Afghanistan	Afghanistan	continent	35.635	69.969	Primula denticulata Sm.	Primula denticulata	1850	2700	2275	850	2200	80	5600	5520	4274	21.268132896583996	9.537703156921634	12.200564086510056	8.624386911599096	343.3279228302737	1.2169915643831093	0.3281622917523297
10323	Afghanistan	Afghanistan	continent	35.635	69.969	Ziziphora clinopodioides Lam. subsp. pseudodasyantha	Ziziphora pseudodasyantha	1850	4700	3275	2850	3200	80	5600	5520	4274	21.268132896583996	3.3134127995981673	11.810377063204156	8.46581531484725	415.8031243958669	1.2169915643831093	0.3281622917523297
10323	Afghanistan	Afghanistan	continent	35.635	69.969	Incarvillea olgae Regel	Incarvillea olgae	1900	2000	1950	100	1900	80	5600	5520	4274	21.268132896583996	10.883979099786217	12.109343006817776	8.544310684667316	328.06916598862756	1.2169915643831093	0.3281622917523297
10323	Afghanistan	Afghanistan	continent	35.635	69.969	Astragalus lalandei Podlech	Astragalus lalandei	1900	2000	1950	100	1900	80	5600	5520	4274	21.268132896583996	10.883979099786217	12.109343006817776	8.544310684667316	328.06916598862756	1.2169915643831093	0.3281622917523297
10323	Afghanistan	Afghanistan	continent	35.635	69.969	Brachypodium sylvaticum (Huds.) P. Beauv.	Brachypodium sylvaticum	1900	2000	1950	100	1900	80	5600	5520	4274	21.268132896583996	10.883979099786217	12.109343006817776	8.544310684667316	328.06916598862756	1.2169915643831093	0.3281622917523297
10323	Afghanistan	Afghanistan	continent	35.635	69.969	Limonium ferganense Ikonn.	Limonium ferganense	1900	2050	1975	150	1900	80	5600	5520	4274	21.268132896583996	10.883979099786217	12.109343006817776	8.544310684667316	328.06916598862756	1.2169915643831093	0.3281622917523297
10323	Afghanistan	Afghanistan	continent	35.635	69.969	Tulipa kolpakovskiana Regel	Tulipa kolpakowskiana	1900	2100	2000	200	2000	80	5600	5520	4274	21.268132896583996	10.313955009372524	12.138858323143344	8.556193430114696	327.1607646453659	1.2169915643831093	0.3281622917523297
10323	Afghanistan	Afghanistan	continent	35.635	69.969	Festuca gigantea (L.) Vill.	Lolium giganteum	1900	2100	2000	200	2000	80	5600	5520	4274	21.268132896583996	10.313955009372524	12.138858323143344	8.556193430114696	327.1607646453659	1.2169915643831093	0.3281622917523297
10323	Afghanistan	Afghanistan	continent	35.635	69.969	Trachyspermum microcarpum Hedge	Trachyspermum microcarpum	1900	2200	2050	300	2000	80	5600	5520	4274	21.268132896583996	10.313955009372524	12.138858323143344	8.556193430114696	327.1607646453659	1.2169915643831093	0.3281622917523297
10323	Afghanistan	Afghanistan	continent	35.635	69.969	Taraxacum kabulense Soest	Taraxacum kabulense	1900	2200	2050	300	2000	80	5600	5520	4274	21.268132896583996	10.313955009372524	12.138858323143344	8.556193430114696	327.1607646453659	1.2169915643831093	0.3281622917523297
10323	Afghanistan	Afghanistan	continent	35.635	69.969	Astragalus salangensis Podlech	Astragalus salangensis	1900	2200	2050	300	2000	80	5600	5520	4274	21.268132896583996	10.313955009372524	12.138858323143344	8.556193430114696	327.1607646453659	1.2169915643831093	0.3281622917523297
10323	Afghanistan	Afghanistan	continent	35.635	69.969	Astragalus variegatus Franch.	Astragalus variegatus	1900	2200	2050	300	2000	80	5600	5520	4274	21.268132896583996	10.313955009372524	12.138858323143344	8.556193430114696	327.1607646453659	1.2169915643831093	0.3281622917523297
10323	Afghanistan	Afghanistan	continent	35.635	69.969	Phlomis trineura Rech. f.	Phlomis trineura	1900	2200	2050	300	2000	80	5600	5520	4274	21.268132896583996	10.313955009372524	12.138858323143344	8.556193430114696	327.1607646453659	1.2169915643831093	0.3281622917523297
10323	Afghanistan	Afghanistan	continent	35.635	69.969	Strobilanthes alata Nees in DC.	Strobilanthes attenuatus	1900	2400	2150	500	2100	80	5600	5520	4274	21.268132896583996	9.8911306744205	12.168424671156505	8.549637498187632	339.2725914428915	1.2169915643831093	0.3281622917523297
10323	Afghanistan	Afghanistan	continent	35.635	69.969	Cousinia xanthothyrsa Rech. f. & Gilli	Cousinia xanthothyrsa	1900	2400	2150	500	2100	80	5600	5520	4274	21.268132896583996	9.8911306744205	12.168424671156505	8.549637498187632	339.2725914428915	1.2169915643831093	0.3281622917523297
10323	Afghanistan	Afghanistan	continent	35.635	69.969	Euonymus hamiltonianus Wall. in Roxb.	Euonymus hamiltonianus	1900	2400	2150	500	2100	80	5600	5520	4274	21.268132896583996	9.8911306744205	12.168424671156505	8.549637498187632	339.2725914428915	1.2169915643831093	0.3281622917523297
10323	Afghanistan	Afghanistan	continent	35.635	69.969	Euphrasia secundiflora Pennell	Euphrasia secundiflora	1900	2400	2150	500	2100	80	5600	5520	4274	21.268132896583996	9.8911306744205	12.168424671156505	8.549637498187632	339.2725914428915	1.2169915643831093	0.3281622917523297
10323	Afghanistan	Afghanistan	continent	35.635	69.969	Acer indica (Wall. ex Jacquem.) Hook. f var. concolor	Aesculus indica	1900	2400	2150	500	2100	80	5600	5520	4274	21.268132896583996	9.8911306744205	12.168424671156505	8.549637498187632	339.2725914428915	1.2169915643831093	0.3281622917523297
10323	Afghanistan	Afghanistan	continent	35.635	69.969	Elaeosticta bucharica (Korovin) Kljuykov	Scaligeria bucharica	1900	2500	2200	600	2200	80	5600	5520	4274	21.268132896583996	9.537703156921634	12.200564086510056	8.624386911599096	343.3279228302737	1.2169915643831093	0.3281622917523297
10323	Afghanistan	Afghanistan	continent	35.635	69.969	Cousinia salangensis Rech. f.	Cousinia salangensis	1900	2500	2200	600	2200	80	5600	5520	4274	21.268132896583996	9.537703156921634	12.200564086510056	8.624386911599096	343.3279228302737	1.2169915643831093	0.3281622917523297
10323	Afghanistan	Afghanistan	continent	35.635	69.969	Genista tinctoria L.	Genista tinctoria	1900	2500	2200	600	2200	80	5600	5520	4274	21.268132896583996	9.537703156921634	12.200564086510056	8.624386911599096	343.3279228302737	1.2169915643831093	0.3281622917523297
10323	Afghanistan	Afghanistan	continent	35.635	69.969	Lophantus lipskyanus Ikonn.-Gal. & Nevski	Lophanthus ouroumitanensis	1900	2500	2200	600	2200	80	5600	5520	4274	21.268132896583996	9.537703156921634	12.200564086510056	8.624386911599096	343.3279228302737	1.2169915643831093	0.3281622917523297
10323	Afghanistan	Afghanistan	continent	35.635	69.969	Nepeta bellevii Prain	Nepeta bellevii	1900	2500	2200	600	2200	80	5600	5520	4274	21.268132896583996	9.537703156921634	12.200564086510056	8.624386911599096	343.3279228302737	1.2169915643831093	0.3281622917523297
10323	Afghanistan	Afghanistan	continent	35.635	69.969	Dryopteris blanfordii (C. Hope) C. Chris	Dryopteris blanfordii	1900	2600	2250	700	2200	80	5600	5520	4274	21.268132896583996	9.537703156921634	12.200564086510056	8.624386911599096	343.3279228302737	1.2169915643831093	0.3281622917523297
10323	Afghanistan	Afghanistan	continent	35.635	69.969	Arctium lappacea L.	Arctium lappaceum	1900	2600	2250	700	2200	80	5600	5520	4274	21.268132896583996	9.537703156921634	12.200564086510056	8.624386911599096	343.3279228302737	1.2169915643831093	0.3281622917523297
10323	Afghanistan	Afghanistan	continent	35.635	69.969	Cucubalus baccifer L.	Silene baccifera	1900	2600	2250	700	2200	80	5600	5520	4274	21.268132896583996	9.537703156921634	12.200564086510056	8.624386911599096	343.3279228302737	1.2169915643831093	0.3281622917523297
10323	Afghanistan	Afghanistan	continent	35.635	69.969	Lavatera cachemiriana Camb.	Malva kashmiriana	1900	2600	2250	700	2200	80	5600	5520	4274	21.268132896583996	9.537703156921634	12.200564086510056	8.624386911599096	343.3279228302737	1.2169915643831093	0.3281622917523297
10323	Afghanistan	Afghanistan	continent	35.635	69.969	Sorbus lanata (D. Don) Schauer	Sorbus lanata	1900	2600	2250	700	2200	80	5600	5520	4274	21.268132896583996	9.537703156921634	12.200564086510056	8.624386911599096	343.3279228302737	1.2169915643831093	0.3281622917523297
10323	Afghanistan	Afghanistan	continent	35.635	69.969	Gallium verum L.	Galium verum	1900	2600	2250	700	2200	80	5600	5520	4274	21.268132896583996	9.537703156921634	12.200564086510056	8.624386911599096	343.3279228302737	1.2169915643831093	0.3281622917523297
10323	Afghanistan	Afghanistan	continent	35.635	69.969	Polygonatum sewerzowii Regel	Polygonatum sewerzowii	1900	2600	2250	700	2200	80	5600	5520	4274	21.268132896583996	9.537703156921634	12.200564086510056	8.624386911599096	343.3279228302737	1.2169915643831093	0.3281622917523297
10323	Afghanistan	Afghanistan	continent	35.635	69.969	Epipactis persica (Soó) Hausskn. ex Nannfeldt	Epipactis persica	1900	2600	2250	700	2200	80	5600	5520	4274	21.268132896583996	9.537703156921634	12.200564086510056	8.624386911599096	343.3279228302737	1.2169915643831093	0.3281622917523297
10323	Afghanistan	Afghanistan	continent	35.635	69.969	Cousinia autrani C. Winkl.	Cousinia autrani	1900	2700	2300	800	2300	80	5600	5520	4274	21.268132896583996	8.95968215792221	12.195283281625333	8.61263326959658	350.4564420682413	1.2169915643831093	0.3281622917523297
10323	Afghanistan	Afghanistan	continent	35.635	69.969	Euphorbia ceaeladenia Boiss.	Euphorbia caeladenia	1900	2700	2300	800	2300	80	5600	5520	4274	21.268132896583996	8.95968215792221	12.195283281625333	8.61263326959658	350.4564420682413	1.2169915643831093	0.3281622917523297
10323	Afghanistan	Afghanistan	continent	35.635	69.969	Caragana decorticans Hemsl. in Hooker	Caragana decorticans	1900	2700	2300	800	2300	80	5600	5520	4274	21.268132896583996	8.95968215792221	12.195283281625333	8.61263326959658	350.4564420682413	1.2169915643831093	0.3281622917523297
10323	Afghanistan	Afghanistan	continent	35.635	69.969	Cicer arietinum L.	Cicer arietinum	1900	2700	2300	800	2300	80	5600	5520	4274	21.268132896583996	8.95968215792221	12.195283281625333	8.61263326959658	350.4564420682413	1.2169915643831093	0.3281622917523297
10323	Afghanistan	Afghanistan	continent	35.635	69.969	Acantholimon inerme Rech f. & Köie	Acantholimon inerme	1900	2700	2300	800	2300	80	5600	5520	4274	21.268132896583996	8.95968215792221	12.195283281625333	8.61263326959658	350.4564420682413	1.2169915643831093	0.3281622917523297
10323	Afghanistan	Afghanistan	continent	35.635	69.969	Cousinia myriolepis Rech. f. & Köie	Cousinia myriolepis	1900	2800	2350	900	2300	80	5600	5520	4274	21.268132896583996	8.95968215792221	12.195283281625333	8.61263326959658	350.4564420682413	1.2169915643831093	0.3281622917523297
10323	Afghanistan	Afghanistan	continent	35.635	69.969	Cousinia onopordioides Ledeb. in Eichw.	Cousinia onopordioides	1900	2800	2350	900	2300	80	5600	5520	4274	21.268132896583996	8.95968215792221	12.195283281625333	8.61263326959658	350.4564420682413	1.2169915643831093	0.3281622917523297
10323	Afghanistan	Afghanistan	continent	35.635	69.969	Cousinia porphyrostephana Rech. f. in Rech. f.	Cousinia porphyrostephana	1900	2800	2350	900	2300	80	5600	5520	4274	21.268132896583996	8.95968215792221	12.195283281625333	8.61263326959658	350.4564420682413	1.2169915643831093	0.3281622917523297
10323	Afghanistan	Afghanistan	continent	35.635	69.969	Arenaria neelgherensis Wight & Arn.	Arenaria serpyllifolia	600	3200	1900	2600	1900	80	5600	5520	4274	21.268132896583996	10.883979099786217	12.109343006817776	8.544310684667316	328.06916598862756	1.2169915643831093	0.3281622917523297
10323	Afghanistan	Afghanistan	continent	35.635	69.969	Parrotiopsis jacquemontiana (Decne.) Rehder, J. Arnold Arb.	Parrotiopsis jacquemontiana	1900	2800	2350	900	2300	80	5600	5520	4274	21.268132896583996	8.95968215792221	12.195283281625333	8.61263326959658	350.4564420682413	1.2169915643831093	0.3281622917523297
10323	Afghanistan	Afghanistan	continent	35.635	69.969	Hypecoum parviflorum Kar. & Kir.	Hypecoum parviflorum	1900	2800	2350	900	2300	80	5600	5520	4274	21.268132896583996	8.95968215792221	12.195283281625333	8.61263326959658	350.4564420682413	1.2169915643831093	0.3281622917523297
10323	Afghanistan	Afghanistan	continent	35.635	69.969	Ranunculus macropodioides Briq.	Ranunculus macropodioides	1900	2800	2350	900	2300	80	5600	5520	4274	21.268132896583996	8.95968215792221	12.195283281625333	8.61263326959658	350.4564420682413	1.2169915643831093	0.3281622917523297
10323	Afghanistan	Afghanistan	continent	35.635	69.969	Scorzonera crassicaulis Rech. f.	Scorzonera crassicaulis	1900	2900	2400	1000	2400	80	5600	5520	4274	21.268132896583996	8.371059853878046	12.18495347178276	8.602150575575509	358.82051213826765	1.2169915643831093	0.3281622917523297
10323	Afghanistan	Afghanistan	continent	35.635	69.969	Trachyspermum podlechii (Leute) Hedge, Lamond & Rech. f. in Rech. f.	Trachyspermum podlechii	1900	3000	2450	1100	2400	80	5600	5520	4274	21.268132896583996	8.371059853878046	12.18495347178276	8.602150575575509	358.82051213826765	1.2169915643831093	0.3281622917523297
10323	Afghanistan	Afghanistan	continent	35.635	69.969	Phlomoides arctiifolia (Popov) Adylov	Phlomoides arctifolia	1900	3000	2450	1100	2400	80	5600	5520	4274	21.268132896583996	8.371059853878046	12.18495347178276	8.602150575575509	358.82051213826765	1.2169915643831093	0.3281622917523297
10323	Afghanistan	Afghanistan	continent	35.635	69.969	Delphinium denudatum Wall.	Delphinium denudatum	1900	3000	2450	1100	2400	80	5600	5520	4274	21.268132896583996	8.371059853878046	12.18495347178276	8.602150575575509	358.82051213826765	1.2169915643831093	0.3281622917523297
10323	Afghanistan	Afghanistan	continent	35.635	69.969	Acer turkestanicum Pax in Engler	Acer platanoides	1900	3000	2450	1100	2400	80	5600	5520	4274	21.268132896583996	8.371059853878046	12.18495347178276	8.602150575575509	358.82051213826765	1.2169915643831093	0.3281622917523297
10323	Afghanistan	Afghanistan	continent	35.635	69.969	Allium stipitatum Regel	Allium stipitatum	1900	3000	2450	1100	2400	80	5600	5520	4274	21.268132896583996	8.371059853878046	12.18495347178276	8.602150575575509	358.82051213826765	1.2169915643831093	0.3281622917523297
10323	Afghanistan	Afghanistan	continent	35.635	69.969	Elymus semicostatus (Steud.) Melderis in Hara	Elymus semicostatus	1900	3000	2450	1100	2400	80	5600	5520	4274	21.268132896583996	8.371059853878046	12.18495347178276	8.602150575575509	358.82051213826765	1.2169915643831093	0.3281622917523297
10323	Afghanistan	Afghanistan	continent	35.635	69.969	Ainsliaea aptera DC.	Ainsliaea aptera	1900	3100	2500	1200	2500	80	5600	5520	4274	21.268132896583996	7.814498737911116	12.1743435246426	8.589855916819051	365.2764886695864	1.2169915643831093	0.3281622917523297
10323	Afghanistan	Afghanistan	continent	35.635	69.969	Pterocephalus gedrosiacus Rech. f.	Pterocephalus gedrosiacus	1900	3100	2500	1200	2500	80	5600	5520	4274	21.268132896583996	7.814498737911116	12.1743435246426	8.589855916819051	365.2764886695864	1.2169915643831093	0.3281622917523297
10323	Afghanistan	Afghanistan	continent	35.635	69.969	Astragalus strigosostipulatus Rech. f. & Köie	Astragalus strigosostipulatus	1900	3100	2500	1200	2500	80	5600	5520	4274	21.268132896583996	7.814498737911116	12.1743435246426	8.589855916819051	365.2764886695864	1.2169915643831093	0.3281622917523297
10323	Afghanistan	Afghanistan	continent	35.635	69.969	Nepeta pubescens Benth. in DC.	Nepeta pubescens	1900	3100	2500	1200	2500	80	5600	5520	4274	21.268132896583996	7.814498737911116	12.1743435246426	8.589855916819051	365.2764886695864	1.2169915643831093	0.3281622917523297
10323	Afghanistan	Afghanistan	continent	35.635	69.969	Taraxacum microcephaloides Soest	Taraxacum microcephaloides	1900	3200	2550	1300	2500	80	5600	5520	4274	21.268132896583996	7.814498737911116	12.1743435246426	8.589855916819051	365.2764886695864	1.2169915643831093	0.3281622917523297
10323	Afghanistan	Afghanistan	continent	35.635	69.969	Ephedra major Hast subsp. procera	Ephedra procera	1900	3250	2575	1350	2500	80	5600	5520	4274	21.268132896583996	7.814498737911116	12.1743435246426	8.589855916819051	365.2764886695864	1.2169915643831093	0.3281622917523297
10323	Afghanistan	Afghanistan	continent	35.635	69.969	Cousinia griffithiana Boiss.	Cousinia griffithiana	1900	3300	2600	1400	2600	80	5600	5520	4274	21.268132896583996	6.974157393018309	12.050230932402457	8.537467908966356	387.8610772417355	1.2169915643831093	0.3281622917523297
10323	Afghanistan	Afghanistan	continent	35.635	69.969	Acanthophyllum radiophyllum (Rech. f.) Barkoudah	Acanthophyllum raphiophyllum	1900	3300	2600	1400	2600	80	5600	5520	4274	21.268132896583996	6.974157393018309	12.050230932402457	8.537467908966356	387.8610772417355	1.2169915643831093	0.3281622917523297
10323	Afghanistan	Afghanistan	continent	35.635	69.969	Noaea major Bunge	Noaea major	1900	3300	2600	1400	2600	80	5600	5520	4274	21.268132896583996	6.974157393018309	12.050230932402457	8.537467908966356	387.8610772417355	1.2169915643831093	0.3281622917523297
10323	Afghanistan	Afghanistan	continent	35.635	69.969	Filipendula vestita (Wall. ex G. Don) Maxim.	Filipendula vestita	1900	3300	2600	1400	2600	80	5600	5520	4274	21.268132896583996	6.974157393018309	12.050230932402457	8.537467908966356	387.8610772417355	1.2169915643831093	0.3281622917523297
10323	Afghanistan	Afghanistan	continent	35.635	69.969	Carex infuscata Nees in Wight	Carex infuscata	1900	3300	2600	1400	2600	80	5600	5520	4274	21.268132896583996	6.974157393018309	12.050230932402457	8.537467908966356	387.8610772417355	1.2169915643831093	0.3281622917523297
10323	Afghanistan	Afghanistan	continent	35.635	69.969	Artemisia tecti-mundi Podlech in Rech. f.	Seriphidium tecti-mundi	1900	3400	2650	1500	2600	80	5600	5520	4274	21.268132896583996	6.974157393018309	12.050230932402457	8.537467908966356	387.8610772417355	1.2169915643831093	0.3281622917523297
10323	Afghanistan	Afghanistan	continent	35.635	69.969	Cousinia scariosa Regel	Cousinia scariosa	1900	3400	2650	1500	2600	80	5600	5520	4274	21.268132896583996	6.974157393018309	12.050230932402457	8.537467908966356	387.8610772417355	1.2169915643831093	0.3281622917523297
10323	Afghanistan	Afghanistan	continent	35.635	69.969	Piptatherum aequiglume (Duthie ex Hook. f.) Roshev.	Isachne oreades	1900	3400	2650	1500	2600	80	5600	5520	4274	21.268132896583996	6.974157393018309	12.050230932402457	8.537467908966356	387.8610772417355	1.2169915643831093	0.3281622917523297
10323	Afghanistan	Afghanistan	continent	35.635	69.969	Bergenia stracheyi (Hook. f. & Thomson) Engler	Bergenia stracheyi	1900	3400	2650	1500	2600	80	5600	5520	4274	21.268132896583996	6.974157393018309	12.050230932402457	8.537467908966356	387.8610772417355	1.2169915643831093	0.3281622917523297
10323	Afghanistan	Afghanistan	continent	35.635	69.969	Astragalus subumbellatus Klotzsch	Astragalus subumbellatus	1900	3500	2700	1600	2700	80	5600	5520	4274	21.268132896583996	6.412732189813421	12.042853149121203	8.521114395750786	397.354494440276	1.2169915643831093	0.3281622917523297
10323	Afghanistan	Afghanistan	continent	35.635	69.969	Onobrychis amoena Popov & Vved.	Onobrychis amoena	1900	3500	2700	1600	2700	80	5600	5520	4274	21.268132896583996	6.412732189813421	12.042853149121203	8.521114395750786	397.354494440276	1.2169915643831093	0.3281622917523297
10323	Afghanistan	Afghanistan	continent	35.635	69.969	Nepeta daenensis Boiss.	Nepeta daenensis	1900	3500	2700	1600	2700	80	5600	5520	4274	21.268132896583996	6.412732189813421	12.042853149121203	8.521114395750786	397.354494440276	1.2169915643831093	0.3281622917523297
10323	Afghanistan	Afghanistan	continent	35.635	69.969	Persicaria amplexicaulis (D. Don) Ronse Decr.	Bistorta amplexicaulis	1900	3500	2700	1600	2700	80	5600	5520	4274	21.268132896583996	6.412732189813421	12.042853149121203	8.521114395750786	397.354494440276	1.2169915643831093	0.3281622917523297
10323	Afghanistan	Afghanistan	continent	35.635	69.969	Acantholimon revolutum Rech f. & Köie	Acantholimon revolutum	1900	3600	2750	1700	2700	80	5600	5520	4274	21.268132896583996	6.412732189813421	12.042853149121203	8.521114395750786	397.354494440276	1.2169915643831093	0.3281622917523297
10323	Afghanistan	Afghanistan	continent	35.635	69.969	Populus pamirica Kom.	Populus pamirica	1900	3600	2750	1700	2700	80	5600	5520	4274	21.268132896583996	6.412732189813421	12.042853149121203	8.521114395750786	397.354494440276	1.2169915643831093	0.3281622917523297
10323	Afghanistan	Afghanistan	continent	35.635	69.969	Gagea dshungarica Regel	Gagea dschungarica	1900	3600	2750	1700	2700	80	5600	5520	4274	21.268132896583996	6.412732189813421	12.042853149121203	8.521114395750786	397.354494440276	1.2169915643831093	0.3281622917523297
10323	Afghanistan	Afghanistan	continent	35.635	69.969	Phlomoides edelbergii (Rech. f.) Salmaki	Phlomoides edelbergii	1900	3700	2800	1800	2800	80	5600	5520	4274	21.268132896583996	5.8567814240760425	12.030787317428256	8.507968060894287	406.79448534914184	1.2169915643831093	0.3281622917523297
10323	Afghanistan	Afghanistan	continent	35.635	69.969	Eremurus kaufmannii Regel	Eremurus kaufmannii	1900	3700	2800	1800	2800	80	5600	5520	4274	21.268132896583996	5.8567814240760425	12.030787317428256	8.507968060894287	406.79448534914184	1.2169915643831093	0.3281622917523297
10323	Afghanistan	Afghanistan	continent	35.635	69.969	Onobrychis afghanica Širj. & Rech. f. subsp. afghanica	Onobrychis afghanica	1900	3800	2850	1900	2800	80	5600	5520	4274	21.268132896583996	5.8567814240760425	12.030787317428256	8.507968060894287	406.79448534914184	1.2169915643831093	0.3281622917523297
10323	Afghanistan	Afghanistan	continent	35.635	69.969	Scrophularia decomposita Royle ex Benth.	Scrophularia decomposita	1900	3800	2850	1900	2800	80	5600	5520	4274	21.268132896583996	5.8567814240760425	12.030787317428256	8.507968060894287	406.79448534914184	1.2169915643831093	0.3281622917523297
10323	Afghanistan	Afghanistan	continent	35.635	69.969	Bassia lasiantha Freitag & G. Kadereit	Kirilowia eriantha	1900	3900	2900	2000	2900	80	5600	5520	4274	21.268132896583996	5.307513695899418	12.02144594821564	8.494142986836966	416.2428710955018	1.2169915643831093	0.3281622917523297
10323	Afghanistan	Afghanistan	continent	35.635	69.969	Artemisia vachanica Poljakov	Seriphidium vachanicum	1900	4000	2950	2100	2900	80	5600	5520	4274	21.268132896583996	5.307513695899418	12.02144594821564	8.494142986836966	416.2428710955018	1.2169915643831093	0.3281622917523297
10323	Afghanistan	Afghanistan	continent	35.635	69.969	Psychrogeton lumbricoides (Gilli) Grierson	Psychrogeton lumbricoides	1900	4100	3000	2200	3000	80	5600	5520	4274	21.268132896583996	4.756490847233931	12.009751407124387	8.482729176287096	425.44905800345146	1.2169915643831093	0.3281622917523297
10323	Afghanistan	Afghanistan	continent	35.635	69.969	Stellaria koelzii Rech. f.	Stellaria koelzii	1900	4200	3050	2300	3000	80	5600	5520	4274	21.268132896583996	4.756490847233931	12.009751407124387	8.482729176287096	425.44905800345146	1.2169915643831093	0.3281622917523297
10323	Afghanistan	Afghanistan	continent	35.635	69.969	Poa araratica Trautv.	Poa araratica	1900	4200	3050	2300	3000	80	5600	5520	4274	21.268132896583996	4.756490847233931	12.009751407124387	8.482729176287096	425.44905800345146	1.2169915643831093	0.3281622917523297
10323	Afghanistan	Afghanistan	continent	35.635	69.969	Chondrilla yosii Kitam.	Chondrilla yosii	1900	4400	3150	2500	3100	80	5600	5520	4274	21.268132896583996	3.769701072776023	11.823983690417624	8.477974628118183	406.9780140064944	1.2169915643831093	0.3281622917523297
10323	Afghanistan	Afghanistan	continent	35.635	69.969	Stellaria fontana Popov in Kom.	Stellaria brachypetala	1900	4400	3150	2500	3100	80	5600	5520	4274	21.268132896583996	3.769701072776023	11.823983690417624	8.477974628118183	406.9780140064944	1.2169915643831093	0.3281622917523297
10323	Afghanistan	Afghanistan	continent	35.635	69.969	Gagea setifolia Baker	Gagea setifolia	700	4400	2550	3700	2500	80	5600	5520	4274	21.268132896583996	7.814498737911116	12.1743435246426	8.589855916819051	365.2764886695864	1.2169915643831093	0.3281622917523297
10323	Afghanistan	Afghanistan	continent	35.635	69.969	Eremogone griffithii (Boiss.) Ikonn.	Eremogone griffithii	1900	4500	3200	2600	3200	80	5600	5520	4274	21.268132896583996	3.3134127995981673	11.810377063204156	8.46581531484725	415.8031243958669	1.2169915643831093	0.3281622917523297
10323	Afghanistan	Afghanistan	continent	35.635	69.969	Poa albertii Regel subsp. kunlunensis	Poa alberti	1900	4600	3250	2700	3200	80	5600	5520	4274	21.268132896583996	3.3134127995981673	11.810377063204156	8.46581531484725	415.8031243958669	1.2169915643831093	0.3281622917523297
10323	Afghanistan	Afghanistan	continent	35.635	69.969	Digitaria cruciata (Nees) A. Camus	Digitaria cruciata	2000	2100	2050	100	2000	80	5600	5520	4274	21.268132896583996	10.313955009372524	12.138858323143344	8.556193430114696	327.1607646453659	1.2169915643831093	0.3281622917523297
10323	Afghanistan	Afghanistan	continent	35.635	69.969	Ligusticum stewartii (Hiroe) E. Nasir	Seseli stewartii	2000	2200	2100	200	2100	80	5600	5520	4274	21.268132896583996	9.8911306744205	12.168424671156505	8.549637498187632	339.2725914428915	1.2169915643831093	0.3281622917523297
10323	Afghanistan	Afghanistan	continent	35.635	69.969	Bellis perennis L.	Bellis perennis	2000	2200	2100	200	2100	80	5600	5520	4274	21.268132896583996	9.8911306744205	12.168424671156505	8.549637498187632	339.2725914428915	1.2169915643831093	0.3281622917523297
10323	Afghanistan	Afghanistan	continent	35.635	69.969	Astragalus ovczinnikovii Boriss. in Kom. & Gontsch.	Astragalus ovczinnikovii	2000	2200	2100	200	2100	80	5600	5520	4274	21.268132896583996	9.8911306744205	12.168424671156505	8.549637498187632	339.2725914428915	1.2169915643831093	0.3281622917523297
10323	Afghanistan	Afghanistan	continent	35.635	69.969	Cousinia hoplites Bornm.	Cousinia hoplites	2000	2300	2150	300	2100	80	5600	5520	4274	21.268132896583996	9.8911306744205	12.168424671156505	8.549637498187632	339.2725914428915	1.2169915643831093	0.3281622917523297
10323	Afghanistan	Afghanistan	continent	35.635	69.969	Crinitaria corymbulosa (Bornm.) Grierson in Rech. f.	Crinitaria corymbulosa	2000	2300	2150	300	2100	80	5600	5520	4274	21.268132896583996	9.8911306744205	12.168424671156505	8.549637498187632	339.2725914428915	1.2169915643831093	0.3281622917523297
10323	Afghanistan	Afghanistan	continent	35.635	69.969	Tanacetopsis hedgei (Podlech) Kovalevsk.	Tanacetopsis hedgei	2000	2300	2150	300	2100	80	5600	5520	4274	21.268132896583996	9.8911306744205	12.168424671156505	8.549637498187632	339.2725914428915	1.2169915643831093	0.3281622917523297
10323	Afghanistan	Afghanistan	continent	35.635	69.969	Minuartia kryloviana Schischk.	Sabulina kryloviana	2000	2300	2150	300	2100	80	5600	5520	4274	21.268132896583996	9.8911306744205	12.168424671156505	8.549637498187632	339.2725914428915	1.2169915643831093	0.3281622917523297
10323	Afghanistan	Afghanistan	continent	35.635	69.969	Arisaema flavum (Forssk.) Schott	Arisaema flavum	2000	2300	2150	300	2100	80	5600	5520	4274	21.268132896583996	9.8911306744205	12.168424671156505	8.549637498187632	339.2725914428915	1.2169915643831093	0.3281622917523297
10323	Afghanistan	Afghanistan	continent	35.635	69.969	Chrysopogon gryllus (L.) Trin.	Chrysopogon gryllus	2000	2300	2150	300	2100	80	5600	5520	4274	21.268132896583996	9.8911306744205	12.168424671156505	8.549637498187632	339.2725914428915	1.2169915643831093	0.3281622917523297
10323	Afghanistan	Afghanistan	continent	35.635	69.969	Echinops ghoranus Rech. f. in Rech. f.	Echinops ghoranus	2000	2400	2200	400	2200	80	5600	5520	4274	21.268132896583996	9.537703156921634	12.200564086510056	8.624386911599096	343.3279228302737	1.2169915643831093	0.3281622917523297
10323	Afghanistan	Afghanistan	continent	35.635	69.969	Onobrychis poikilantha Rech f. in Rech f.	Onobrychis poikilantha	2000	2400	2200	400	2200	80	5600	5520	4274	21.268132896583996	9.537703156921634	12.200564086510056	8.624386911599096	343.3279228302737	1.2169915643831093	0.3281622917523297
10323	Afghanistan	Afghanistan	continent	35.635	69.969	Bupleurum gilesii Wolff	Bupleurum gilesii	2000	2500	2250	500	2200	80	5600	5520	4274	21.268132896583996	9.537703156921634	12.200564086510056	8.624386911599096	343.3279228302737	1.2169915643831093	0.3281622917523297
10323	Afghanistan	Afghanistan	continent	35.635	69.969	Cotoneaster multiflorus Bunge in Ledeb.	Cotoneaster multiflorus	2000	2500	2250	500	2200	80	5600	5520	4274	21.268132896583996	9.537703156921634	12.200564086510056	8.624386911599096	343.3279228302737	1.2169915643831093	0.3281622917523297
10323	Afghanistan	Afghanistan	continent	35.635	69.969	Elymus hispidus (Opiz) Melderis subsp. barbulatus	Thinopyrum intermedium	2000	2500	2250	500	2200	80	5600	5520	4274	21.268132896583996	9.537703156921634	12.200564086510056	8.624386911599096	343.3279228302737	1.2169915643831093	0.3281622917523297
10323	Afghanistan	Afghanistan	continent	35.635	69.969	Cicerbita decipiens (Hook. f. & Thomson ex C. B. Clarke) Beauverd	Melanoseris decipiens	2000	2600	2300	600	2300	80	5600	5520	4274	21.268132896583996	8.95968215792221	12.195283281625333	8.61263326959658	350.4564420682413	1.2169915643831093	0.3281622917523297
10323	Afghanistan	Afghanistan	continent	35.635	69.969	Cousinia pulchella Bunge	Cousinia pulchella	2000	2600	2300	600	2300	80	5600	5520	4274	21.268132896583996	8.95968215792221	12.195283281625333	8.61263326959658	350.4564420682413	1.2169915643831093	0.3281622917523297
10323	Afghanistan	Afghanistan	continent	35.635	69.969	Jurinea sharestanica Rech. f. in Rech. f.	Jurinea sharestanica	2000	2600	2300	600	2300	80	5600	5520	4274	21.268132896583996	8.95968215792221	12.195283281625333	8.61263326959658	350.4564420682413	1.2169915643831093	0.3281622917523297
10323	Afghanistan	Afghanistan	continent	35.635	69.969	Erysimum acrotonum Polatschek & Rech. f. in Rech. f.	Erysimum acrotonum	2000	2700	2350	700	2300	80	5600	5520	4274	21.268132896583996	8.95968215792221	12.195283281625333	8.61263326959658	350.4564420682413	1.2169915643831093	0.3281622917523297
10323	Afghanistan	Afghanistan	continent	35.635	69.969	Chenopodiastrum badachschanicum (Tzvelev) S. Fuentes	Chenopodiastrum badachschanicum	2000	2700	2350	700	2300	80	5600	5520	4274	21.268132896583996	8.95968215792221	12.195283281625333	8.61263326959658	350.4564420682413	1.2169915643831093	0.3281622917523297
10323	Afghanistan	Afghanistan	continent	35.635	69.969	Rumex patientia L. subsp. tibeticus	Rumex patientia	1500	3300	2400	1800	2400	80	5600	5520	4274	21.268132896583996	8.371059853878046	12.18495347178276	8.602150575575509	358.82051213826765	1.2169915643831093	0.3281622917523297
10323	Afghanistan	Afghanistan	continent	35.635	69.969	Veronica ferganica Popov	Veronica rubrifolia	2000	2900	2450	900	2400	80	5600	5520	4274	21.268132896583996	8.371059853878046	12.18495347178276	8.602150575575509	358.82051213826765	1.2169915643831093	0.3281622917523297
10323	Afghanistan	Afghanistan	continent	35.635	69.969	Stipa lagascae Roem. & Schultes	Stipa lagascae	2000	2700	2350	700	2300	80	5600	5520	4274	21.268132896583996	8.95968215792221	12.195283281625333	8.61263326959658	350.4564420682413	1.2169915643831093	0.3281622917523297
10323	Afghanistan	Afghanistan	continent	35.635	69.969	Artemisia ghaziensis Podlech in Rech. f.	Seriphidium ghazniense	2000	2800	2400	800	2400	80	5600	5520	4274	21.268132896583996	8.371059853878046	12.18495347178276	8.602150575575509	358.82051213826765	1.2169915643831093	0.3281622917523297
10323	Afghanistan	Afghanistan	continent	35.635	69.969	Arnebia lindbergiana (Rech. f.) I. M. Johnst. subsp. lindbergiana	Arnebia lindbergiana	2000	2800	2400	800	2400	80	5600	5520	4274	21.268132896583996	8.371059853878046	12.18495347178276	8.602150575575509	358.82051213826765	1.2169915643831093	0.3281622917523297
10323	Afghanistan	Afghanistan	continent	35.635	69.969	Acanthophyllum spinosum (Desf.) C. A. Mey.	Acanthophyllum spinosum	2000	2800	2400	800	2400	80	5600	5520	4274	21.268132896583996	8.371059853878046	12.18495347178276	8.602150575575509	358.82051213826765	1.2169915643831093	0.3281622917523297
10323	Afghanistan	Afghanistan	continent	35.635	69.969	Pleioneura griffithiana (Boiss.) Rech. f.	Pleioneura griffithiana	2000	2800	2400	800	2400	80	5600	5520	4274	21.268132896583996	8.371059853878046	12.18495347178276	8.602150575575509	358.82051213826765	1.2169915643831093	0.3281622917523297
10323	Afghanistan	Afghanistan	continent	35.635	69.969	Stellaria monosperma Buch.-Ham. ex D. Don	Stellaria monosperma	2000	2800	2400	800	2400	80	5600	5520	4274	21.268132896583996	8.371059853878046	12.18495347178276	8.602150575575509	358.82051213826765	1.2169915643831093	0.3281622917523297
10323	Afghanistan	Afghanistan	continent	35.635	69.969	Viola kashmiriana W. Becker	Viola kashmiriana	2000	2800	2400	800	2400	80	5600	5520	4274	21.268132896583996	8.371059853878046	12.18495347178276	8.602150575575509	358.82051213826765	1.2169915643831093	0.3281622917523297
10323	Afghanistan	Afghanistan	continent	35.635	69.969	Bromus danthoniae Trin. subsp. pseudodanthoniae	Bromus danthoniae	600	3100	1850	2500	1800	80	5600	5520	4274	21.268132896583996	11.803944211295711	12.204007714098063	8.611316910950253	315.7053865914342	1.2169915643831093	0.3281622917523297
10323	Afghanistan	Afghanistan	continent	35.635	69.969	Cousinia stereolepis Rech. f.	Cousinia stereolepis	2000	2900	2450	900	2400	80	5600	5520	4274	21.268132896583996	8.371059853878046	12.18495347178276	8.602150575575509	358.82051213826765	1.2169915643831093	0.3281622917523297
10323	Afghanistan	Afghanistan	continent	35.635	69.969	Pseudostellaria cashmiriana Schaeftl.	Pseudostellaria himalaica	2000	2900	2450	900	2400	80	5600	5520	4274	21.268132896583996	8.371059853878046	12.18495347178276	8.602150575575509	358.82051213826765	1.2169915643831093	0.3281622917523297
10323	Afghanistan	Afghanistan	continent	35.635	69.969	Astragalus bifoliolatus Širj. & Rech. f.	Astragalus bifoliolatus	2000	2900	2450	900	2400	80	5600	5520	4274	21.268132896583996	8.371059853878046	12.18495347178276	8.602150575575509	358.82051213826765	1.2169915643831093	0.3281622917523297
10323	Afghanistan	Afghanistan	continent	35.635	69.969	Vicia iranica Boiss. in Boiss.	Vicia iranica	2000	2900	2450	900	2400	80	5600	5520	4274	21.268132896583996	8.371059853878046	12.18495347178276	8.602150575575509	358.82051213826765	1.2169915643831093	0.3281622917523297
10323	Afghanistan	Afghanistan	continent	35.635	69.969	Potamogeton natans L.	Potamogeton natans	2000	2900	2450	900	2400	80	5600	5520	4274	21.268132896583996	8.371059853878046	12.18495347178276	8.602150575575509	358.82051213826765	1.2169915643831093	0.3281622917523297
10323	Afghanistan	Afghanistan	continent	35.635	69.969	Oxytropis riparia Litv. in Sched.	Oxytropis riparia	2000	3000	2500	1000	2500	80	5600	5520	4274	21.268132896583996	7.814498737911116	12.1743435246426	8.589855916819051	365.2764886695864	1.2169915643831093	0.3281622917523297
10323	Afghanistan	Afghanistan	continent	35.635	69.969	Quercus semecarpifolia Sm. in Rees	Quercus semecarpifolia	2000	3000	2500	1000	2500	80	5600	5520	4274	21.268132896583996	7.814498737911116	12.1743435246426	8.589855916819051	365.2764886695864	1.2169915643831093	0.3281622917523297
10323	Afghanistan	Afghanistan	continent	35.635	69.969	Hyssopus seravschanicus (Dubj.) Pazij	Hyssopus seravschanicus	2000	3000	2500	1000	2500	80	5600	5520	4274	21.268132896583996	7.814498737911116	12.1743435246426	8.589855916819051	365.2764886695864	1.2169915643831093	0.3281622917523297
10323	Afghanistan	Afghanistan	continent	35.635	69.969	Phlomis spectabilis Benth. in DC.	Phlomoides spectabilis	2000	3000	2500	1000	2500	80	5600	5520	4274	21.268132896583996	7.814498737911116	12.1743435246426	8.589855916819051	365.2764886695864	1.2169915643831093	0.3281622917523297
10323	Afghanistan	Afghanistan	continent	35.635	69.969	Pedicularis cabulica Benth. in DC.	Pedicularis cabulica	2000	3000	2500	1000	2500	80	5600	5520	4274	21.268132896583996	7.814498737911116	12.1743435246426	8.589855916819051	365.2764886695864	1.2169915643831093	0.3281622917523297
10323	Afghanistan	Afghanistan	continent	35.635	69.969	Phelipanche ramosa (L.) Pomel	Phelipanche ramosa	2000	3000	2500	1000	2500	80	5600	5520	4274	21.268132896583996	7.814498737911116	12.1743435246426	8.589855916819051	365.2764886695864	1.2169915643831093	0.3281622917523297
10323	Afghanistan	Afghanistan	continent	35.635	69.969	Acantholimon virens Cernjavski in Kom.	Acantholimon virens	2000	3000	2500	1000	2500	80	5600	5520	4274	21.268132896583996	7.814498737911116	12.1743435246426	8.589855916819051	365.2764886695864	1.2169915643831093	0.3281622917523297
10323	Afghanistan	Afghanistan	continent	35.635	69.969	Bromus ramosus Huds.	Bromus ramosus	2000	3000	2500	1000	2500	80	5600	5520	4274	21.268132896583996	7.814498737911116	12.1743435246426	8.589855916819051	365.2764886695864	1.2169915643831093	0.3281622917523297
10323	Afghanistan	Afghanistan	continent	35.635	69.969	Paeonia hybrida Pall.	Paeonia intermedia	2000	3000	2500	1000	2500	80	5600	5520	4274	21.268132896583996	7.814498737911116	12.1743435246426	8.589855916819051	365.2764886695864	1.2169915643831093	0.3281622917523297
10323	Afghanistan	Afghanistan	continent	35.635	69.969	Ferula lehmannii Boiss.	Ferula lehmannii	2000	3100	2550	1100	2500	80	5600	5520	4274	21.268132896583996	7.814498737911116	12.1743435246426	8.589855916819051	365.2764886695864	1.2169915643831093	0.3281622917523297
10323	Afghanistan	Afghanistan	continent	35.635	69.969	Crepis aitchisonii Boiss. in Boiss.	Crepis aitchisonii	2000	3100	2550	1100	2500	80	5600	5520	4274	21.268132896583996	7.814498737911116	12.1743435246426	8.589855916819051	365.2764886695864	1.2169915643831093	0.3281622917523297
10323	Afghanistan	Afghanistan	continent	35.635	69.969	Echinops wakhanicus Rech. f.	Echinops wakhanicus	2000	3100	2550	1100	2500	80	5600	5520	4274	21.268132896583996	7.814498737911116	12.1743435246426	8.589855916819051	365.2764886695864	1.2169915643831093	0.3281622917523297
10323	Afghanistan	Afghanistan	continent	35.635	69.969	Pentanema gracile (Gilli) Rech. f. in Rech. f.	Pentanema gracile	2000	3100	2550	1100	2500	80	5600	5520	4274	21.268132896583996	7.814498737911116	12.1743435246426	8.589855916819051	365.2764886695864	1.2169915643831093	0.3281622917523297
10323	Afghanistan	Afghanistan	continent	35.635	69.969	Vicia variabilis Freyn & Sint.	Vicia tenuifolia	2000	3100	2550	1100	2500	80	5600	5520	4274	21.268132896583996	7.814498737911116	12.1743435246426	8.589855916819051	365.2764886695864	1.2169915643831093	0.3281622917523297
10323	Afghanistan	Afghanistan	continent	35.635	69.969	Chaerophyllum reflexum Lindl. var occidentale	Chaerophyllum reflexum	2000	3200	2600	1200	2600	80	5600	5520	4274	21.268132896583996	6.974157393018309	12.050230932402457	8.537467908966356	387.8610772417355	1.2169915643831093	0.3281622917523297
10323	Afghanistan	Afghanistan	continent	35.635	69.969	Trachyspermum papillare (Boiss.) Hedge, Lamond & Rech. f. in Rech. f.	Prangos papillaris	2000	3200	2600	1200	2600	80	5600	5520	4274	21.268132896583996	6.974157393018309	12.050230932402457	8.537467908966356	387.8610772417355	1.2169915643831093	0.3281622917523297
10323	Afghanistan	Afghanistan	continent	35.635	69.969	Erigeron leptocladus Rech. f. in Rech. f.	Erigeron leptocladus	2000	3200	2600	1200	2600	80	5600	5520	4274	21.268132896583996	6.974157393018309	12.050230932402457	8.537467908966356	387.8610772417355	1.2169915643831093	0.3281622917523297
10323	Afghanistan	Afghanistan	continent	35.635	69.969	Dysphania nepalensis (Colla) Mosyakin & Clemants	Dysphania nepalensis	2000	3200	2600	1200	2600	80	5600	5520	4274	21.268132896583996	6.974157393018309	12.050230932402457	8.537467908966356	387.8610772417355	1.2169915643831093	0.3281622917523297
10323	Afghanistan	Afghanistan	continent	35.635	69.969	Astragalus ptilocephalus Baker	Astragalus ptilocephalus	2000	3200	2600	1200	2600	80	5600	5520	4274	21.268132896583996	6.974157393018309	12.050230932402457	8.537467908966356	387.8610772417355	1.2169915643831093	0.3281622917523297
10323	Afghanistan	Afghanistan	continent	35.635	69.969	Hedysarum bucharicum B. Fedtsch.	Hedysarum bucharicum	2000	3200	2600	1200	2600	80	5600	5520	4274	21.268132896583996	6.974157393018309	12.050230932402457	8.537467908966356	387.8610772417355	1.2169915643831093	0.3281622917523297
10323	Afghanistan	Afghanistan	continent	35.635	69.969	Nepeta erecta (Benth.) Benth.	Nepeta erecta	2000	3200	2600	1200	2600	80	5600	5520	4274	21.268132896583996	6.974157393018309	12.050230932402457	8.537467908966356	387.8610772417355	1.2169915643831093	0.3281622917523297
10323	Afghanistan	Afghanistan	continent	35.635	69.969	Caltha alba Cambess. in Jacquem.	Caltha alba	2000	3200	2600	1200	2600	80	5600	5520	4274	21.268132896583996	6.974157393018309	12.050230932402457	8.537467908966356	387.8610772417355	1.2169915643831093	0.3281622917523297
10323	Afghanistan	Afghanistan	continent	35.635	69.969	Gagea capusii A. Terr.	Gagea capusii	2000	3200	2600	1200	2600	80	5600	5520	4274	21.268132896583996	6.974157393018309	12.050230932402457	8.537467908966356	387.8610772417355	1.2169915643831093	0.3281622917523297
10323	Afghanistan	Afghanistan	continent	35.635	69.969	Pimpinella anthriscoides Boiss. in Boiss. var cruciata	Tamamschjanella cruciata	2000	3300	2650	1300	2600	80	5600	5520	4274	21.268132896583996	6.974157393018309	12.050230932402457	8.537467908966356	387.8610772417355	1.2169915643831093	0.3281622917523297
10323	Afghanistan	Afghanistan	continent	35.635	69.969	Centaurea codringtonii Rech. f.	Centaurea codringtonii	2000	3300	2650	1300	2600	80	5600	5520	4274	21.268132896583996	6.974157393018309	12.050230932402457	8.537467908966356	387.8610772417355	1.2169915643831093	0.3281622917523297
10323	Afghanistan	Afghanistan	continent	35.635	69.969	Cousinia tenuispina Rech. f. in Rech. f.	Cousinia tenuispina	2000	3300	2650	1300	2600	80	5600	5520	4274	21.268132896583996	6.974157393018309	12.050230932402457	8.537467908966356	387.8610772417355	1.2169915643831093	0.3281622917523297
10323	Afghanistan	Afghanistan	continent	35.635	69.969	Codonopsis obtusa Nannf.	Codonopsis obtusa	2000	3300	2650	1300	2600	80	5600	5520	4274	21.268132896583996	6.974157393018309	12.050230932402457	8.537467908966356	387.8610772417355	1.2169915643831093	0.3281622917523297
10323	Afghanistan	Afghanistan	continent	35.635	69.969	Euphorbia megalocarpa Rech. f.	Euphorbia megalocarpa	2000	3300	2650	1300	2600	80	5600	5520	4274	21.268132896583996	6.974157393018309	12.050230932402457	8.537467908966356	387.8610772417355	1.2169915643831093	0.3281622917523297
10323	Afghanistan	Afghanistan	continent	35.635	69.969	Astragalus edelbergianus Širj. & Rech. f.	Astragalus edelbergianus	2000	3300	2650	1300	2600	80	5600	5520	4274	21.268132896583996	6.974157393018309	12.050230932402457	8.537467908966356	387.8610772417355	1.2169915643831093	0.3281622917523297
10323	Afghanistan	Afghanistan	continent	35.635	69.969	Leptorhabdos parviflora (Benth.) Benth. in DC.	Leptorhabdos parviflora	2000	3300	2650	1300	2600	80	5600	5520	4274	21.268132896583996	6.974157393018309	12.050230932402457	8.537467908966356	387.8610772417355	1.2169915643831093	0.3281622917523297
10323	Afghanistan	Afghanistan	continent	35.635	69.969	Aquilegia fragans Benth. in Maund	Aquilegia fragrans	2000	3300	2650	1300	2600	80	5600	5520	4274	21.268132896583996	6.974157393018309	12.050230932402457	8.537467908966356	387.8610772417355	1.2169915643831093	0.3281622917523297
10323	Afghanistan	Afghanistan	continent	35.635	69.969	Trichophorum pumilum (Vahl) Schinz & Thell.	Trichophorum pumilum	2000	3300	2650	1300	2600	80	5600	5520	4274	21.268132896583996	6.974157393018309	12.050230932402457	8.537467908966356	387.8610772417355	1.2169915643831093	0.3281622917523297
10323	Afghanistan	Afghanistan	continent	35.635	69.969	Juncus turkestanicus V. I. Krecz. & Gontsch. in Kom.	Juncus turkestanicus	2000	3300	2650	1300	2600	80	5600	5520	4274	21.268132896583996	6.974157393018309	12.050230932402457	8.537467908966356	387.8610772417355	1.2169915643831093	0.3281622917523297
10323	Afghanistan	Afghanistan	continent	35.635	69.969	Eremurus aitchisonii Baker	Eremurus aitchisonii	2000	3300	2650	1300	2600	80	5600	5520	4274	21.268132896583996	6.974157393018309	12.050230932402457	8.537467908966356	387.8610772417355	1.2169915643831093	0.3281622917523297
10323	Afghanistan	Afghanistan	continent	35.635	69.969	Dianthus angulatus Royle subsp. subangulatus	Dianthus angulatus	2000	3600	2800	1600	2800	80	5600	5520	4274	21.268132896583996	5.8567814240760425	12.030787317428256	8.507968060894287	406.79448534914184	1.2169915643831093	0.3281622917523297
10323	Afghanistan	Afghanistan	continent	35.635	69.969	Aquilegia pubiflora Wall.	Aquilegia pubiflora	2000	3400	2700	1400	2700	80	5600	5520	4274	21.268132896583996	6.412732189813421	12.042853149121203	8.521114395750786	397.354494440276	1.2169915643831093	0.3281622917523297
10323	Afghanistan	Afghanistan	continent	35.635	69.969	Cedrus deodora (Roxb. ex D. Don) G. Don	Cedrus deodara	2000	3500	2750	1500	2700	80	5600	5520	4274	21.268132896583996	6.412732189813421	12.042853149121203	8.521114395750786	397.354494440276	1.2169915643831093	0.3281622917523297
10323	Afghanistan	Afghanistan	continent	35.635	69.969	Pyramidoptera cabulica Boiss.	Pyramidoptera cabulica	2000	3500	2750	1500	2700	80	5600	5520	4274	21.268132896583996	6.412732189813421	12.042853149121203	8.521114395750786	397.354494440276	1.2169915643831093	0.3281622917523297
10323	Afghanistan	Afghanistan	continent	35.635	69.969	Silene longicarpophora (Kom.) Bocquet	Silene longicarpophora	2000	3500	2750	1500	2700	80	5600	5520	4274	21.268132896583996	6.412732189813421	12.042853149121203	8.521114395750786	397.354494440276	1.2169915643831093	0.3281622917523297
10323	Afghanistan	Afghanistan	continent	35.635	69.969	Marrubium duabense Murata	Marrubium duabense	2000	3500	2750	1500	2700	80	5600	5520	4274	21.268132896583996	6.412732189813421	12.042853149121203	8.521114395750786	397.354494440276	1.2169915643831093	0.3281622917523297
10323	Afghanistan	Afghanistan	continent	35.635	69.969	Corydalis hindukushensis Wendelbo & Grey-Wilson in Rech. f.	Corydalis hindukushensis	2000	3500	2750	1500	2700	80	5600	5520	4274	21.268132896583996	6.412732189813421	12.042853149121203	8.521114395750786	397.354494440276	1.2169915643831093	0.3281622917523297
10323	Afghanistan	Afghanistan	continent	35.635	69.969	Rheum maximowiczii Losinsk.	Rheum maximowiczii	2000	3500	2750	1500	2700	80	5600	5520	4274	21.268132896583996	6.412732189813421	12.042853149121203	8.521114395750786	397.354494440276	1.2169915643831093	0.3281622917523297
10323	Afghanistan	Afghanistan	continent	35.635	69.969	Mesostemma platyphyllum (Rech. f.) Rech. f.	Stellaria platyphylla	2000	3600	2800	1600	2800	80	5600	5520	4274	21.268132896583996	5.8567814240760425	12.030787317428256	8.507968060894287	406.79448534914184	1.2169915643831093	0.3281622917523297
10323	Afghanistan	Afghanistan	continent	35.635	69.969	Primula auriculata Lam.	Primula auriculata	2000	3600	2800	1600	2800	80	5600	5520	4274	21.268132896583996	5.8567814240760425	12.030787317428256	8.507968060894287	406.79448534914184	1.2169915643831093	0.3281622917523297
10323	Afghanistan	Afghanistan	continent	35.635	69.969	Plocama asperuliformis (Lincz.) M. Backland & Thulin	Plocama asperuliformis	2000	3600	2800	1600	2800	80	5600	5520	4274	21.268132896583996	5.8567814240760425	12.030787317428256	8.507968060894287	406.79448534914184	1.2169915643831093	0.3281622917523297
10323	Afghanistan	Afghanistan	continent	35.635	69.969	Oxytropis gorbunovii Boriss.	Oxytropis gorbunovii	2000	3800	2900	1800	2900	80	5600	5520	4274	21.268132896583996	5.307513695899418	12.02144594821564	8.494142986836966	416.2428710955018	1.2169915643831093	0.3281622917523297
10323	Afghanistan	Afghanistan	continent	35.635	69.969	Phlomoides acaulis (Rech. f.) Salmaki	Phlomoides acaulis	2000	3800	2900	1800	2900	80	5600	5520	4274	21.268132896583996	5.307513695899418	12.02144594821564	8.494142986836966	416.2428710955018	1.2169915643831093	0.3281622917523297
10323	Afghanistan	Afghanistan	continent	35.635	69.969	Cirsium rhizocephalum C. A. Mey.	Cirsium rhizocephalum	2000	3900	2950	1900	2900	80	5600	5520	4274	21.268132896583996	5.307513695899418	12.02144594821564	8.494142986836966	416.2428710955018	1.2169915643831093	0.3281622917523297
10323	Afghanistan	Afghanistan	continent	35.635	69.969	Colchicum luteum Baker	Colchicum luteum	2000	3900	2950	1900	2900	80	5600	5520	4274	21.268132896583996	5.307513695899418	12.02144594821564	8.494142986836966	416.2428710955018	1.2169915643831093	0.3281622917523297
10323	Afghanistan	Afghanistan	continent	35.635	69.969	Artemisia santolinifolia Krasch. in Krylov	Artemisia stechmanniana	2000	4100	3050	2100	3000	80	5600	5520	4274	21.268132896583996	4.756490847233931	12.009751407124387	8.482729176287096	425.44905800345146	1.2169915643831093	0.3281622917523297
10323	Afghanistan	Afghanistan	continent	35.635	69.969	Aconogonon bucharicum (Grig.) Holub	Koenigia coriaria	2000	4100	3050	2100	3000	80	5600	5520	4274	21.268132896583996	4.756490847233931	12.009751407124387	8.482729176287096	425.44905800345146	1.2169915643831093	0.3281622917523297
10323	Afghanistan	Afghanistan	continent	35.635	69.969	Alopecurus apiatus Ovcz. in Kom.	Alopecurus apiatus	2000	4100	3050	2100	3000	80	5600	5520	4274	21.268132896583996	4.756490847233931	12.009751407124387	8.482729176287096	425.44905800345146	1.2169915643831093	0.3281622917523297
10323	Afghanistan	Afghanistan	continent	35.635	69.969	Stipa caucasica Schmalh. subsp. caucasica	Stipa caucasica	2000	5000	3500	3000	3500	80	5600	5520	4274	21.268132896583996	1.615277597468466	11.539212499215257	8.492612241768823	426.5792838520866	1.2169915643831093	0.3281622917523297
10323	Afghanistan	Afghanistan	continent	35.635	69.969	Rosularia alpestris (Kar. & Kir.) Boriss. in Kom.	Rosularia alpestris	2000	4200	3100	2200	3100	80	5600	5520	4274	21.268132896583996	3.769701072776023	11.823983690417624	8.477974628118183	406.9780140064944	1.2169915643831093	0.3281622917523297
10323	Afghanistan	Afghanistan	continent	35.635	69.969	Alopecurus pratensis L.	Alopecurus pratensis	2000	4300	3150	2300	3100	80	5600	5520	4274	21.268132896583996	3.769701072776023	11.823983690417624	8.477974628118183	406.9780140064944	1.2169915643831093	0.3281622917523297
10323	Afghanistan	Afghanistan	continent	35.635	69.969	Inula rhizocephala Schrenk in Fisch. & C. A. Mey.	Inula rhizocephala	2000	4600	3300	2600	3300	80	5600	5520	4274	21.268132896583996	2.683359167173248	11.581159509605962	8.520922985257489	414.5255921738528	1.2169915643831093	0.3281622917523297
10323	Afghanistan	Afghanistan	continent	35.635	69.969	Oxyria digyna (L.) Hill	Oxyria digyna	2000	4700	3350	2700	3300	80	5600	5520	4274	21.268132896583996	2.683359167173248	11.581159509605962	8.520922985257489	414.5255921738528	1.2169915643831093	0.3281622917523297
10323	Afghanistan	Afghanistan	continent	35.635	69.969	Spinacia turkestanica Iljin	Spinacia turkestanica	200	1500	850	1300	800	80	5600	5520	4274	21.268132896583996	18.329726151570032	12.570112062642776	8.801772092562208	222.36668606670057	1.2169915643831093	0.3281622917523297
10323	Afghanistan	Afghanistan	continent	35.635	69.969	Cercis griffithii Boiss.	Cercis griffithii	200	2400	1300	2200	1300	80	5600	5520	4274	21.268132896583996	14.986596529088956	12.260773937735443	8.648611636613712	285.6979081180891	1.2169915643831093	0.3281622917523297
10323	Afghanistan	Afghanistan	continent	35.635	69.969	Eleocharis uniglumis (Link) Schult. in Schultes & Schultes f. subsp. uniglumis	Eleocharis uniglumis	200	3200	1700	3000	1700	80	5600	5520	4274	21.268132896583996	12.39935632886616	12.165662933275362	8.56851631420361	318.5541529902158	1.2169915643831093	0.3281622917523297
10323	Afghanistan	Afghanistan	continent	35.635	69.969	Halothamnus subaphyllus (C. A. Mey.) Botsch. subsp. psammophilus	Halothamnus subaphyllus	200	1500	850	1300	800	80	5600	5520	4274	21.268132896583996	18.329726151570032	12.570112062642776	8.801772092562208	222.36668606670057	1.2169915643831093	0.3281622917523297
10323	Afghanistan	Afghanistan	continent	35.635	69.969	Saussurea albescens (DC.) Sch. Bip.	Himalaiella albescens	2100	2300	2200	200	2200	80	5600	5520	4274	21.268132896583996	9.537703156921634	12.200564086510056	8.624386911599096	343.3279228302737	1.2169915643831093	0.3281622917523297
10323	Afghanistan	Afghanistan	continent	35.635	69.969	Saponaria stenopetala Rech. f.	Saponaria stenopetala	2100	2300	2200	200	2200	80	5600	5520	4274	21.268132896583996	9.537703156921634	12.200564086510056	8.624386911599096	343.3279228302737	1.2169915643831093	0.3281622917523297
10323	Afghanistan	Afghanistan	continent	35.635	69.969	Cotoneaster aitchisonii C. K. Schneider	Cotoneaster aitchisonii	2100	2300	2200	200	2200	80	5600	5520	4274	21.268132896583996	9.537703156921634	12.200564086510056	8.624386911599096	343.3279228302737	1.2169915643831093	0.3281622917523297
10323	Afghanistan	Afghanistan	continent	35.635	69.969	Cousinia graminifolia Rech. f. in Rech. f.	Cousinia graminifolia	2100	2400	2250	300	2200	80	5600	5520	4274	21.268132896583996	9.537703156921634	12.200564086510056	8.624386911599096	343.3279228302737	1.2169915643831093	0.3281622917523297
10323	Afghanistan	Afghanistan	continent	35.635	69.969	Chalcanthus renifolius (Boiss. & Hohen.) Boiss. in Boiss.	Chalcanthus renifolius	2100	2400	2250	300	2200	80	5600	5520	4274	21.268132896583996	9.537703156921634	12.200564086510056	8.624386911599096	343.3279228302737	1.2169915643831093	0.3281622917523297
10323	Afghanistan	Afghanistan	continent	35.635	69.969	Allium ionandrum Wendelbo	Allium ionandrum	2100	2400	2250	300	2200	80	5600	5520	4274	21.268132896583996	9.537703156921634	12.200564086510056	8.624386911599096	343.3279228302737	1.2169915643831093	0.3281622917523297
10323	Afghanistan	Afghanistan	continent	35.635	69.969	Astragalus interjectus I. Deml	Astragalus interjectus	2100	2500	2300	400	2300	80	5600	5520	4274	21.268132896583996	8.95968215792221	12.195283281625333	8.61263326959658	350.4564420682413	1.2169915643831093	0.3281622917523297
10323	Afghanistan	Afghanistan	continent	35.635	69.969	Cheseneya acaulis (Baker) Popov	Chesneya acaulis	2100	2500	2300	400	2300	80	5600	5520	4274	21.268132896583996	8.95968215792221	12.195283281625333	8.61263326959658	350.4564420682413	1.2169915643831093	0.3281622917523297
10323	Afghanistan	Afghanistan	continent	35.635	69.969	Cheseneya cuneata (Benth.) Ali	Chesneya cuneata	2100	2500	2300	400	2300	80	5600	5520	4274	21.268132896583996	8.95968215792221	12.195283281625333	8.61263326959658	350.4564420682413	1.2169915643831093	0.3281622917523297
10323	Afghanistan	Afghanistan	continent	35.635	69.969	Rosa macrophylla Lindl.	Rosa macrophylla	2100	2500	2300	400	2300	80	5600	5520	4274	21.268132896583996	8.95968215792221	12.195283281625333	8.61263326959658	350.4564420682413	1.2169915643831093	0.3281622917523297
10323	Afghanistan	Afghanistan	continent	35.635	69.969	Tulipa banuensis Grey-Wilson	Tulipa banuensis	2100	2500	2300	400	2300	80	5600	5520	4274	21.268132896583996	8.95968215792221	12.195283281625333	8.61263326959658	350.4564420682413	1.2169915643831093	0.3281622917523297
10323	Afghanistan	Afghanistan	continent	35.635	69.969	Chondrilla evae Lack in Rech. f.	Chondrilla evae	2100	2600	2350	500	2300	80	5600	5520	4274	21.268132896583996	8.95968215792221	12.195283281625333	8.61263326959658	350.4564420682413	1.2169915643831093	0.3281622917523297
10323	Afghanistan	Afghanistan	continent	35.635	69.969	Crataegus wattiana Hemsl. & Lace	Crataegus chlorocarpa	2100	2600	2350	500	2300	80	5600	5520	4274	21.268132896583996	8.95968215792221	12.195283281625333	8.61263326959658	350.4564420682413	1.2169915643831093	0.3281622917523297
10323	Afghanistan	Afghanistan	continent	35.635	69.969	Allium darwasicum Regel	Allium darwasicum	2100	2600	2350	500	2300	80	5600	5520	4274	21.268132896583996	8.95968215792221	12.195283281625333	8.61263326959658	350.4564420682413	1.2169915643831093	0.3281622917523297
10323	Afghanistan	Afghanistan	continent	35.635	69.969	Poa nemoralis L.	Poa nemoralis	2100	2600	2350	500	2300	80	5600	5520	4274	21.268132896583996	8.95968215792221	12.195283281625333	8.61263326959658	350.4564420682413	1.2169915643831093	0.3281622917523297
10323	Afghanistan	Afghanistan	continent	35.635	69.969	Eremurus himalaicus Baker	Eremurus himalaicus	2100	2600	2350	500	2300	80	5600	5520	4274	21.268132896583996	8.95968215792221	12.195283281625333	8.61263326959658	350.4564420682413	1.2169915643831093	0.3281622917523297
10323	Afghanistan	Afghanistan	continent	35.635	69.969	Ligusticum duriusculum (Rech. f. & Riedl) Leute	Oreocome duriuscula	2100	2700	2400	600	2400	80	5600	5520	4274	21.268132896583996	8.371059853878046	12.18495347178276	8.602150575575509	358.82051213826765	1.2169915643831093	0.3281622917523297
10323	Afghanistan	Afghanistan	continent	35.635	69.969	Psychrogeton obovatus (Benth.) Grierson	Psychrogeton obovatus	2100	2700	2400	600	2400	80	5600	5520	4274	21.268132896583996	8.371059853878046	12.18495347178276	8.602150575575509	358.82051213826765	1.2169915643831093	0.3281622917523297
10323	Afghanistan	Afghanistan	continent	35.635	69.969	Rhododendron afghanicum Aitch. & Hemsl.	Rhododendron afghanicum	2100	2700	2400	600	2400	80	5600	5520	4274	21.268132896583996	8.371059853878046	12.18495347178276	8.602150575575509	358.82051213826765	1.2169915643831093	0.3281622917523297
10323	Afghanistan	Afghanistan	continent	35.635	69.969	Astragalus coronilla Bunge subsp. coronilla	Astragalus coronilla	2100	2700	2400	600	2400	80	5600	5520	4274	21.268132896583996	8.371059853878046	12.18495347178276	8.602150575575509	358.82051213826765	1.2169915643831093	0.3281622917523297
10323	Afghanistan	Afghanistan	continent	35.635	69.969	Silene paghmanica Gilli	Silene paghmanica	2100	2800	2450	700	2400	80	5600	5520	4274	21.268132896583996	8.371059853878046	12.18495347178276	8.602150575575509	358.82051213826765	1.2169915643831093	0.3281622917523297
10323	Afghanistan	Afghanistan	continent	35.635	69.969	Astragalus bashgalensis Podlech	Astragalus bashgalensis	2100	2800	2450	700	2400	80	5600	5520	4274	21.268132896583996	8.371059853878046	12.18495347178276	8.602150575575509	358.82051213826765	1.2169915643831093	0.3281622917523297
10323	Afghanistan	Afghanistan	continent	35.635	69.969	Leonurus turkestanicus V. I. Krecz. & Kuprian.	Leonurus turkestanicus	2100	2800	2450	700	2400	80	5600	5520	4274	21.268132896583996	8.371059853878046	12.18495347178276	8.602150575575509	358.82051213826765	1.2169915643831093	0.3281622917523297
10323	Afghanistan	Afghanistan	continent	35.635	69.969	Scrophularia elegantissima Rech. f. & Wendelbo	Scrophularia elegantissima	2100	2900	2500	800	2500	80	5600	5520	4274	21.268132896583996	7.814498737911116	12.1743435246426	8.589855916819051	365.2764886695864	1.2169915643831093	0.3281622917523297
10323	Afghanistan	Afghanistan	continent	35.635	69.969	Cousinia koelzii Rech. f.	Cousinia koelzii	2100	3000	2550	900	2500	80	5600	5520	4274	21.268132896583996	7.814498737911116	12.1743435246426	8.589855916819051	365.2764886695864	1.2169915643831093	0.3281622917523297
10323	Afghanistan	Afghanistan	continent	35.635	69.969	Saussurea crupinastrum (Bornm.) Lipsch.	Saussurea crupinastrum	2100	3000	2550	900	2500	80	5600	5520	4274	21.268132896583996	7.814498737911116	12.1743435246426	8.589855916819051	365.2764886695864	1.2169915643831093	0.3281622917523297
10323	Afghanistan	Afghanistan	continent	35.635	69.969	Tragopogon vvedenskyi Pavlov	Tragopogon vvedenskyi	2100	3000	2550	900	2500	80	5600	5520	4274	21.268132896583996	7.814498737911116	12.1743435246426	8.589855916819051	365.2764886695864	1.2169915643831093	0.3281622917523297
10323	Afghanistan	Afghanistan	continent	35.635	69.969	Acanthophyllum crassinodum Yukhan. & Edmonson in Iran.	Acanthophyllum crassinodum	2100	3000	2550	900	2500	80	5600	5520	4274	21.268132896583996	7.814498737911116	12.1743435246426	8.589855916819051	365.2764886695864	1.2169915643831093	0.3281622917523297
10323	Afghanistan	Afghanistan	continent	35.635	69.969	Hedysarum volkii Rech. f.	Hedysarum volkii	2100	3000	2550	900	2500	80	5600	5520	4274	21.268132896583996	7.814498737911116	12.1743435246426	8.589855916819051	365.2764886695864	1.2169915643831093	0.3281622917523297
10323	Afghanistan	Afghanistan	continent	35.635	69.969	Anemone tetrasepala Royle	Anemonastrum tetrasepalum	2100	3000	2550	900	2500	80	5600	5520	4274	21.268132896583996	7.814498737911116	12.1743435246426	8.589855916819051	365.2764886695864	1.2169915643831093	0.3281622917523297
10323	Afghanistan	Afghanistan	continent	35.635	69.969	Iris microglossa Wendelbo	Iris microglossa	2100	3000	2550	900	2500	80	5600	5520	4274	21.268132896583996	7.814498737911116	12.1743435246426	8.589855916819051	365.2764886695864	1.2169915643831093	0.3281622917523297
10323	Afghanistan	Afghanistan	continent	35.635	69.969	Cirsium aitchisonii Boiss. in Boiss.	Cirsium aitchisonii	2100	3100	2600	1000	2600	80	5600	5520	4274	21.268132896583996	6.974157393018309	12.050230932402457	8.537467908966356	387.8610772417355	1.2169915643831093	0.3281622917523297
10323	Afghanistan	Afghanistan	continent	35.635	69.969	Picris nuristanica Bornm.	Picris nuristanica	2100	3100	2600	1000	2600	80	5600	5520	4274	21.268132896583996	6.974157393018309	12.050230932402457	8.537467908966356	387.8610772417355	1.2169915643831093	0.3281622917523297
10323	Afghanistan	Afghanistan	continent	35.635	69.969	Senecio krascheninnikovii Schischk.	Senecio krascheninnikovii	2100	3100	2600	1000	2600	80	5600	5520	4274	21.268132896583996	6.974157393018309	12.050230932402457	8.537467908966356	387.8610772417355	1.2169915643831093	0.3281622917523297
10323	Afghanistan	Afghanistan	continent	35.635	69.969	Taraxacum syriacum Boiss.	Taraxacum syriacum	2100	3100	2600	1000	2600	80	5600	5520	4274	21.268132896583996	6.974157393018309	12.050230932402457	8.537467908966356	387.8610772417355	1.2169915643831093	0.3281622917523297
10323	Afghanistan	Afghanistan	continent	35.635	69.969	Conringia planisiliqua Fisch. & C. A. Mey.	Conringia planisiliqua	2100	3100	2600	1000	2600	80	5600	5520	4274	21.268132896583996	6.974157393018309	12.050230932402457	8.537467908966356	387.8610772417355	1.2169915643831093	0.3281622917523297
10323	Afghanistan	Afghanistan	continent	35.635	69.969	Astragalus farakulumensis Širj. & Rech. f.	Astragalus farakulumensis	2100	3100	2600	1000	2600	80	5600	5520	4274	21.268132896583996	6.974157393018309	12.050230932402457	8.537467908966356	387.8610772417355	1.2169915643831093	0.3281622917523297
10323	Afghanistan	Afghanistan	continent	35.635	69.969	Astragalus sharestanicus Podlech & I. Deml	Astragalus sharestanicus	2100	3100	2600	1000	2600	80	5600	5520	4274	21.268132896583996	6.974157393018309	12.050230932402457	8.537467908966356	387.8610772417355	1.2169915643831093	0.3281622917523297
10323	Afghanistan	Afghanistan	continent	35.635	69.969	Trachyspermum paktianum Hedge	Trachyspermum paktianum	2100	3200	2650	1100	2600	80	5600	5520	4274	21.268132896583996	6.974157393018309	12.050230932402457	8.537467908966356	387.8610772417355	1.2169915643831093	0.3281622917523297
10323	Afghanistan	Afghanistan	continent	35.635	69.969	Campanula polyclada Rech. f. & Schiman-Czeika in Rech. f.	Campanula polyclada	2100	3200	2650	1100	2600	80	5600	5520	4274	21.268132896583996	6.974157393018309	12.050230932402457	8.537467908966356	387.8610772417355	1.2169915643831093	0.3281622917523297
10323	Afghanistan	Afghanistan	continent	35.635	69.969	Gentianopsis detonsa (Rottb.) Ma.	Gentianopsis detonsa	2100	3200	2650	1100	2600	80	5600	5520	4274	21.268132896583996	6.974157393018309	12.050230932402457	8.537467908966356	387.8610772417355	1.2169915643831093	0.3281622917523297
10323	Afghanistan	Afghanistan	continent	35.635	69.969	Ribes orientale Desf.	Ribes orientale	2100	3200	2650	1100	2600	80	5600	5520	4274	21.268132896583996	6.974157393018309	12.050230932402457	8.537467908966356	387.8610772417355	1.2169915643831093	0.3281622917523297
10323	Afghanistan	Afghanistan	continent	35.635	69.969	Pinus wallichiana A. B. Jacks.	Pinus wallichiana	2100	3300	2700	1200	2700	80	5600	5520	4274	21.268132896583996	6.412732189813421	12.042853149121203	8.521114395750786	397.354494440276	1.2169915643831093	0.3281622917523297
10323	Afghanistan	Afghanistan	continent	35.635	69.969	Scrithacola kurramensis (Kitam.) Alava	Scrithacola kuramensis	2100	3300	2700	1200	2700	80	5600	5520	4274	21.268132896583996	6.412732189813421	12.042853149121203	8.521114395750786	397.354494440276	1.2169915643831093	0.3281622917523297
10323	Afghanistan	Afghanistan	continent	35.635	69.969	Echinops paradoxus Rech. f.	Echinops paradoxus	2100	3300	2700	1200	2700	80	5600	5520	4274	21.268132896583996	6.412732189813421	12.042853149121203	8.521114395750786	397.354494440276	1.2169915643831093	0.3281622917523297
10323	Afghanistan	Afghanistan	continent	35.635	69.969	Jurinea mallophora Rech. f. & Köie	Jurinea mallophora	2100	3300	2700	1200	2700	80	5600	5520	4274	21.268132896583996	6.412732189813421	12.042853149121203	8.521114395750786	397.354494440276	1.2169915643831093	0.3281622917523297
10323	Afghanistan	Afghanistan	continent	35.635	69.969	Astragalus crassispinus Bunge	Astragalus crassispinus	2100	3300	2700	1200	2700	80	5600	5520	4274	21.268132896583996	6.412732189813421	12.042853149121203	8.521114395750786	397.354494440276	1.2169915643831093	0.3281622917523297
10323	Afghanistan	Afghanistan	continent	35.635	69.969	Astragalus merxmuelleri Podlech	Astragalus merxmuelleri	2100	3300	2700	1200	2700	80	5600	5520	4274	21.268132896583996	6.412732189813421	12.042853149121203	8.521114395750786	397.354494440276	1.2169915643831093	0.3281622917523297
10323	Afghanistan	Afghanistan	continent	35.635	69.969	Leonurus nuristanicus Murata	Leonurus nuristanicus	2100	3300	2700	1200	2700	80	5600	5520	4274	21.268132896583996	6.412732189813421	12.042853149121203	8.521114395750786	397.354494440276	1.2169915643831093	0.3281622917523297
10323	Afghanistan	Afghanistan	continent	35.635	69.969	Rumex paulsenianus Rech. f.	Rumex paulsenianus	2100	3300	2700	1200	2700	80	5600	5520	4274	21.268132896583996	6.412732189813421	12.042853149121203	8.521114395750786	397.354494440276	1.2169915643831093	0.3281622917523297
10323	Afghanistan	Afghanistan	continent	35.635	69.969	Veronica cardiocarpa (Kar. & Kir.) Walp. subsp. cardiocarpa	Veronica cardiocarpa	2100	4000	3050	1900	3000	80	5600	5520	4274	21.268132896583996	4.756490847233931	12.009751407124387	8.482729176287096	425.44905800345146	1.2169915643831093	0.3281622917523297
10323	Afghanistan	Afghanistan	continent	35.635	69.969	Scariola orientalis (Boiss.) Soják subsp. nuristanica	Lactuca orientalis	900	3800	2350	2900	2300	80	5600	5520	4274	21.268132896583996	8.95968215792221	12.195283281625333	8.61263326959658	350.4564420682413	1.2169915643831093	0.3281622917523297
10323	Afghanistan	Afghanistan	continent	35.635	69.969	Asyneuma thomsonii (Hook. f.) Bornm.	Asyneuma thomsonii	2100	3400	2750	1300	2700	80	5600	5520	4274	21.268132896583996	6.412732189813421	12.042853149121203	8.521114395750786	397.354494440276	1.2169915643831093	0.3281622917523297
10323	Afghanistan	Afghanistan	continent	35.635	69.969	Epilobium griffithianum Hausskn.	Epilobium griffithianum	2100	3500	2800	1400	2800	80	5600	5520	4274	21.268132896583996	5.8567814240760425	12.030787317428256	8.507968060894287	406.79448534914184	1.2169915643831093	0.3281622917523297
10323	Afghanistan	Afghanistan	continent	35.635	69.969	Ranunculus hirtellus D. Don in Royle	Ranunculus hirtellus	2100	3500	2800	1400	2800	80	5600	5520	4274	21.268132896583996	5.8567814240760425	12.030787317428256	8.507968060894287	406.79448534914184	1.2169915643831093	0.3281622917523297
10323	Afghanistan	Afghanistan	continent	35.635	69.969	Gallium asperuloides Edgew.	Galium asperuloides	2100	3500	2800	1400	2800	80	5600	5520	4274	21.268132896583996	5.8567814240760425	12.030787317428256	8.507968060894287	406.79448534914184	1.2169915643831093	0.3281622917523297
10323	Afghanistan	Afghanistan	continent	35.635	69.969	Gallium baghlanense Ehrend. & Schönb.-Tem. in Rech. f.	Galium baghlanense	2100	3500	2800	1400	2800	80	5600	5520	4274	21.268132896583996	5.8567814240760425	12.030787317428256	8.507968060894287	406.79448534914184	1.2169915643831093	0.3281622917523297
10323	Afghanistan	Afghanistan	continent	35.635	69.969	Cousinia pycnoloba Boiss.	Cousinia pycnoloba	2100	3600	2850	1500	2800	80	5600	5520	4274	21.268132896583996	5.8567814240760425	12.030787317428256	8.507968060894287	406.79448534914184	1.2169915643831093	0.3281622917523297
10323	Afghanistan	Afghanistan	continent	35.635	69.969	Minuartia afghanica Rech. f.	Sabulina afghanica	2100	3600	2850	1500	2800	80	5600	5520	4274	21.268132896583996	5.8567814240760425	12.030787317428256	8.507968060894287	406.79448534914184	1.2169915643831093	0.3281622917523297
10323	Afghanistan	Afghanistan	continent	35.635	69.969	Oxytropis proxima Boriss.	Oxytropis proxima	2100	3600	2850	1500	2800	80	5600	5520	4274	21.268132896583996	5.8567814240760425	12.030787317428256	8.507968060894287	406.79448534914184	1.2169915643831093	0.3281622917523297
10323	Afghanistan	Afghanistan	continent	35.635	69.969	Levisticum officinale W. D. J. Koch	Levisticum officinale	2100	3700	2900	1600	2900	80	5600	5520	4274	21.268132896583996	5.307513695899418	12.02144594821564	8.494142986836966	416.2428710955018	1.2169915643831093	0.3281622917523297
10323	Afghanistan	Afghanistan	continent	35.635	69.969	Cousinia pineticola Rech. f. & Gilli	Cousinia pineticola	2100	3700	2900	1600	2900	80	5600	5520	4274	21.268132896583996	5.307513695899418	12.02144594821564	8.494142986836966	416.2428710955018	1.2169915643831093	0.3281622917523297
10323	Afghanistan	Afghanistan	continent	35.635	69.969	Crepis multicaulis Ledeb.	Crepis multicaulis	2100	3800	2950	1700	2900	80	5600	5520	4274	21.268132896583996	5.307513695899418	12.02144594821564	8.494142986836966	416.2428710955018	1.2169915643831093	0.3281622917523297
10323	Afghanistan	Afghanistan	continent	35.635	69.969	Cerastium thomsonii Hook. f. in Hook. f.	Cerastium thomsonii	2100	3800	2950	1700	2900	80	5600	5520	4274	21.268132896583996	5.307513695899418	12.02144594821564	8.494142986836966	416.2428710955018	1.2169915643831093	0.3281622917523297
10323	Afghanistan	Afghanistan	continent	35.635	69.969	Sagina micrantha Bunge in Ledeb.	Sagina micrantha	2100	3800	2950	1700	2900	80	5600	5520	4274	21.268132896583996	5.307513695899418	12.02144594821564	8.494142986836966	416.2428710955018	1.2169915643831093	0.3281622917523297
10323	Afghanistan	Afghanistan	continent	35.635	69.969	Scutellaria kotkaiensis Rech f. in Rech f.	Scutellaria kotkaiensis	2100	3800	2950	1700	2900	80	5600	5520	4274	21.268132896583996	5.307513695899418	12.02144594821564	8.494142986836966	416.2428710955018	1.2169915643831093	0.3281622917523297
10323	Afghanistan	Afghanistan	continent	35.635	69.969	Tulipa oreophila Rech. f. in Rech. f.	Tulipa clusiana	900	3800	2350	2900	2300	80	5600	5520	4274	21.268132896583996	8.95968215792221	12.195283281625333	8.61263326959658	350.4564420682413	1.2169915643831093	0.3281622917523297
10323	Afghanistan	Afghanistan	continent	35.635	69.969	Astragalus leiosemius (Lipsky) Popov subsp. leiosemius	Astragalus leiosemius	2100	3900	3000	1800	3000	80	5600	5520	4274	21.268132896583996	4.756490847233931	12.009751407124387	8.482729176287096	425.44905800345146	1.2169915643831093	0.3281622917523297
10323	Afghanistan	Afghanistan	continent	35.635	69.969	Astragalus nigrivestitus Podlech	Astragalus nigrivestitus	2100	3900	3000	1800	3000	80	5600	5520	4274	21.268132896583996	4.756490847233931	12.009751407124387	8.482729176287096	425.44905800345146	1.2169915643831093	0.3281622917523297
10323	Afghanistan	Afghanistan	continent	35.635	69.969	Psychrogeton aucheri (DC.) Grierson	Psychrogeton aucheri	2100	4000	3050	1900	3000	80	5600	5520	4274	21.268132896583996	4.756490847233931	12.009751407124387	8.482729176287096	425.44905800345146	1.2169915643831093	0.3281622917523297
10323	Afghanistan	Afghanistan	continent	35.635	69.969	Astragalus lasiosemius Boiss.	Astragalus lasiosemius	2100	4200	3150	2100	3100	80	5600	5520	4274	21.268132896583996	3.769701072776023	11.823983690417624	8.477974628118183	406.9780140064944	1.2169915643831093	0.3281622917523297
10323	Afghanistan	Afghanistan	continent	35.635	69.969	Ranunculus natans C. A. Mey. in Ledeb.	Ranunculus natans	2100	4200	3150	2100	3100	80	5600	5520	4274	21.268132896583996	3.769701072776023	11.823983690417624	8.477974628118183	406.9780140064944	1.2169915643831093	0.3281622917523297
10323	Afghanistan	Afghanistan	continent	35.635	69.969	Artemisia rutifolia Steph. ex Spreng.	Artemisia rutifolia	2100	4300	3200	2200	3200	80	5600	5520	4274	21.268132896583996	3.3134127995981673	11.810377063204156	8.46581531484725	415.8031243958669	1.2169915643831093	0.3281622917523297
10323	Afghanistan	Afghanistan	continent	35.635	69.969	Oxytropis microsphaera Bunge	Oxytropis microsphaera	2100	4300	3200	2200	3200	80	5600	5520	4274	21.268132896583996	3.3134127995981673	11.810377063204156	8.46581531484725	415.8031243958669	1.2169915643831093	0.3281622917523297
10323	Afghanistan	Afghanistan	continent	35.635	69.969	Juncus membranaceus Royle	Juncus membranaceus	2100	4600	3350	2500	3300	80	5600	5520	4274	21.268132896583996	2.683359167173248	11.581159509605962	8.520922985257489	414.5255921738528	1.2169915643831093	0.3281622917523297
10323	Afghanistan	Afghanistan	continent	35.635	69.969	Trigonella freitagii Vassilcz.	Trigonella freitagii	2200	2300	2250	100	2200	80	5600	5520	4274	21.268132896583996	9.537703156921634	12.200564086510056	8.624386911599096	343.3279228302737	1.2169915643831093	0.3281622917523297
10323	Afghanistan	Afghanistan	continent	35.635	69.969	Allium choriotepalum Wendelbo	Allium choriotepalum	2200	2300	2250	100	2200	80	5600	5520	4274	21.268132896583996	9.537703156921634	12.200564086510056	8.624386911599096	343.3279228302737	1.2169915643831093	0.3281622917523297
10323	Afghanistan	Afghanistan	continent	35.635	69.969	Corydalis cornuta Royle	Corydalis cornuta	2200	2400	2300	200	2300	80	5600	5520	4274	21.268132896583996	8.95968215792221	12.195283281625333	8.61263326959658	350.4564420682413	1.2169915643831093	0.3281622917523297
10323	Afghanistan	Afghanistan	continent	35.635	69.969	Echinops hololeucus Rech. f.	Echinops hololeucus	2200	2500	2350	300	2300	80	5600	5520	4274	21.268132896583996	8.95968215792221	12.195283281625333	8.61263326959658	350.4564420682413	1.2169915643831093	0.3281622917523297
10323	Afghanistan	Afghanistan	continent	35.635	69.969	Trigonella xeromorpha Rech. f.	Trigonella xeromorpha	2200	2500	2350	300	2300	80	5600	5520	4274	21.268132896583996	8.95968215792221	12.195283281625333	8.61263326959658	350.4564420682413	1.2169915643831093	0.3281622917523297
10323	Afghanistan	Afghanistan	continent	35.635	69.969	Acantholimon subflavescens Rech f. & Schiman-Czeika in Rech f.	Acantholimon subflavescens	2200	2500	2350	300	2300	80	5600	5520	4274	21.268132896583996	8.95968215792221	12.195283281625333	8.61263326959658	350.4564420682413	1.2169915643831093	0.3281622917523297
10323	Afghanistan	Afghanistan	continent	35.635	69.969	Cotoneaster falconeri G. Klotz	Cotoneaster falconeri	2200	2500	2350	300	2300	80	5600	5520	4274	21.268132896583996	8.95968215792221	12.195283281625333	8.61263326959658	350.4564420682413	1.2169915643831093	0.3281622917523297
10323	Afghanistan	Afghanistan	continent	35.635	69.969	Swertia cordata Wall. in Numer.	Swertia cordata	2200	2600	2400	400	2400	80	5600	5520	4274	21.268132896583996	8.371059853878046	12.18495347178276	8.602150575575509	358.82051213826765	1.2169915643831093	0.3281622917523297
10323	Afghanistan	Afghanistan	continent	35.635	69.969	Cerasus griffithii Boiss. in Boiss.	Prunus griffithii	2200	2600	2400	400	2400	80	5600	5520	4274	21.268132896583996	8.371059853878046	12.18495347178276	8.602150575575509	358.82051213826765	1.2169915643831093	0.3281622917523297
10323	Afghanistan	Afghanistan	continent	35.635	69.969	Phlomoides freitagii (Rech. f.) Adylov	Phlomoides freitagii	2200	2650	2425	450	2400	80	5600	5520	4274	21.268132896583996	8.371059853878046	12.18495347178276	8.602150575575509	358.82051213826765	1.2169915643831093	0.3281622917523297
10323	Afghanistan	Afghanistan	continent	35.635	69.969	Prangos uloptera DC.	Prangos uloptera	2200	2700	2450	500	2400	80	5600	5520	4274	21.268132896583996	8.371059853878046	12.18495347178276	8.602150575575509	358.82051213826765	1.2169915643831093	0.3281622917523297
10323	Afghanistan	Afghanistan	continent	35.635	69.969	Spathipappus porphyrostephanus (Rech. f.) Tzvelev in Kom.	Tanacetum porphyrostephanum	2200	2700	2450	500	2400	80	5600	5520	4274	21.268132896583996	8.371059853878046	12.18495347178276	8.602150575575509	358.82051213826765	1.2169915643831093	0.3281622917523297
10323	Afghanistan	Afghanistan	continent	35.635	69.969	Fagopyrum tataricum (L.) Gaertn.	Fagopyrum tataricum	2200	2700	2450	500	2400	80	5600	5520	4274	21.268132896583996	8.371059853878046	12.18495347178276	8.602150575575509	358.82051213826765	1.2169915643831093	0.3281622917523297
10323	Afghanistan	Afghanistan	continent	35.635	69.969	Thesium multicaule Ledeb.	Thesium multicaule	2200	2700	2450	500	2400	80	5600	5520	4274	21.268132896583996	8.371059853878046	12.18495347178276	8.602150575575509	358.82051213826765	1.2169915643831093	0.3281622917523297
10323	Afghanistan	Afghanistan	continent	35.635	69.969	Stipa caragana Trin.	Stipa conferta	2200	2700	2450	500	2400	80	5600	5520	4274	21.268132896583996	8.371059853878046	12.18495347178276	8.602150575575509	358.82051213826765	1.2169915643831093	0.3281622917523297
10323	Afghanistan	Afghanistan	continent	35.635	69.969	Bupleurum kabulicum Rech. f.	Bupleurum kabulicum	2200	2800	2500	600	2500	80	5600	5520	4274	21.268132896583996	7.814498737911116	12.1743435246426	8.589855916819051	365.2764886695864	1.2169915643831093	0.3281622917523297
10323	Afghanistan	Afghanistan	continent	35.635	69.969	Cirsium turkestanium Petr.	Cirsium turkestanicum	2200	2800	2500	600	2500	80	5600	5520	4274	21.268132896583996	7.814498737911116	12.1743435246426	8.589855916819051	365.2764886695864	1.2169915643831093	0.3281622917523297
10323	Afghanistan	Afghanistan	continent	35.635	69.969	Cousinia chlorothyrsa Rech. f. & Köie	Cousinia chlorothyrsa	2200	2800	2500	600	2500	80	5600	5520	4274	21.268132896583996	7.814498737911116	12.1743435246426	8.589855916819051	365.2764886695864	1.2169915643831093	0.3281622917523297
10323	Afghanistan	Afghanistan	continent	35.635	69.969	Ligularia thomsonii (C. B. Clarke) Pojark.	Ligularia thomsonii	2200	2800	2500	600	2500	80	5600	5520	4274	21.268132896583996	7.814498737911116	12.1743435246426	8.589855916819051	365.2764886695864	1.2169915643831093	0.3281622917523297
10323	Afghanistan	Afghanistan	continent	35.635	69.969	Linum stocksianum Boiss.	Linum stocksianum	2200	2800	2500	600	2500	80	5600	5520	4274	21.268132896583996	7.814498737911116	12.1743435246426	8.589855916819051	365.2764886695864	1.2169915643831093	0.3281622917523297
10323	Afghanistan	Afghanistan	continent	35.635	69.969	Acantholimon koeiei Rech f. & Schiman-Czeika in Rech f.	Acantholimon koeiei	2200	2800	2500	600	2500	80	5600	5520	4274	21.268132896583996	7.814498737911116	12.1743435246426	8.589855916819051	365.2764886695864	1.2169915643831093	0.3281622917523297
10323	Afghanistan	Afghanistan	continent	35.635	69.969	Potentilla gerardiana Lehm.	Potentilla gerardiana	2200	2800	2500	600	2500	80	5600	5520	4274	21.268132896583996	7.814498737911116	12.1743435246426	8.589855916819051	365.2764886695864	1.2169915643831093	0.3281622917523297
10323	Afghanistan	Afghanistan	continent	35.635	69.969	Psychrogeton sharestanicus Rech. f. in Rech. f.	Psychrogeton shahrestanicus	2200	2900	2550	700	2500	80	5600	5520	4274	21.268132896583996	7.814498737911116	12.1743435246426	8.589855916819051	365.2764886695864	1.2169915643831093	0.3281622917523297
10323	Afghanistan	Afghanistan	continent	35.635	69.969	Euphorbia thomsoniana Boiss. in DC.	Euphorbia thomsoniana	2200	2900	2550	700	2500	80	5600	5520	4274	21.268132896583996	7.814498737911116	12.1743435246426	8.589855916819051	365.2764886695864	1.2169915643831093	0.3281622917523297
10323	Afghanistan	Afghanistan	continent	35.635	69.969	Acantholimon saxifragifolium Rech f. & Köie	Neogontscharovia saxifragifolia	2200	2900	2550	700	2500	80	5600	5520	4274	21.268132896583996	7.814498737911116	12.1743435246426	8.589855916819051	365.2764886695864	1.2169915643831093	0.3281622917523297
10323	Afghanistan	Afghanistan	continent	35.635	69.969	Abies spectabilis (D. Don) Mirb.	Abies spectabilis	2200	3000	2600	800	2600	80	5600	5520	4274	21.268132896583996	6.974157393018309	12.050230932402457	8.537467908966356	387.8610772417355	1.2169915643831093	0.3281622917523297
10323	Afghanistan	Afghanistan	continent	35.635	69.969	Saussurea chondrilloides C. Winkl.	Saussurea chondrilloides	2200	3000	2600	800	2600	80	5600	5520	4274	21.268132896583996	6.974157393018309	12.050230932402457	8.537467908966356	387.8610772417355	1.2169915643831093	0.3281622917523297
10323	Afghanistan	Afghanistan	continent	35.635	69.969	Xylanthemum paghmanese (Podlech) Bremer & Humphries	Xylanthemum paghmanense	2200	3000	2600	800	2600	80	5600	5520	4274	21.268132896583996	6.974157393018309	12.050230932402457	8.537467908966356	387.8610772417355	1.2169915643831093	0.3281622917523297
10323	Afghanistan	Afghanistan	continent	35.635	69.969	Astragalus chlorostachys Lindl.	Astragalus chlorostachys	2200	3000	2600	800	2600	80	5600	5520	4274	21.268132896583996	6.974157393018309	12.050230932402457	8.537467908966356	387.8610772417355	1.2169915643831093	0.3281622917523297
10323	Afghanistan	Afghanistan	continent	35.635	69.969	Astragalus ghoratensis Podlech	Astragalus ghoratensis	2200	3000	2600	800	2600	80	5600	5520	4274	21.268132896583996	6.974157393018309	12.050230932402457	8.537467908966356	387.8610772417355	1.2169915643831093	0.3281622917523297
10323	Afghanistan	Afghanistan	continent	35.635	69.969	Lathyrus pratensis L.	Lathyrus pratensis	2200	3000	2600	800	2600	80	5600	5520	4274	21.268132896583996	6.974157393018309	12.050230932402457	8.537467908966356	387.8610772417355	1.2169915643831093	0.3281622917523297
10323	Afghanistan	Afghanistan	continent	35.635	69.969	Gentiana huxleyi Kusn.	Gentiana huxleyi	2200	3000	2600	800	2600	80	5600	5520	4274	21.268132896583996	6.974157393018309	12.050230932402457	8.537467908966356	387.8610772417355	1.2169915643831093	0.3281622917523297
10323	Afghanistan	Afghanistan	continent	35.635	69.969	Parnassia nubicola Wall. subsp. occidentalis	Parnassia nubicola	2200	3000	2600	800	2600	80	5600	5520	4274	21.268132896583996	6.974157393018309	12.050230932402457	8.537467908966356	387.8610772417355	1.2169915643831093	0.3281622917523297
10323	Afghanistan	Afghanistan	continent	35.635	69.969	Acantholimon distichum Rech f. & Schiman-Czeika in Rech f.	Acantholimon distichum	2200	3000	2600	800	2600	80	5600	5520	4274	21.268132896583996	6.974157393018309	12.050230932402457	8.537467908966356	387.8610772417355	1.2169915643831093	0.3281622917523297
10323	Afghanistan	Afghanistan	continent	35.635	69.969	Acantholimon griffithianum Boiss. in DC.	Acantholimon griffithianum	2200	3000	2600	800	2600	80	5600	5520	4274	21.268132896583996	6.974157393018309	12.050230932402457	8.537467908966356	387.8610772417355	1.2169915643831093	0.3281622917523297
10323	Afghanistan	Afghanistan	continent	35.635	69.969	Gallium boreale L.	Galium boreale	2200	3000	2600	800	2600	80	5600	5520	4274	21.268132896583996	6.974157393018309	12.050230932402457	8.537467908966356	387.8610772417355	1.2169915643831093	0.3281622917523297
10323	Afghanistan	Afghanistan	continent	35.635	69.969	Inula obtusifolia A. Kern.	Inula obtusifolia	2200	3100	2650	900	2600	80	5600	5520	4274	21.268132896583996	6.974157393018309	12.050230932402457	8.537467908966356	387.8610772417355	1.2169915643831093	0.3281622917523297
10323	Afghanistan	Afghanistan	continent	35.635	69.969	Pentanema pygmaeum (Gilli) Rech. f. in Rech. f.	Pentanema pygmaeum	2200	3100	2650	900	2600	80	5600	5520	4274	21.268132896583996	6.974157393018309	12.050230932402457	8.537467908966356	387.8610772417355	1.2169915643831093	0.3281622917523297
10323	Afghanistan	Afghanistan	continent	35.635	69.969	Arnebia speciosa Aitch. & Hemsl.	Arnebia speciosa	2200	3100	2650	900	2600	80	5600	5520	4274	21.268132896583996	6.974157393018309	12.050230932402457	8.537467908966356	387.8610772417355	1.2169915643831093	0.3281622917523297
10323	Afghanistan	Afghanistan	continent	35.635	69.969	Poa angustifolia L.	Poa angustifolia	2200	3100	2650	900	2600	80	5600	5520	4274	21.268132896583996	6.974157393018309	12.050230932402457	8.537467908966356	387.8610772417355	1.2169915643831093	0.3281622917523297
10323	Afghanistan	Afghanistan	continent	35.635	69.969	Astragalus paktiensis Podlech	Astragalus paktiensis	2200	3200	2700	1000	2700	80	5600	5520	4274	21.268132896583996	6.412732189813421	12.042853149121203	8.521114395750786	397.354494440276	1.2169915643831093	0.3281622917523297
10323	Afghanistan	Afghanistan	continent	35.635	69.969	Centaurea ruthenica Lam.	Rhaponticoides ruthenica	2200	3300	2750	1100	2700	80	5600	5520	4274	21.268132896583996	6.412732189813421	12.042853149121203	8.521114395750786	397.354494440276	1.2169915643831093	0.3281622917523297
10323	Afghanistan	Afghanistan	continent	35.635	69.969	Ribes janczewskii Pojark.	Ribes janczewskii	2200	3300	2750	1100	2700	80	5600	5520	4274	21.268132896583996	6.412732189813421	12.042853149121203	8.521114395750786	397.354494440276	1.2169915643831093	0.3281622917523297
10323	Afghanistan	Afghanistan	continent	35.635	69.969	Myricaria squamosa Desv.	Myricaria squamosa	2200	3300	2750	1100	2700	80	5600	5520	4274	21.268132896583996	6.412732189813421	12.042853149121203	8.521114395750786	397.354494440276	1.2169915643831093	0.3281622917523297
10323	Afghanistan	Afghanistan	continent	35.635	69.969	Piptatherum hilariae Pazij	Piptatherum hilariae	2200	3300	2750	1100	2700	80	5600	5520	4274	21.268132896583996	6.412732189813421	12.042853149121203	8.521114395750786	397.354494440276	1.2169915643831093	0.3281622917523297
10323	Afghanistan	Afghanistan	continent	35.635	69.969	Saponaria kermanensis Bornm.	Saponaria kermanensis	2200	3400	2800	1200	2800	80	5600	5520	4274	21.268132896583996	5.8567814240760425	12.030787317428256	8.507968060894287	406.79448534914184	1.2169915643831093	0.3281622917523297
10323	Afghanistan	Afghanistan	continent	35.635	69.969	Hippophae rhamnoides L. subsp. turkestanica	Hippophae rhamnoides	2200	3400	2800	1200	2800	80	5600	5520	4274	21.268132896583996	5.8567814240760425	12.030787317428256	8.507968060894287	406.79448534914184	1.2169915643831093	0.3281622917523297
10323	Afghanistan	Afghanistan	continent	35.635	69.969	Parnassia cabulica Planch. ex C. B. Clarke in Hook f.	Parnassia cabulica	2200	3400	2800	1200	2800	80	5600	5520	4274	21.268132896583996	5.8567814240760425	12.030787317428256	8.507968060894287	406.79448534914184	1.2169915643831093	0.3281622917523297
10323	Afghanistan	Afghanistan	continent	35.635	69.969	Acantholimon chitralicum Rech f. & Schiman-Czeika in Rech f.	Acantholimon chitralicum	2200	3400	2800	1200	2800	80	5600	5520	4274	21.268132896583996	5.8567814240760425	12.030787317428256	8.507968060894287	406.79448534914184	1.2169915643831093	0.3281622917523297
10323	Afghanistan	Afghanistan	continent	35.635	69.969	Artemisia ghoratensis Podlech in Rech. f.	Seriphidium ghoratense	2200	3500	2850	1300	2800	80	5600	5520	4274	21.268132896583996	5.8567814240760425	12.030787317428256	8.507968060894287	406.79448534914184	1.2169915643831093	0.3281622917523297
10323	Afghanistan	Afghanistan	continent	35.635	69.969	Pterocephalus (Scabiosa) afghanicus Aitch. & Hemsl. subsp. afghanicus	Pterocephalus afghanicus	2200	3500	2850	1300	2800	80	5600	5520	4274	21.268132896583996	5.8567814240760425	12.030787317428256	8.507968060894287	406.79448534914184	1.2169915643831093	0.3281622917523297
10323	Afghanistan	Afghanistan	continent	35.635	69.969	Astragalus rhizocephalus Baker subsp. rhizocephalus	Astragalus rhizocephalus	2200	3800	3000	1600	3000	80	5600	5520	4274	21.268132896583996	4.756490847233931	12.009751407124387	8.482729176287096	425.44905800345146	1.2169915643831093	0.3281622917523297
10323	Afghanistan	Afghanistan	continent	35.635	69.969	Oxytropis panjshirica Podlech & I. Deml	Oxytropis panjshirica	2200	3500	2850	1300	2800	80	5600	5520	4274	21.268132896583996	5.8567814240760425	12.030787317428256	8.507968060894287	406.79448534914184	1.2169915643831093	0.3281622917523297
10323	Afghanistan	Afghanistan	continent	35.635	69.969	Jaeschkea oligosperma (Griseb.) Knobl.	Jaeschkea oligosperma	2200	3500	2850	1300	2800	80	5600	5520	4274	21.268132896583996	5.8567814240760425	12.030787317428256	8.507968060894287	406.79448534914184	1.2169915643831093	0.3281622917523297
10323	Afghanistan	Afghanistan	continent	35.635	69.969	Scutellaria glutinosa Benth. in DC.	Scutellaria glutinosa	2200	3500	2850	1300	2800	80	5600	5520	4274	21.268132896583996	5.8567814240760425	12.030787317428256	8.507968060894287	406.79448534914184	1.2169915643831093	0.3281622917523297
10323	Afghanistan	Afghanistan	continent	35.635	69.969	Lagochilus cabulicus Benth. in DC.	Lagochilus cabulicus	2200	3570	2885	1370	2800	80	5600	5520	4274	21.268132896583996	5.8567814240760425	12.030787317428256	8.507968060894287	406.79448534914184	1.2169915643831093	0.3281622917523297
10323	Afghanistan	Afghanistan	continent	35.635	69.969	Cousinia racemosa Boiss.	Cousinia racemosa	2200	3700	2950	1500	2900	80	5600	5520	4274	21.268132896583996	5.307513695899418	12.02144594821564	8.494142986836966	416.2428710955018	1.2169915643831093	0.3281622917523297
10323	Afghanistan	Afghanistan	continent	35.635	69.969	Libanotis buchtormense (Fisch.) Spreng.	Seseli buchtormense	2200	3800	3000	1600	3000	80	5600	5520	4274	21.268132896583996	4.756490847233931	12.009751407124387	8.482729176287096	425.44905800345146	1.2169915643831093	0.3281622917523297
10323	Afghanistan	Afghanistan	continent	35.635	69.969	Acanthophyllum schugnanicum Schischk. in Kom.	Acanthophyllum schugnanicum	2200	4000	3100	1800	3100	80	5600	5520	4274	21.268132896583996	3.769701072776023	11.823983690417624	8.477974628118183	406.9780140064944	1.2169915643831093	0.3281622917523297
10323	Afghanistan	Afghanistan	continent	35.635	69.969	Trigonella adscendens (Nevski) Afan. & Gontsch. in Kom. & Gontsch.	Trigonella adscendens	2200	4000	3100	1800	3100	80	5600	5520	4274	21.268132896583996	3.769701072776023	11.823983690417624	8.477974628118183	406.9780140064944	1.2169915643831093	0.3281622917523297
10323	Afghanistan	Afghanistan	continent	35.635	69.969	Psathyrostachys caduca (Boiss.) Melderis	Psathyrostachys caduca	2200	4000	3100	1800	3100	80	5600	5520	4274	21.268132896583996	3.769701072776023	11.823983690417624	8.477974628118183	406.9780140064944	1.2169915643831093	0.3281622917523297
10323	Afghanistan	Afghanistan	continent	35.635	69.969	Brachyactis roylei (DC.) Wendelbo	Neobrachyactis roylei	2200	4100	3150	1900	3100	80	5600	5520	4274	21.268132896583996	3.769701072776023	11.823983690417624	8.477974628118183	406.9780140064944	1.2169915643831093	0.3281622917523297
10323	Afghanistan	Afghanistan	continent	35.635	69.969	Taraxacum elegantiforme Soest	Taraxacum elegantiforme	2200	4100	3150	1900	3100	80	5600	5520	4274	21.268132896583996	3.769701072776023	11.823983690417624	8.477974628118183	406.9780140064944	1.2169915643831093	0.3281622917523297
10323	Afghanistan	Afghanistan	continent	35.635	69.969	Sedum ewersii Ledeb.	Hylotelephium ewersii	2200	4100	3150	1900	3100	80	5600	5520	4274	21.268132896583996	3.769701072776023	11.823983690417624	8.477974628118183	406.9780140064944	1.2169915643831093	0.3281622917523297
10323	Afghanistan	Afghanistan	continent	35.635	69.969	Scorzonera codringtonii Rech. f.	Scorzonera codringtonii	2200	4200	3200	2000	3200	80	5600	5520	4274	21.268132896583996	3.3134127995981673	11.810377063204156	8.46581531484725	415.8031243958669	1.2169915643831093	0.3281622917523297
10323	Afghanistan	Afghanistan	continent	35.635	69.969	Senecio analogus DC.	Jacobaea analoga	2200	4200	3200	2000	3200	80	5600	5520	4274	21.268132896583996	3.3134127995981673	11.810377063204156	8.46581531484725	415.8031243958669	1.2169915643831093	0.3281622917523297
10323	Afghanistan	Afghanistan	continent	35.635	69.969	Oxytropis griffithii Boiss. in Boiss.	Oxytropis griffithii	2200	4200	3200	2000	3200	80	5600	5520	4274	21.268132896583996	3.3134127995981673	11.810377063204156	8.46581531484725	415.8031243958669	1.2169915643831093	0.3281622917523297
10323	Afghanistan	Afghanistan	continent	35.635	69.969	Aconitum rotundifolium Kar. & Kir.	Aconitum rotundifolium	2200	4200	3200	2000	3200	80	5600	5520	4274	21.268132896583996	3.3134127995981673	11.810377063204156	8.46581531484725	415.8031243958669	1.2169915643831093	0.3281622917523297
10323	Afghanistan	Afghanistan	continent	35.635	69.969	Allium carolinianum Redouté	Allium carolinianum	2200	4200	3200	2000	3200	80	5600	5520	4274	21.268132896583996	3.3134127995981673	11.810377063204156	8.46581531484725	415.8031243958669	1.2169915643831093	0.3281622917523297
10323	Afghanistan	Afghanistan	continent	35.635	69.969	Cicer macracanthum Popov	Cicer macracanthum	2200	4300	3250	2100	3200	80	5600	5520	4274	21.268132896583996	3.3134127995981673	11.810377063204156	8.46581531484725	415.8031243958669	1.2169915643831093	0.3281622917523297
10323	Afghanistan	Afghanistan	continent	35.635	69.969	Hordeum brevisubulatum (Trin.) Link	Hordeum brevisubulatum	2200	4300	3250	2100	3200	80	5600	5520	4274	21.268132896583996	3.3134127995981673	11.810377063204156	8.46581531484725	415.8031243958669	1.2169915643831093	0.3281622917523297
10323	Afghanistan	Afghanistan	continent	35.635	69.969	Cousinia auriculata Boiss.	Cousinia auriculata	2200	4400	3300	2200	3300	80	5600	5520	4274	21.268132896583996	2.683359167173248	11.581159509605962	8.520922985257489	414.5255921738528	1.2169915643831093	0.3281622917523297
10323	Afghanistan	Afghanistan	continent	35.635	69.969	Koeleria macrantha (Ledeb.) Schult.	Koeleria macrantha	2200	4600	3400	2400	3400	80	5600	5520	4274	21.268132896583996	2.141243206199996	11.559813525038944	8.506944185356382	421.2052593019174	1.2169915643831093	0.3281622917523297
10323	Afghanistan	Afghanistan	continent	35.635	69.969	Gentiana aquatica L.	Gentiana aquatica	2200	4700	3450	2500	3400	80	5600	5520	4274	21.268132896583996	2.141243206199996	11.559813525038944	8.506944185356382	421.2052593019174	1.2169915643831093	0.3281622917523297
10323	Afghanistan	Afghanistan	continent	35.635	69.969	Persicaria vivipara (L.) Ronse Decr.	Bistorta vivipara	2200	4800	3500	2600	3500	80	5600	5520	4274	21.268132896583996	1.615277597468466	11.539212499215257	8.492612241768823	426.5792838520866	1.2169915643831093	0.3281622917523297
10323	Afghanistan	Afghanistan	continent	35.635	69.969	Nepeta paulsenii Briq.	Nepeta podostachys	2200	5100	3650	2900	3600	80	5600	5520	4274	21.268132896583996	1.1155915538106074	11.519991822228295	8.47846770518195	432.6994409715623	1.2169915643831093	0.3281622917523297
10323	Afghanistan	Afghanistan	continent	35.635	69.969	Spathipappus griffithii (C. B. Clarke) Tzvelev in Kom.	Tanacetum griffithii	2230	4950	3590	2720	3500	80	5600	5520	4274	21.268132896583996	1.615277597468466	11.539212499215257	8.492612241768823	426.5792838520866	1.2169915643831093	0.3281622917523297
10323	Afghanistan	Afghanistan	continent	35.635	69.969	Tetrataenium olgae (Regel & Schmalh.) Manden.	Tetrataenium olgae	2300	3800	3050	1500	3000	80	5600	5520	4274	21.268132896583996	4.756490847233931	12.009751407124387	8.482729176287096	425.44905800345146	1.2169915643831093	0.3281622917523297
10323	Afghanistan	Afghanistan	continent	35.635	69.969	Cousinia rigidissima Rech. f. in Rech. f.	Cousinia rigidissima	2300	2400	2350	100	2300	80	5600	5520	4274	21.268132896583996	8.95968215792221	12.195283281625333	8.61263326959658	350.4564420682413	1.2169915643831093	0.3281622917523297
10323	Afghanistan	Afghanistan	continent	35.635	69.969	Tricholepis eburnea Rech. f. in Rech. f.	Tricholepis eburnea	2300	2400	2350	100	2300	80	5600	5520	4274	21.268132896583996	8.95968215792221	12.195283281625333	8.61263326959658	350.4564420682413	1.2169915643831093	0.3281622917523297
10323	Afghanistan	Afghanistan	continent	35.635	69.969	Artemisia andersiana Podlech in Rech. f.	Artemisia andersiana	2300	2500	2400	200	2400	80	5600	5520	4274	21.268132896583996	8.371059853878046	12.18495347178276	8.602150575575509	358.82051213826765	1.2169915643831093	0.3281622917523297
10323	Afghanistan	Afghanistan	continent	35.635	69.969	Echinops freitagii Rech. f.	Echinops freitagii	2300	2500	2400	200	2400	80	5600	5520	4274	21.268132896583996	8.371059853878046	12.18495347178276	8.602150575575509	358.82051213826765	1.2169915643831093	0.3281622917523297
10323	Afghanistan	Afghanistan	continent	35.635	69.969	Caragana ulicina Stocks	Caragana ulicina	2300	2500	2400	200	2400	80	5600	5520	4274	21.268132896583996	8.371059853878046	12.18495347178276	8.602150575575509	358.82051213826765	1.2169915643831093	0.3281622917523297
10323	Afghanistan	Afghanistan	continent	35.635	69.969	Onobrychis cornuta (L.) Desv. subsp. cornuta	Onobrychis cornuta	2300	2500	2400	200	2400	80	5600	5520	4274	21.268132896583996	8.371059853878046	12.18495347178276	8.602150575575509	358.82051213826765	1.2169915643831093	0.3281622917523297
10323	Afghanistan	Afghanistan	continent	35.635	69.969	Linaria nuristanica Patzak	Linaria grandiflora	2300	2500	2400	200	2400	80	5600	5520	4274	21.268132896583996	8.371059853878046	12.18495347178276	8.602150575575509	358.82051213826765	1.2169915643831093	0.3281622917523297
10323	Afghanistan	Afghanistan	continent	35.635	69.969	Poa polycolea Stapf in Hook. f.	Poa polycolea	2300	2500	2400	200	2400	80	5600	5520	4274	21.268132896583996	8.371059853878046	12.18495347178276	8.602150575575509	358.82051213826765	1.2169915643831093	0.3281622917523297
10323	Afghanistan	Afghanistan	continent	35.635	69.969	Johrenia platycarpa Boiss.	Dichoropetalum platycarpum	2300	2600	2450	300	2400	80	5600	5520	4274	21.268132896583996	8.371059853878046	12.18495347178276	8.602150575575509	358.82051213826765	1.2169915643831093	0.3281622917523297
10323	Afghanistan	Afghanistan	continent	35.635	69.969	Lathyrus mulkak Lipsky	Lathyrus mulkak	2300	2600	2450	300	2400	80	5600	5520	4274	21.268132896583996	8.371059853878046	12.18495347178276	8.602150575575509	358.82051213826765	1.2169915643831093	0.3281622917523297
10323	Afghanistan	Afghanistan	continent	35.635	69.969	Artemisia glanduligera Podlech in Rech. f. subsp. kotgaiensis	Seriphidium glanduligerum	700	3200	1950	2500	1900	80	5600	5520	4274	21.268132896583996	10.883979099786217	12.109343006817776	8.544310684667316	328.06916598862756	1.2169915643831093	0.3281622917523297
10323	Afghanistan	Afghanistan	continent	35.635	69.969	Cousinia araneotexta Rech. f. in Rech. f.	Cousinia araneotexta	2300	2700	2500	400	2500	80	5600	5520	4274	21.268132896583996	7.814498737911116	12.1743435246426	8.589855916819051	365.2764886695864	1.2169915643831093	0.3281622917523297
10323	Afghanistan	Afghanistan	continent	35.635	69.969	Serratula latifolia Boiss.	Klasea latifolia	2300	2700	2500	400	2500	80	5600	5520	4274	21.268132896583996	7.814498737911116	12.1743435246426	8.589855916819051	365.2764886695864	1.2169915643831093	0.3281622917523297
10323	Afghanistan	Afghanistan	continent	35.635	69.969	Thalictrum pedunculatum Edgew.	Thalictrum pedunculatum	2300	2700	2500	400	2500	80	5600	5520	4274	21.268132896583996	7.814498737911116	12.1743435246426	8.589855916819051	365.2764886695864	1.2169915643831093	0.3281622917523297
10323	Afghanistan	Afghanistan	continent	35.635	69.969	Arisaema jacquemontii Blume	Arisaema jacquemontii	2300	2700	2500	400	2500	80	5600	5520	4274	21.268132896583996	7.814498737911116	12.1743435246426	8.589855916819051	365.2764886695864	1.2169915643831093	0.3281622917523297
10323	Afghanistan	Afghanistan	continent	35.635	69.969	Astragalus longistipitatus Boriss.	Astragalus longistipitatus	2300	2800	2550	500	2500	80	5600	5520	4274	21.268132896583996	7.814498737911116	12.1743435246426	8.589855916819051	365.2764886695864	1.2169915643831093	0.3281622917523297
10323	Afghanistan	Afghanistan	continent	35.635	69.969	Tetrapogon villosus Desf.	Tetrapogon villosus	2300	2800	2550	500	2500	80	5600	5520	4274	21.268132896583996	7.814498737911116	12.1743435246426	8.589855916819051	365.2764886695864	1.2169915643831093	0.3281622917523297
10323	Afghanistan	Afghanistan	continent	35.635	69.969	Asplenium septentrionale L. (Hoffm.) subsp. caucasicum	Asplenium septentrionale	1700	3000	2350	1300	2300	80	5600	5520	4274	21.268132896583996	8.95968215792221	12.195283281625333	8.61263326959658	350.4564420682413	1.2169915643831093	0.3281622917523297
10323	Afghanistan	Afghanistan	continent	35.635	69.969	Saussurea leptophylla Hemsl. in Hooker	Saussurea leptophylla	2300	3000	2650	700	2600	80	5600	5520	4274	21.268132896583996	6.974157393018309	12.050230932402457	8.537467908966356	387.8610772417355	1.2169915643831093	0.3281622917523297
10323	Afghanistan	Afghanistan	continent	35.635	69.969	Astragalus altimurensis I. Deml	Astragalus altimurensis	2300	3000	2650	700	2600	80	5600	5520	4274	21.268132896583996	6.974157393018309	12.050230932402457	8.537467908966356	387.8610772417355	1.2169915643831093	0.3281622917523297
10323	Afghanistan	Afghanistan	continent	35.635	69.969	Astragalus erythrosemius Boiss. in Boiss.	Astragalus erythrosemius	2300	3000	2650	700	2600	80	5600	5520	4274	21.268132896583996	6.974157393018309	12.050230932402457	8.537467908966356	387.8610772417355	1.2169915643831093	0.3281622917523297
10323	Afghanistan	Afghanistan	continent	35.635	69.969	Acantholimon stenoraphium Rech f.	Acantholimon stenorhaphium	2300	3000	2650	700	2600	80	5600	5520	4274	21.268132896583996	6.974157393018309	12.050230932402457	8.537467908966356	387.8610772417355	1.2169915643831093	0.3281622917523297
10323	Afghanistan	Afghanistan	continent	35.635	69.969	Ferula grigoriewii B. Fedtsch	Ferula grigoriewii	2300	3100	2700	800	2700	80	5600	5520	4274	21.268132896583996	6.412732189813421	12.042853149121203	8.521114395750786	397.354494440276	1.2169915643831093	0.3281622917523297
10323	Afghanistan	Afghanistan	continent	35.635	69.969	Seseli afghanicum (Podlech) Pimenov.	Seseli afghanicum	2300	3100	2700	800	2700	80	5600	5520	4274	21.268132896583996	6.412732189813421	12.042853149121203	8.521114395750786	397.354494440276	1.2169915643831093	0.3281622917523297
10323	Afghanistan	Afghanistan	continent	35.635	69.969	Astragalus jabbor-khailii Kitam.	Astragalus jabbor-khailii	2300	3100	2700	800	2700	80	5600	5520	4274	21.268132896583996	6.412732189813421	12.042853149121203	8.521114395750786	397.354494440276	1.2169915643831093	0.3281622917523297
10323	Afghanistan	Afghanistan	continent	35.635	69.969	Chamaeleon cuneatum (Boiss.) Dittrich	Chamaeleon cuneatus	2300	3200	2750	900	2700	80	5600	5520	4274	21.268132896583996	6.412732189813421	12.042853149121203	8.521114395750786	397.354494440276	1.2169915643831093	0.3281622917523297
10323	Afghanistan	Afghanistan	continent	35.635	69.969	Cuscuta brevistyla A. Braun ex A. Rich.	Cuscuta brevistyla	2300	3200	2750	900	2700	80	5600	5520	4274	21.268132896583996	6.412732189813421	12.042853149121203	8.521114395750786	397.354494440276	1.2169915643831093	0.3281622917523297
10323	Afghanistan	Afghanistan	continent	35.635	69.969	Astragalus franziskae I. Deml	Astragalus franziskae	2300	3200	2750	900	2700	80	5600	5520	4274	21.268132896583996	6.412732189813421	12.042853149121203	8.521114395750786	397.354494440276	1.2169915643831093	0.3281622917523297
10323	Afghanistan	Afghanistan	continent	35.635	69.969	Cicer nuristanicum Kitam.	Cicer nuristanicum	2300	3200	2750	900	2700	80	5600	5520	4274	21.268132896583996	6.412732189813421	12.042853149121203	8.521114395750786	397.354494440276	1.2169915643831093	0.3281622917523297
10323	Afghanistan	Afghanistan	continent	35.635	69.969	Iris kopetdagensis (Vved.) B. Mathew & Wendelbo in Rech. f.	Iris kopetdagensis	2300	3200	2750	900	2700	80	5600	5520	4274	21.268132896583996	6.412732189813421	12.042853149121203	8.521114395750786	397.354494440276	1.2169915643831093	0.3281622917523297
10323	Afghanistan	Afghanistan	continent	35.635	69.969	Astragalus terrestris Kitam.	Astragalus terrestris	2300	3300	2800	1000	2800	80	5600	5520	4274	21.268132896583996	5.8567814240760425	12.030787317428256	8.507968060894287	406.79448534914184	1.2169915643831093	0.3281622917523297
10323	Afghanistan	Afghanistan	continent	35.635	69.969	Acantholimon cephalotes Boiss. in DC.	Acantholimon cephalotes	2300	3300	2800	1000	2800	80	5600	5520	4274	21.268132896583996	5.8567814240760425	12.030787317428256	8.507968060894287	406.79448534914184	1.2169915643831093	0.3281622917523297
10323	Afghanistan	Afghanistan	continent	35.635	69.969	Cousinia eurylepis Rech. f.	Cousinia eurylepis	2300	3400	2850	1100	2800	80	5600	5520	4274	21.268132896583996	5.8567814240760425	12.030787317428256	8.507968060894287	406.79448534914184	1.2169915643831093	0.3281622917523297
10323	Afghanistan	Afghanistan	continent	35.635	69.969	Pertya mattfeldii Bornm.	Pertya mattfeldii	2300	3400	2850	1100	2800	80	5600	5520	4274	21.268132896583996	5.8567814240760425	12.030787317428256	8.507968060894287	406.79448534914184	1.2169915643831093	0.3281622917523297
10323	Afghanistan	Afghanistan	continent	35.635	69.969	Taraxacum purpurei-petiolatum Soest	Taraxacum purpureipetiolatum	2300	3400	2850	1100	2800	80	5600	5520	4274	21.268132896583996	5.8567814240760425	12.030787317428256	8.507968060894287	406.79448534914184	1.2169915643831093	0.3281622917523297
10323	Afghanistan	Afghanistan	continent	35.635	69.969	Betula utilis D. Don var. occidentalis	Betula utilis	2300	3500	2900	1200	2900	80	5600	5520	4274	21.268132896583996	5.307513695899418	12.02144594821564	8.494142986836966	416.2428710955018	1.2169915643831093	0.3281622917523297
10323	Afghanistan	Afghanistan	continent	35.635	69.969	Brachyactis pubescens (DC.) Aitch. & C. B. Clarke	Neobrachyactis pubescens	2300	3500	2900	1200	2900	80	5600	5520	4274	21.268132896583996	5.307513695899418	12.02144594821564	8.494142986836966	416.2428710955018	1.2169915643831093	0.3281622917523297
10323	Afghanistan	Afghanistan	continent	35.635	69.969	Astragalus albovillosus Kitam.	Astragalus albovillosus	2300	3500	2900	1200	2900	80	5600	5520	4274	21.268132896583996	5.307513695899418	12.02144594821564	8.494142986836966	416.2428710955018	1.2169915643831093	0.3281622917523297
10323	Afghanistan	Afghanistan	continent	35.635	69.969	Astragalus bijugus Širj. & Rech. f.	Astragalus bijugus	2300	3500	2900	1200	2900	80	5600	5520	4274	21.268132896583996	5.307513695899418	12.02144594821564	8.494142986836966	416.2428710955018	1.2169915643831093	0.3281622917523297
10323	Afghanistan	Afghanistan	continent	35.635	69.969	Viola turkestanica Regel & Schmalh.	Viola turkestanica	2300	3500	2900	1200	2900	80	5600	5520	4274	21.268132896583996	5.307513695899418	12.02144594821564	8.494142986836966	416.2428710955018	1.2169915643831093	0.3281622917523297
10323	Afghanistan	Afghanistan	continent	35.635	69.969	Zeravschania minjanensis (Rech. f.) Rech. f. in Rech. f.	Zeravschania minjanensis	2300	3600	2950	1300	2900	80	5600	5520	4274	21.268132896583996	5.307513695899418	12.02144594821564	8.494142986836966	416.2428710955018	1.2169915643831093	0.3281622917523297
[truncated: 87,059 more rows]
