# Supplementary material for: Diurnal temperature range as a key predictor of plants’ elevation ranges globally
Source: Nat Commun. 2023 Nov 30;14:7890. doi: 10.1038/s41467-023-43477-8 (PMC10689480; doi:10.1038/s41467-023-43477-8)
Supplement: Supplementary file 6 — Source Data [file 41467_2023_43477_MOESM6_ESM.zip]

Archive with 62 entries (59 files):
- Source Data/
- Source Data/.DS_Store
- __MACOSX/Source Data/._.DS_Store
- Source Data/supplementary/
- Source Data/main text/
- Source Data/supplementary/figure_S6-a.csv
- Source Data/supplementary/figure_S4-c.csv
- Source Data/supplementary/figure_S4-b.csv
- Source Data/supplementary/figure_S6-b.csv
- Source Data/supplementary/figure_S4-a.csv
- Source Data/supplementary/figure_S6-c.csv
- Source Data/supplementary/figure_S6-g.csv
- Source Data/supplementary/figure_S4-e.csv
- Source Data/supplementary/.DS_Store
- __MACOSX/Source Data/supplementary/._.DS_Store
- Source Data/supplementary/figure_S4-d.csv
- Source Data/supplementary/figure_S6-f.csv
- Source Data/supplementary/figure_S6-d.csv
- Source Data/supplementary/figure_S4-f.csv
- Source Data/supplementary/figure_S4-g.csv
- Source Data/supplementary/figure_S6-e.csv
- Source Data/supplementary/figure_S5-a.csv
- Source Data/supplementary/figure_S5-c.csv
- Source Data/supplementary/figure_S5-b.csv
- Source Data/supplementary/figure_S5-f.csv
- Source Data/supplementary/figure_S5-g.csv
- Source Data/supplementary/figure_S3-a.csv
- Source Data/supplementary/figure_S3-c.csv
- Source Data/supplementary/figure_S5-e.csv
- Source Data/supplementary/figure_S5-d.csv
- Source Data/supplementary/figure_S3-b.csv
- Source Data/supplementary/figure_S5-i.csv
- Source Data/supplementary/figure_S9-d.csv
- Source Data/supplementary/figure_S9-e.csv
- Source Data/supplementary/figure_S11-a.csv
- Source Data/supplementary/figure_S5-h.csv
- Source Data/supplementary/figure_S11-c.csv
- Source Data/supplementary/figure_S9-f.csv
- Source Data/supplementary/figure_S11-b.csv
- Source Data/supplementary/figure_S9-b.csv
- Source Data/supplementary/figure_S9-c.csv
- Source Data/supplementary/figure_S9-a.csv
- Source Data/supplementary/figure_S6-h.csv
- Source Data/supplementary/figure_S14-f.csv
- Source Data/supplementary/figure_S6-i.csv
- Source Data/supplementary/figure_S4-i.csv
- Source Data/supplementary/figure_S14-d.csv
- Source Data/supplementary/figure_S14-e.csv
- Source Data/supplementary/figure_S4-h.csv
- Source Data/supplementary/figure_S14-a.csv
- Source Data/supplementary/figure_S14-b.csv
- Source Data/supplementary/figure_S14-c.csv
- Source Data/main text/figure_3-c.csv
- Source Data/main text/.DS_Store
- __MACOSX/Source Data/main text/._.DS_Store
- Source Data/main text/figure_3-b.csv
- Source Data/main text/figure_3-a.csv
- Source Data/main text/figure_4-a.csv
- Source Data/main text/figure_4-b.csv
- Source Data/main text/figure_2-a.csv
- Source Data/main text/figure_2-c.csv
- Source Data/main text/figure_2-b.csv
