# Supplementary material for: Diurnal temperature range as a key predictor of plants’ elevation ranges globally
Source: Nat Commun. 2023 Nov 30;14:7890. doi: 10.1038/s41467-023-43477-8 (PMC10689480; doi:10.1038/s41467-023-43477-8)
Supplement: Supplementary file 6 — Source Data [file 41467_2023_43477_MOESM6_ESM.zip › Source Data/supplementary/figure_S6-a.csv]

rowid	expl_var	exclusion_zone	elevation_span	std_from	location	sp_range	land_type	x	est_range_mean	est_range_sd	se_min	se_max
1	dtr	0	2500	top	Afghanistan	5.828338952537438	continent	10.82137900729558	5.831412903049973	0.03489430426183517	5.796518598788138	5.866307207311808
2	dtr	0	2500	top	Alborz Mountains	5.9750117294200145	continent	8.488523789752229	5.9774496812275135	0.03615136619309961	5.941298315034414	6.013601047420613
3	dtr	0	2500	top	Bioko	6.514257375225561	island	1.522877923011911	6.507569066947026	0.06082889543949323	6.446740171507533	6.568397962386519
4	dtr	0	2500	top	Canary	6.380944202675329	island	0.9397274914020542	6.381762058541311	0.04114475780771284	6.340617300733598	6.422906816349023
5	dtr	0	2500	top	Cantabria	5.980676873939783	continent	6.753274964498508	6.013545806280162	0.11060934117557028	5.902936465104592	6.124155147455733
6	dtr	0	2500	top	Cape Verde	6.320640967258608	island	0.7989653278211409	6.327347400799144	0.06878511947767646	6.258562281321467	6.3961325202768204
7	dtr	0	2500	top	Colombian Andes	5.7546457289803525	continent	5.954024600374689	5.7559938052164314	0.014766123048460136	5.741227682167971	5.770759928264892
8	dtr	0	2500	top	Crete	6.442217620188193	island	1.2323003239329935	6.441914708773566	0.029891673331212947	6.412023035442353	6.471806382104779
9	dtr	0	2500	top	Hawaii	5.8156778195761625	island	4.454670663196554	5.844497596923788	0.06529694472061003	5.779200652203178	5.909794541644398
10	dtr	0	2500	top	Hengduan	5.920944696442503	continent	7.816543627989632	5.923483006736777	0.031777383382113104	5.891705623354665	5.95526039011889
11	dtr	0	2500	top	Jaya	6.540718205433759	island	4.690050097640844	6.528692332033363	0.049077096779353124	6.47961523525401	6.577769428812716
12	dtr	0	2500	top	Kenya	5.961155230706873	continent	9.668512730868285	5.963933640591989	0.04848494749332376	5.915448693098665	6.012418588085313
13	dtr	0	2500	top	La Amistad	6.387158212465201	continent	4.201916379346207	6.3858048486571946	0.025524970776764206	6.36027987788043	6.411329819433959
14	dtr	0	2500	top	Lazio	6.40750617775105	continent	8.04490414137475	6.404339359510052	0.025546506458308416	6.378792853051744	6.429885865968361
15	dtr	0	2500	top	Mt Ararat	6.025918764829771	continent	10.232844769522561	6.024425383376015	0.06375782843968998	5.960667554936325	6.088183211815705
16	dtr	0	2500	top	Mt Etna	5.98220105395644	island	5.774836420394755	5.989013214045168	0.04453309102305091	5.944480123022117	6.033546305068219
17	dtr	0	2500	top	Mt Kilimanjaro	5.990582419316616	continent	9.200495779709577	5.993002949875556	0.05233692996903728	5.940666019906518	6.045339879844593
18	dtr	0	2500	top	Nanga Parbat	5.703377871111689	continent	9.17497776449262	5.715890568836761	0.04822937972285802	5.667661189113903	5.764119948559618
19	dtr	0	2500	top	Nepal	5.952143612046863	continent	9.11100755547421	5.95408794560036	0.03641407321775249	5.917673872382608	5.990502018818113
20	dtr	0	2500	top	Reunion	6.761204385983196	island	0.9518135453926566	6.749574820005217	0.04609519482873117	6.703479625176485	6.795670014833948
21	dtr	0	2500	top	Santa Rosa Mountains	5.845973073511956	continent	13.070139319468717	5.847213954034544	0.05129440424456489	5.7959195497899785	5.898508358279109
22	dtr	0	2500	top	Sierra Nevada	6.427500608233259	continent	10.28566327751808	6.422261798986164	0.02749890281355957	6.394762896172605	6.449760701799724
23	dtr	0	2500	top	Sierra San Pedro Martir	5.822785916170993	continent	12.040623955454405	5.827767725701973	0.05537721335934785	5.772390512342625	5.883144939061321
24	dtr	0	2500	top	South-Eastern Pyrenees	6.430986215101031	continent	8.723099402406758	6.427197106563937	0.025870974567398956	6.401326131996538	6.4530680811313355
25	dtr	0	2500	top	Swiss Alps	5.936886407681346	continent	7.9365120853951	5.940185117738837	0.03482408484804793	5.905361032890789	5.975009202586885
26	dtr	0	2500	top	Taiwan	6.581155868308544	island	5.294006789925856	6.575415878279652	0.03237647683158248	6.54303940144807	6.6077923551112345
27	dtr	0	2500	top	Tajikistan	6.219519744043702	continent	9.541639980201259	6.215980850893153	0.03373346350391327	6.18224738738924	6.249714314397067
28	dtr	0	2500	top	Utah	6.271770121623869	continent	11.556551571701524	6.267957779189982	0.02667124006326441	6.241286539126717	6.294629019253247
29	dtr	0	2500	top	Venezuelan Andes	5.78636140575029	continent	6.2372450340484855	5.792565158001161	0.031727235872315636	5.760837922128846	5.824292393873477
30	dtr	0	2500	top	Wind River Mountains	6.089092551441452	continent	11.462683418511736	6.085884673939895	0.03633895882994766	6.049545715109947	6.122223632769843
