# Supplementary material for: Diurnal temperature range as a key predictor of plants’ elevation ranges globally
Source: Nat Commun. 2023 Nov 30;14:7890. doi: 10.1038/s41467-023-43477-8 (PMC10689480; doi:10.1038/s41467-023-43477-8)
Supplement: Supplementary file 6 — Source Data [file 41467_2023_43477_MOESM6_ESM.zip › Source Data/supplementary/figure_S4-c.csv]

rowid	expl_var	exclusion_zone	elevation_span	std_from	location	sp_range	land_type	x	est_range_mean	est_range_sd	se_min	se_max
1	past_dmat	0	1500	top	Afghanistan	5.649539706187736	continent	1.2169915643831093	5.651296562415789	0.059016440501769324	5.59228012191402	5.710313002917558
2	past_dmat	0	1500	top	Alborz Mountains	5.698220499740358	continent	1.1302497386932373	5.698184904989305	0.07568719410241335	5.622497710886892	5.773872099091719
3	past_dmat	0	1500	top	Azores	5.621403413964377	island	0.978999137878418	5.634122897301131	0.09981254955945439	5.534310347741677	5.733935446860585
4	past_dmat	0	1500	top	Baekdudaegan Mountains	5.57247642865904	continent	1.1187497244940854	5.574444191496988	0.04390700221832652	5.530537189278661	5.6183511937153146
5	past_dmat	0	1500	top	Bioko	6.0349697640463305	island	0.6309986114501953	6.0194237196718285	0.06979484710452481	5.949628872567303	6.089218566776354
6	past_dmat	0	1500	top	Canary	5.633021882194713	island	0.63800048828125	5.642635670846458	0.06660078551904436	5.576034885327413	5.7092364563655025
7	past_dmat	0	1500	top	Cantabria	6.031477464423062	continent	1.170999526977539	5.938470656511179	0.14559897272447306	5.792871683786706	6.084069629235652
8	past_dmat	0	1500	top	Cape Verde	6.101218654901381	island	0.7387495040893555	6.054983361337045	0.10282092154893341	5.952162439788111	6.157804282885978
9	past_dmat	0	1500	top	Chicauma	5.50328237409092	continent	0.9995002746582032	5.511657656617527	0.0538831917567223	5.457774464860805	5.5655408483742494
10	past_dmat	0	1500	top	Colombian Andes	5.674235780624135	continent	0.7903937137488164	5.675234397048123	0.025140794521766426	5.650093602526357	5.700375191569889
11	past_dmat	0	1500	top	Crete	6.046579952176432	island	0.8942915598551409	6.039602536680602	0.040539450458971886	5.999063086221629	6.080141987139574
12	past_dmat	0	1500	top	Cyprus	6.315863497617409	island	0.7352214919196225	6.307150179635852	0.03583932080048794	6.271310858835364	6.34298950043634
13	past_dmat	0	1500	top	Denali	6.157136938333648	continent	1.694666862487793	6.139436916927388	0.04903396861036301	6.090402948317025	6.188470885537751
14	past_dmat	0	1500	top	Drakensberg	5.865750718411316	continent	0.6444997787475586	5.864548543674865	0.033856182344653436	5.830692361330212	5.8984047260195185
15	past_dmat	0	1500	top	Euboea	5.960127872956813	island	0.9422502517700196	5.956864232856012	0.03466081491674196	5.92220341793927	5.991525047772754
16	past_dmat	0	1500	top	Golestan	5.483943546839955	continent	0.7686665852864571	5.488614322220948	0.03554932576735079	5.453064996453597	5.524163647988298
17	past_dmat	0	1500	top	Hawaii	6.002436172091549	island	0.6092495918273926	5.944187882403439	0.15315435657246299	5.791033525830976	6.0973422389759016
18	past_dmat	0	1500	top	Hengduan	5.526983005668331	continent	1.1344999819993973	5.534592027824456	0.060632788152207344	5.473959239672248	5.595224815976663
19	past_dmat	0	1500	top	Jamaica	5.464167043061346	island	0.48961035410562914	5.470451850646515	0.03718299065603187	5.433268859990483	5.507634841302546
20	past_dmat	0	1500	top	Jaya	5.897188208505052	island	0.4687497615814209	5.894538267940617	0.0577059955752155	5.836832272365402	5.952244263515833
21	past_dmat	0	1500	top	Kenya	4.911506053865815	continent	0.639417076110842	5.067464218333164	0.1212122133311589	4.946252005002005	5.188676431664323
22	past_dmat	0	1500	top	La Amistad	6.103156780961847	continent	0.5768340428670271	6.097042944845377	0.039374111964833244	6.057668832880544	6.1364170568102105
23	past_dmat	0	1500	top	Lazio	5.739995043619119	continent	1.4282083113988229	5.738248190751593	0.03372956034882547	5.7045186304027675	5.771977751100418
24	past_dmat	0	1500	top	Mt Ararat	5.532097701319199	continent	1.0390000343322754	5.556150180889427	0.10461905506941753	5.451531125820009	5.660769235958845
25	past_dmat	0	1500	top	Mt Etna	5.602958323101341	island	1.0732502937316897	5.612662403921188	0.09175584041398586	5.520906563507203	5.704418244335174
26	past_dmat	0	1500	top	Mt Kilimanjaro	5.99603782048174	continent	0.8015003204345703	5.967624256455344	0.09576944242846447	5.87185481402688	6.063393698883808
27	past_dmat	0	1500	top	Nanga Parbat	5.457285020943325	continent	1.4664584112664056	5.467034439899137	0.06933217293928046	5.397702266959856	5.5363666128384175
28	past_dmat	0	1500	top	Nepal	5.633752025147312	continent	1.296775184075038	5.635493834215299	0.07303593997484216	5.562457894240457	5.708529774190141
29	past_dmat	0	1500	top	Nevada Test Site	5.4793808576846645	continent	1.190500259399414	5.484057313590234	0.04253329568039566	5.441524017909838	5.526590609270629
30	past_dmat	0	1500	top	Owens Peak	5.529037444683813	continent	1.054750680923462	5.53697922987046	0.05999798300798929	5.476981246862471	5.596977212878449
31	past_dmat	0	1500	top	Reunion	6.16922002939606	island	0.41324949264526367	6.1562130773950905	0.05468231112372294	6.101530766271368	6.210895388518813
32	past_dmat	0	1500	top	Santa Rosa Mountains	5.382299279584884	continent	0.9950008392333984	5.398756684720783	0.061440647331405585	5.337316037389377	5.460197332052188
33	past_dmat	0	1500	top	Sierra Nevada	5.881676867549741	continent	1.3280007044474296	5.875548754704171	0.045350006521262524	5.830198748182909	5.920898761225434
34	past_dmat	0	1500	top	Sierra San Pedro Martir	5.594369703033752	continent	0.8204998970031738	5.600578492776216	0.053855641559113425	5.546722851217102	5.65443413433533
35	past_dmat	0	1500	top	Socotra	5.587388172225618	island	0.6653327941894531	5.593248739094485	0.046555721922075764	5.54669301717241	5.639804461016561
36	past_dmat	0	1500	top	South-Eastern Pyrenees	5.852315628948368	continent	1.2890000343322754	5.848944238068675	0.03565051620102688	5.813293721867648	5.884594754269703
37	past_dmat	0	1500	top	Swiss Alps	4.90039764035325	continent	1.290500084559122	4.974178313677791	0.0878071686939505	4.8863711449838405	5.061985482371741
38	past_dmat	0	1500	top	Tahoe	5.49042423352802	continent	0.9737499952316284	5.496889897565372	0.045967688029582884	5.450922209535789	5.5428575855949545
39	past_dmat	0	1500	top	Taiwan	5.764992954801133	island	0.791999340057373	5.764501651933143	0.04029155909411949	5.724210092839024	5.804793211027262
40	past_dmat	0	1500	top	Tajikistan	5.613652767163505	continent	1.4596249056359132	5.614177596519813	0.06091087898416774	5.553266717535645	5.675088475503981
41	past_dmat	0	1500	top	Tasmania	5.965671144361094	island	0.5611673196156808	5.964309588185627	0.025723553000390198	5.938586035185237	5.990033141186018
42	past_dmat	0	1500	top	Utah	5.743555094631832	continent	1.0494642257690423	5.742916127474153	0.03761614428714427	5.705299983187009	5.780532271761297
43	past_dmat	0	1500	top	Venezuelan Andes	5.860529189281766	continent	0.9849170049031564	5.853921673206653	0.06135244898780669	5.7925692242188465	5.915274122194459
44	past_dmat	0	1500	top	Wind River Mountains	5.952253814461678	continent	0.8764166521529355	5.946551399212099	0.045917025090462235	5.900634374121637	5.992468424302562
