# Supplementary material for: Diurnal temperature range as a key predictor of plants’ elevation ranges globally
Source: Nat Commun. 2023 Nov 30;14:7890. doi: 10.1038/s41467-023-43477-8 (PMC10689480; doi:10.1038/s41467-023-43477-8)
Supplement: Supplementary file 6 — Source Data [file 41467_2023_43477_MOESM6_ESM.zip › Source Data/supplementary/figure_S4-b.csv]

rowid	expl_var	exclusion_zone	elevation_span	std_from	location	sp_range	land_type	x	est_range_mean	est_range_sd	se_min	se_max
1	ts	0	1500	top	Afghanistan	5.649539706187736	continent	8.29048507719419	5.650785858222382	0.058989954795010506	5.591795903427371	5.709775813017393
2	ts	0	1500	top	Alborz Mountains	5.698220499740358	continent	7.797459175659575	5.696162025999812	0.07591121447408379	5.620250811525729	5.772073240473896
3	ts	0	1500	top	Azores	5.621403413964377	island	2.8987383337239407	5.639957099150762	0.1013101996298525	5.538646899520909	5.741267298780615
4	ts	0	1500	top	Baekdudaegan Mountains	5.57247642865904	continent	8.914455727140876	5.574601645074192	0.04364951740940477	5.530952127664787	5.618251162483596
5	ts	0	1500	top	Bioko	6.0349697640463305	island	0.8059038752895201	6.020232642607475	0.06848876679890399	5.951743875808571	6.088721409406379
6	ts	0	1500	top	Canary	5.633021882194713	island	2.2421773926566497	5.641136606122968	0.06620073720475816	5.57493586891821	5.707337343327726
7	ts	0	1500	top	Cantabria	6.031477464423062	continent	4.530948299945586	5.95456105636538	0.14543488464707957	5.8091261717183	6.09999594101246
8	ts	0	1500	top	Cape Verde	6.101218654901381	island	1.563506508389869	6.058503889390483	0.10463113304766887	5.953872756342814	6.163135022438152
9	ts	0	1500	top	Chicauma	5.50328237409092	continent	5.82427324363391	5.5114969817589206	0.05364697568299271	5.457850006075928	5.565143957441913
10	ts	0	1500	top	Colombian Andes	5.674235780624135	continent	0.23445034393516645	5.675915591395749	0.025300137704527242	5.650615453691222	5.7012157291002765
11	ts	0	1500	top	Crete	6.046579952176432	island	4.83913410531673	6.0397253232367385	0.040414751136933984	5.999310572099804	6.080140074373673
12	ts	0	1500	top	Cyprus	6.315863497617409	island	5.540543327460603	6.306271729317689	0.03576884566589037	6.270502883651798	6.342040574983579
13	ts	0	1500	top	Denali	6.157136938333648	continent	11.005500368376786	6.140432723532587	0.04835214280192672	6.09208058073066	6.188784866334514
14	ts	0	1500	top	Drakensberg	5.865750718411316	continent	3.9947392554399026	5.863721596476872	0.03378270221641574	5.829938894260456	5.897504298693288
15	ts	0	1500	top	Euboea	5.960127872956813	island	5.8256471134049175	5.956252920174157	0.0348923130389972	5.92136060713516	5.991145233213155
16	ts	0	1500	top	Golestan	5.483943546839955	continent	8.665157313083764	5.4866299735851936	0.03531528862944991	5.451314684955744	5.521945262214643
17	ts	0	1500	top	Hawaii	6.002436172091549	island	1.279787733056127	5.9398255519925955	0.15277007981261514	5.78705547217998	6.092595631805211
18	ts	0	1500	top	Hengduan	5.526983005668331	continent	6.128738588114877	5.534851273280523	0.06089364241727952	5.473957630863244	5.595744915697803
19	ts	0	1500	top	Jamaica	5.464167043061346	island	0.8650435813767137	5.470269253977973	0.03760426637546731	5.4326649876025055	5.50787352035344
20	ts	0	1500	top	Jaya	5.897188208505052	island	0.35514831237878436	5.894376580368934	0.057439217552306056	5.836937362816627	5.95181579792124
21	ts	0	1500	top	Kenya	4.911506053865815	continent	0.6586208261065052	5.069922270288848	0.12164366983537002	4.948278600453478	5.191565940124218
22	ts	0	1500	top	La Amistad	6.103156780961847	continent	0.41095592871134656	6.097656488393633	0.03929073325720304	6.05836575513643	6.136947221650836
23	ts	0	1500	top	Lazio	5.739995043619119	continent	6.26006458069818	5.739524951869642	0.033377395623444626	5.706147556246197	5.772902347493087
24	ts	0	1500	top	Mt Ararat	5.532097701319199	continent	8.57829051100258	5.5487274310559584	0.10356130606936471	5.445166124986594	5.652288737125323
25	ts	0	1500	top	Mt Etna	5.602958323101341	island	5.390867907377891	5.616565837355589	0.0905275873451553	5.5260382500104335	5.707093424700744
26	ts	0	1500	top	Mt Kilimanjaro	5.99603782048174	continent	0.9507429652677395	5.972660208772561	0.09709028726986989	5.8755699215026915	6.069750496042431
27	ts	0	1500	top	Nanga Parbat	5.457285020943325	continent	7.917343870852829	5.4700691122607425	0.06937498561488742	5.400694126645855	5.53944409787563
28	ts	0	1500	top	Nepal	5.633752025147312	continent	7.00619852611323	5.637871085952491	0.07275243045430521	5.5651186554981855	5.710623516406796
29	ts	0	1500	top	Nevada Test Site	5.4793808576846645	continent	8.315944484069854	5.483713294882124	0.04292076773152547	5.440792527150599	5.526634062613649
30	ts	0	1500	top	Owens Peak	5.529037444683813	continent	7.653434328333914	5.535491834433613	0.06052391943516735	5.474967914998446	5.59601575386878
31	ts	0	1500	top	Reunion	6.16922002939606	island	1.5163899859252423	6.154751007247626	0.05481625653128617	6.09993475071634	6.209567263778911
32	ts	0	1500	top	Santa Rosa Mountains	5.382299279584884	continent	5.9167031774753065	5.397510357032775	0.06130282980932242	5.336207527223453	5.4588131868420975
33	ts	0	1500	top	Sierra Nevada	5.881676867549741	continent	5.903616994194548	5.87651939483524	0.04446214090214075	5.832057253933099	5.920981535737381
34	ts	0	1500	top	Sierra San Pedro Martir	5.594369703033752	continent	5.559426333615079	5.598745032728113	0.053866277549852896	5.54487875517826	5.652611310277965
35	ts	0	1500	top	Socotra	5.587388172225618	island	1.1322242860492466	5.593324123885329	0.046360203633205734	5.546963920252123	5.639684327518534
36	ts	0	1500	top	South-Eastern Pyrenees	5.852315628948368	continent	5.603160261170812	5.849956376260072	0.03504211633308682	5.814914259926985	5.884998492593159
37	ts	0	1500	top	Swiss Alps	4.90039764035325	continent	6.15045971141512	4.977703293031237	0.08885435284610975	4.8888489401851265	5.066557645877347
38	ts	0	1500	top	Tahoe	5.49042423352802	continent	7.239561529493113	5.496169579001099	0.04578601432522652	5.450383564675872	5.541955593326326
39	ts	0	1500	top	Taiwan	5.764992954801133	island	3.3625157011468962	5.764978569545467	0.04022391685206042	5.724754652693407	5.805202486397527
40	ts	0	1500	top	Tajikistan	5.613652767163505	continent	7.9676375220044875	5.615855536091417	0.06067824063845671	5.55517729545296	5.676533776729874
41	ts	0	1500	top	Tasmania	5.965671144361094	island	2.9546653131387703	5.963761981536466	0.025360343407816347	5.93840163812865	5.989122324944282
42	ts	0	1500	top	Utah	5.743555094631832	continent	8.38747035410718	5.741706456156563	0.038234323367488623	5.7034721327890745	5.779940779524051
43	ts	0	1500	top	Venezuelan Andes	5.860529189281766	continent	0.3072649373186899	5.858254417764413	0.061196499413404715	5.797057918351008	5.919450917177818
44	ts	0	1500	top	Wind River Mountains	5.952253814461678	continent	8.107957628980929	5.944493907040899	0.045930789779221375	5.898563117261678	5.99042469682012
