# Supplementary material for: Diurnal temperature range as a key predictor of plants’ elevation ranges globally
Source: Nat Commun. 2023 Nov 30;14:7890. doi: 10.1038/s41467-023-43477-8 (PMC10689480; doi:10.1038/s41467-023-43477-8)
Supplement: Supplementary file 6 — Source Data [file 41467_2023_43477_MOESM6_ESM.zip › Source Data/supplementary/figure_S6-b.csv]

rowid	expl_var	exclusion_zone	elevation_span	std_from	location	sp_range	land_type	x	est_range_mean	est_range_sd	se_min	se_max
1	ts	0	2500	top	Afghanistan	5.828338952537438	continent	8.352660620287663	5.831433867876864	0.03447306385941938	5.796960804017445	5.8659069317362835
2	ts	0	2500	top	Alborz Mountains	5.9750117294200145	continent	7.823352397674906	5.97667492059356	0.03655886668199137	5.940116053911568	6.013233787275551
3	ts	0	2500	top	Bioko	6.514257375225561	island	0.8491542600009659	6.501449732627132	0.061585926846353174	6.439863805780779	6.563035659473486
4	ts	0	2500	top	Canary	6.380944202675329	island	2.2062028207697826	6.377853211434663	0.04119307016686099	6.336660141267802	6.419046281601523
5	ts	0	2500	top	Cantabria	5.980676873939783	continent	4.485884079951504	6.005065712912454	0.11429804462563198	5.890767668286822	6.1193637575380855
6	ts	0	2500	top	Cape Verde	6.320640967258608	island	1.5813104596543623	6.313603515297139	0.0695935235918017	6.2440099917053375	6.38319703888894
7	ts	0	2500	top	Colombian Andes	5.7546457289803525	continent	0.23813651675423037	5.7557858025590924	0.014587568573977814	5.741198233985115	5.77037337113307
8	ts	0	2500	top	Crete	6.442217620188193	island	4.821910306059443	6.438992853066173	0.03009427051695926	6.408898582549214	6.469087123583132
9	ts	0	2500	top	Hawaii	5.8156778195761625	island	1.2789301140265719	5.834839756786317	0.0654377907809772	5.76940196600534	5.900277547567294
10	ts	0	2500	top	Hengduan	5.920944696442503	continent	5.937531169248397	5.923099105665787	0.03178763514354922	5.891311470522238	5.954886740809336
11	ts	0	2500	top	Jaya	6.540718205433759	island	0.3569433214734453	6.531311466208414	0.049727778632110926	6.481583687576303	6.581039244840524
12	ts	0	2500	top	Kenya	5.961155230706873	continent	0.7328682911300567	5.968940749661045	0.04869817516943496	5.92024257449161	6.0176389248304805
13	ts	0	2500	top	La Amistad	6.387158212465201	continent	0.41858426019670936	6.385829223812666	0.02562508398995801	6.3602041398227085	6.411454307802624
14	ts	0	2500	top	Lazio	6.40750617775105	continent	6.338482691644851	6.4054315313304375	0.02551026237623629	6.3799212689542015	6.4309417937066735
15	ts	0	2500	top	Mt Ararat	6.025918764829771	continent	8.650537133729209	6.027939096993111	0.06524351316545027	5.962695583827661	6.0931826101585616
16	ts	0	2500	top	Mt Etna	5.98220105395644	island	5.431763918574278	5.986323535288372	0.04495594252758013	5.941367592760792	6.031279477815953
17	ts	0	2500	top	Mt Kilimanjaro	5.990582419316616	continent	1.0339111793943259	5.998033366327908	0.0522004203224712	5.945832946005437	6.050233786650379
18	ts	0	2500	top	Nanga Parbat	5.703377871111689	continent	7.886004685750809	5.712983868098686	0.04844734022608708	5.664536527872599	5.7614312083247725
19	ts	0	2500	top	Nepal	5.952143612046863	continent	6.944230121545269	5.954239067854499	0.036287168107171974	5.917951899747327	5.9905262359616716
20	ts	0	2500	top	Reunion	6.761204385983196	island	1.5941303133082398	6.747318039133945	0.04639562898949779	6.700922410144447	6.793713668123443
21	ts	0	2500	top	Santa Rosa Mountains	5.845973073511956	continent	5.950175603563434	5.854448893604455	0.05180966152045032	5.802639232084005	5.906258555124905
22	ts	0	2500	top	Sierra Nevada	6.427500608233259	continent	6.10125016498204	6.424635627903466	0.02784656741158161	6.3967890604918844	6.452482195315048
23	ts	0	2500	top	Sierra San Pedro Martir	5.822785916170993	continent	5.583445373095727	5.833924389264644	0.055629542818011773	5.778294846446633	5.889553932082656
24	ts	0	2500	top	South-Eastern Pyrenees	6.430986215101031	continent	5.6821100992498375	6.428395151673198	0.02609217299007531	6.402302978683123	6.454487324663273
25	ts	0	2500	top	Swiss Alps	5.936886407681346	continent	6.233459115093174	5.939236542613673	0.03441421272988953	5.904822329883784	5.973650755343563
26	ts	0	2500	top	Taiwan	6.581155868308544	island	3.500611963220814	6.576530276465141	0.032173387342723764	6.544356889122418	6.608703663807865
27	ts	0	2500	top	Tajikistan	6.219519744043702	continent	7.942538225315623	6.217154525121638	0.03405171742447314	6.183102807697164	6.251206242546111
28	ts	0	2500	top	Utah	6.271770121623869	continent	8.629270512940053	6.270040405572024	0.026883546303696382	6.2431568592683275	6.29692395187572
29	ts	0	2500	top	Venezuelan Andes	5.78636140575029	continent	0.3177368557314143	5.792153221091738	0.031779145381999184	5.760374075709739	5.823932366473737
30	ts	0	2500	top	Wind River Mountains	6.089092551441452	continent	8.374438458629601	6.088934118784473	0.03665190849700486	6.052282210287468	6.125586027281478
