# Supplementary material for: Diurnal temperature range as a key predictor of plants’ elevation ranges globally
Source: Nat Commun. 2023 Nov 30;14:7890. doi: 10.1038/s41467-023-43477-8 (PMC10689480; doi:10.1038/s41467-023-43477-8)
Supplement: Supplementary file 6 — Source Data [file 41467_2023_43477_MOESM6_ESM.zip › Source Data/supplementary/figure_S4-a.csv]

rowid	expl_var	exclusion_zone	elevation_span	std_from	location	sp_range	land_type	x	est_range_mean	est_range_sd	se_min	se_max
1	dtr	0	1500	top	Afghanistan	5.649539706187736	continent	10.400286744878967	5.648149070807113	0.058918395714610224	5.5892306750925025	5.707067466521724
2	dtr	0	1500	top	Alborz Mountains	5.698220499740358	continent	8.479316496692594	5.697460080225359	0.07510917139163403	5.622350908833726	5.772569251616993
3	dtr	0	1500	top	Azores	5.621403413964377	island	1.280064522011811	5.669697718019495	0.09970099464203688	5.569996723377458	5.769398712661531
4	dtr	0	1500	top	Baekdudaegan Mountains	5.57247642865904	continent	7.514748123797585	5.576573176451048	0.043560647070184956	5.533012529380863	5.6201338235212335
5	dtr	0	1500	top	Bioko	6.0349697640463305	island	1.538927537859847	6.02603189608366	0.06910028005556322	5.956931616028097	6.095132176139224
6	dtr	0	1500	top	Canary	5.633021882194713	island	0.939523235446614	5.653202981798999	0.06645512110870587	5.586747860690293	5.7196581029077045
7	dtr	0	1500	top	Cantabria	6.031477464423062	continent	6.968328615223066	5.9429311949431165	0.14120184671242159	5.801729348230695	6.084133041655538
8	dtr	0	1500	top	Cape Verde	6.101218654901381	island	0.7991389480201225	6.073937854271152	0.1029324449358694	5.971005409335283	6.176870299207022
9	dtr	0	1500	top	Chicauma	5.50328237409092	continent	11.089524430245028	5.5081756136465	0.05352055102006193	5.454655062626438	5.561696164666563
10	dtr	0	1500	top	Colombian Andes	5.674235780624135	continent	6.107711500150472	5.67498205088789	0.025116219656723743	5.649865831231167	5.700098270544614
11	dtr	0	1500	top	Crete	6.046579952176432	island	1.2289563504677292	6.04394134302908	0.04030381095844787	6.003637532070632	6.084245153987528
12	dtr	0	1500	top	Cyprus	6.315863497617409	island	3.564647057777381	6.30652464151635	0.036028331572786655	6.270496309943563	6.342552973089137
13	dtr	0	1500	top	Denali	6.157136938333648	continent	6.157379830385723	6.142697959421737	0.048577370727227294	6.094120588694509	6.191275330148964
14	dtr	0	1500	top	Drakensberg	5.865750718411316	continent	11.33956011090857	5.861328054537278	0.03400707962793358	5.827320974909345	5.895335134165212
15	dtr	0	1500	top	Euboea	5.960127872956813	island	3.350227039863465	5.958089480640423	0.03453049410554147	5.923558986534881	5.992619974745964
16	dtr	0	1500	top	Golestan	5.483943546839955	continent	12.124253325282268	5.4854090674886695	0.03536548870471404	5.450043578783956	5.520774556193383
17	dtr	0	1500	top	Hawaii	6.002436172091549	island	4.488535603093404	5.941264197650617	0.14908891694848211	5.792175280702135	6.0903531145990994
18	dtr	0	1500	top	Hengduan	5.526983005668331	continent	8.062852245312055	5.536540429699781	0.059756527137239175	5.476783902562542	5.59629695683702
19	dtr	0	1500	top	Jamaica	5.464167043061346	island	1.9507765842062836	5.47393594783937	0.037234102560894405	5.436701845278475	5.511170050400264
20	dtr	0	1500	top	Jaya	5.897188208505052	island	4.696798958904317	5.892634036448836	0.05723346010846104	5.835400576340375	5.949867496557297
21	dtr	0	1500	top	Kenya	4.911506053865815	continent	9.649733202307269	5.062567120923962	0.11969047742676632	4.942876643497196	5.182257598350728
22	dtr	0	1500	top	La Amistad	6.103156780961847	continent	4.2067183936162165	6.096823294897751	0.03952463577997469	6.057298659117777	6.136347930677726
23	dtr	0	1500	top	Lazio	5.739995043619119	continent	8.117531786769819	5.739454108326338	0.03355810529935233	5.705896003026986	5.773012213625691
24	dtr	0	1500	top	Mt Ararat	5.532097701319199	continent	10.240697008103435	5.548532176643216	0.10272546517502812	5.4458067114681885	5.651257641818244
25	dtr	0	1500	top	Mt Etna	5.602958323101341	island	5.850257897765891	5.624308560904725	0.0897401486494103	5.534568412255315	5.7140487095541355
26	dtr	0	1500	top	Mt Kilimanjaro	5.99603782048174	continent	9.21246653822814	5.951109535441343	0.09516996648745352	5.855939568953889	6.0462795019287965
27	dtr	0	1500	top	Nanga Parbat	5.457285020943325	continent	9.189172081140164	5.472908898859232	0.06915191317619489	5.403756985683037	5.542060812035427
28	dtr	0	1500	top	Nepal	5.633752025147312	continent	9.113630156818093	5.636083586443971	0.07246280098153265	5.563620785462438	5.708546387425503
29	dtr	0	1500	top	Nevada Test Site	5.4793808576846645	continent	12.213561124796872	5.481916397461911	0.04299459167675523	5.4389218057851565	5.524910989138666
30	dtr	0	1500	top	Owens Peak	5.529037444683813	continent	12.272878144736767	5.5304424721151575	0.0608416911859301	5.469600780929228	5.591284163301087
31	dtr	0	1500	top	Reunion	6.16922002939606	island	0.9520218297862157	6.157959070966372	0.054918422209518536	6.103040648756854	6.212877493175891
32	dtr	0	1500	top	Santa Rosa Mountains	5.382299279584884	continent	13.163562727641182	5.391395767115613	0.0608989684148843	5.330496798700729	5.452294735530497
33	dtr	0	1500	top	Sierra Nevada	5.881676867549741	continent	10.17191194557082	5.873656132134637	0.045169761947755654	5.828486370186881	5.918825894082393
34	dtr	0	1500	top	Sierra San Pedro Martir	5.594369703033752	continent	12.183673459821724	5.593256516805406	0.05410889677262021	5.539147620032786	5.647365413578026
35	dtr	0	1500	top	Socotra	5.587388172225618	island	0.7221720493281151	5.599685121823242	0.04630859048009871	5.553376531343144	5.645993712303341
36	dtr	0	1500	top	South-Eastern Pyrenees	5.852315628948368	continent	8.761054790694944	5.8486350976749835	0.03521652128209391	5.813418576392889	5.8838516189570775
37	dtr	0	1500	top	Swiss Alps	4.90039764035325	continent	7.949153561428729	4.992636546487313	0.08746535954058436	4.9051711869467285	5.080101906027898
38	dtr	0	1500	top	Tahoe	5.49042423352802	continent	12.325407957041719	5.492568519199381	0.04589090947883324	5.446677609720547	5.538459428678214
39	dtr	0	1500	top	Taiwan	5.764992954801133	island	5.332318224844911	5.765082487006947	0.04007474631560518	5.725007740691342	5.805157233322553
40	dtr	0	1500	top	Tajikistan	5.613652767163505	continent	9.572263911653708	5.615300426683859	0.06022338437943607	5.555077042304423	5.675523811063296
41	dtr	0	1500	top	Tasmania	5.965671144361094	island	5.626167458222211	5.96397994914036	0.025439970445643504	5.938539978694717	5.989419919586004
42	dtr	0	1500	top	Utah	5.743555094631832	continent	11.537118381238075	5.7400737998605065	0.03774605890497929	5.7023277409555275	5.777819858765485
43	dtr	0	1500	top	Venezuelan Andes	5.860529189281766	continent	6.208176732927713	5.855934657620273	0.0614264661519679	5.794508191468306	5.917361123772241
44	dtr	0	1500	top	Wind River Mountains	5.952253814461678	continent	11.434587491464416	5.940792595067848	0.046226982135332356	5.894565612932516	5.9870195772031805
