# Supplementary material for: Diurnal temperature range as a key predictor of plants’ elevation ranges globally
Source: Nat Commun. 2023 Nov 30;14:7890. doi: 10.1038/s41467-023-43477-8 (PMC10689480; doi:10.1038/s41467-023-43477-8)
Supplement: Supplementary file 6 — Source Data [file 41467_2023_43477_MOESM6_ESM.zip › Source Data/supplementary/figure_S6-c.csv]

rowid	expl_var	exclusion_zone	elevation_span	std_from	location	sp_range	land_type	x	est_range_mean	est_range_sd	se_min	se_max
1	past_dmat	0	2500	top	Afghanistan	5.828338952537438	continent	1.2169915643831093	5.831709738472069	0.034614699702591935	5.797095038769477	5.8663244381746615
2	past_dmat	0	2500	top	Alborz Mountains	5.9750117294200145	continent	1.1302497386932373	5.977096167116711	0.036301564250700656	5.940794602866011	6.013397731367411
3	past_dmat	0	2500	top	Bioko	6.514257375225561	island	0.6309986114501953	6.501389756643847	0.061243041910197096	6.4401467147336495	6.562632798554044
4	past_dmat	0	2500	top	Canary	6.380944202675329	island	0.63800048828125	6.378074712844951	0.041007205023508235	6.337067507821443	6.419081917868459
5	past_dmat	0	2500	top	Cantabria	5.980676873939783	continent	1.170999526977539	5.9946682814879635	0.1139199083945852	5.880748373093378	6.108588189882549
6	past_dmat	0	2500	top	Cape Verde	6.320640967258608	island	0.7387495040893555	6.313983946034046	0.07073609487839319	6.243247851155653	6.384720040912439
7	past_dmat	0	2500	top	Colombian Andes	5.7546457289803525	continent	0.7903937137488164	5.755661645717729	0.014620027496226838	5.7410416182215025	5.7702816732139555
8	past_dmat	0	2500	top	Crete	6.442217620188193	island	0.8942915598551409	6.439282610135955	0.029923189182207814	6.409359420953747	6.469205799318162
9	past_dmat	0	2500	top	Hawaii	5.8156778195761625	island	0.6092495918273926	5.83872530180318	0.0656829842398885	5.7730423175632914	5.9044082860430684
10	past_dmat	0	2500	top	Hengduan	5.920944696442503	continent	1.1344999819993973	5.92281435326066	0.03196253822632769	5.890851815034332	5.954776891486987
11	past_dmat	0	2500	top	Jaya	6.540718205433759	island	0.4687497615814209	6.533319181266726	0.049721267716279056	6.4835979135504465	6.583040448983005
12	past_dmat	0	2500	top	Kenya	5.961155230706873	continent	0.639417076110842	5.969765193628381	0.04816880718790852	5.921596386440472	6.01793400081629
13	past_dmat	0	2500	top	La Amistad	6.387158212465201	continent	0.5768340428670271	6.386079774242067	0.0255879123899159	6.360491861852151	6.411667686631984
14	past_dmat	0	2500	top	Lazio	6.40750617775105	continent	1.4282083113988229	6.403914560868631	0.025561295735013354	6.378353265133618	6.429475856603644
15	past_dmat	0	2500	top	Mt Ararat	6.025918764829771	continent	1.0390000343322754	6.029855420769051	0.0650982292453979	5.9647571915236535	6.094953650014449
16	past_dmat	0	2500	top	Mt Etna	5.98220105395644	island	1.0732502937316897	5.984882655787743	0.044681807884682206	5.940200847903061	6.0295644636724255
17	past_dmat	0	2500	top	Mt Kilimanjaro	5.990582419316616	continent	0.8015003204345703	5.997364873602939	0.052408997994295034	5.944955875608644	6.049773871597234
18	past_dmat	0	2500	top	Nanga Parbat	5.703377871111689	continent	1.4664584112664056	5.711761318746767	0.0490789045444382	5.662682414202329	5.760840223291205
19	past_dmat	0	2500	top	Nepal	5.952143612046863	continent	1.296775184075038	5.95387699085204	0.03648487381508991	5.9173921170369495	5.99036186466713
20	past_dmat	0	2500	top	Reunion	6.761204385983196	island	0.41324949264526367	6.749117414295803	0.04665756755691607	6.702459846738887	6.795774981852719
21	past_dmat	0	2500	top	Santa Rosa Mountains	5.845973073511956	continent	0.9950008392333984	5.855463280478413	0.05101785748098441	5.8044454229974285	5.906481137959398
22	past_dmat	0	2500	top	Sierra Nevada	6.427500608233259	continent	1.3280007044474296	6.423642688740164	0.027970619902570357	6.395672068837594	6.451613308642734
23	past_dmat	0	2500	top	Sierra San Pedro Martir	5.822785916170993	continent	0.8204998970031738	5.836213259407001	0.05589600872668458	5.780317250680316	5.8921092681336855
24	past_dmat	0	2500	top	South-Eastern Pyrenees	6.430986215101031	continent	1.2890000343322754	6.427521758508176	0.026060957795139714	6.4014608007130365	6.453582716303315
25	past_dmat	0	2500	top	Swiss Alps	5.936886407681346	continent	1.290500084559122	5.938183462846304	0.03482209079451274	5.9033613720517915	5.973005553640816
26	past_dmat	0	2500	top	Taiwan	6.581155868308544	island	0.791999340057373	6.5756551613879655	0.03218388882390703	6.543471272564059	6.607839050211872
27	past_dmat	0	2500	top	Tajikistan	6.219519744043702	continent	1.4596249056359132	6.216109305917616	0.033986970136754995	6.1821223357808615	6.250096276054371
28	past_dmat	0	2500	top	Utah	6.271770121623869	continent	1.0494642257690423	6.270345055765469	0.026637646124853497	6.243707409640616	6.296982701890323
29	past_dmat	0	2500	top	Venezuelan Andes	5.78636140575029	continent	0.9849170049031564	5.79063549690369	0.03170182950281671	5.758933667400873	5.822337326406506
30	past_dmat	0	2500	top	Wind River Mountains	6.089092551441452	continent	0.8764166521529355	6.090236402200399	0.03618604098177202	6.054050361218628	6.126422443182171
