# Supplementary material for: Diurnal temperature range as a key predictor of plants’ elevation ranges globally
Source: Nat Commun. 2023 Nov 30;14:7890. doi: 10.1038/s41467-023-43477-8 (PMC10689480; doi:10.1038/s41467-023-43477-8)
Supplement: Supplementary file 6 — Source Data [file 41467_2023_43477_MOESM6_ESM.zip › Source Data/supplementary/figure_S6-g.csv]

rowid	expl_var	exclusion_zone	elevation_span	std_from	location	sp_range	land_type	x	est_range_mean	est_range_sd	se_min	se_max
1	dtr	500	2500	top	Afghanistan	6.518898732806631	continent	10.82137900729558	6.514274635380246	0.03861311590962826	6.475661519470617	6.552887751289874
2	dtr	500	2500	top	Alborz Mountains	6.554373438158858	continent	8.488523789752229	6.552613119767045	0.04228181868337122	6.510331301083674	6.594894938450416
3	dtr	500	2500	top	Bioko	6.57512860064583	island	1.522877923011911	6.592068173389906	0.05154311446619842	6.540525058923707	6.643611287856105
4	dtr	500	2500	top	Canary	6.918219103756391	island	0.9397274914020542	6.914454725703505	0.041204587052032414	6.873250138651473	6.955659312755538
5	dtr	500	2500	top	Cantabria	6.295218991677328	continent	6.753274964498508	6.370675757979823	0.100118846637788	6.270556911342036	6.470794604617611
6	dtr	500	2500	top	Cape Verde	6.804976663701665	island	0.7989653278211409	6.809869434811518	0.0674606300819073	6.742408804729611	6.8773300648934255
7	dtr	500	2500	top	Colombian Andes	6.391346895148478	continent	5.954024600374689	6.393072969307912	0.016089461788803952	6.376983507519109	6.409162431096716
8	dtr	500	2500	top	Crete	6.892790790104029	island	1.2323003239329935	6.891518736820162	0.028739208937832033	6.86277952788233	6.920257945757994
9	dtr	500	2500	top	Hawaii	6.706720610275973	island	4.454670663196554	6.702847773033362	0.07910373550442226	6.623744037528939	6.781951508537785
10	dtr	500	2500	top	Hengduan	6.456992102862669	continent	7.816543627989632	6.459709058826489	0.03330575350699385	6.426403305319495	6.493014812333483
11	dtr	500	2500	top	Jaya	6.641207038846949	island	4.690050097640844	6.6432984423361114	0.042220417431056964	6.601078024905054	6.685518859767169
12	dtr	500	2500	top	Kenya	6.540729107711488	continent	9.668512730868285	6.535236839295671	0.054755780728086234	6.480481058567585	6.589992620023756
13	dtr	500	2500	top	La Amistad	6.82068012073655	continent	4.201916379346207	6.8185616819711505	0.02608716814882817	6.792474513822322	6.844648850119979
14	dtr	500	2500	top	Lazio	6.648146954278654	continent	8.04490414137475	6.646562264779089	0.02348845148219493	6.623073813296894	6.670050716261284
15	dtr	500	2500	top	Mt Ararat	6.230860968789392	continent	10.232844769522561	6.249612940181202	0.05806315734262792	6.191549782838575	6.30767609752383
16	dtr	500	2500	top	Mt Etna	6.593536468696568	island	5.774836420394755	6.5959504896262455	0.050548484150838804	6.545402005475407	6.646498973777084
17	dtr	500	2500	top	Mt Kilimanjaro	6.559507043279499	continent	9.200495779709577	6.553849316981365	0.053421790599677735	6.500427526381688	6.607271107581043
18	dtr	500	2500	top	Nanga Parbat	6.091815332839956	continent	9.17497776449262	6.114620707135052	0.0467174242374095	6.0679032828976425	6.161338131372462
19	dtr	500	2500	top	Nepal	6.486373059410872	continent	9.11100755547421	6.4859169796528215	0.03929764115486015	6.446619338497961	6.525214620807682
20	dtr	500	2500	top	Reunion	7.0242775353654805	island	0.9518135453926566	7.015967967192548	0.04140797242646729	6.974559994766081	7.057375939619015
21	dtr	500	2500	top	Santa Rosa Mountains	6.2044987282424335	continent	13.070139319468717	6.211144796554009	0.04658711634039703	6.164557680213612	6.257731912894407
22	dtr	500	2500	top	Sierra Nevada	6.773916579113115	continent	10.28566327751808	6.767439179182574	0.027052033404830783	6.740387145777743	6.794491212587405
23	dtr	500	2500	top	Sierra San Pedro Martir	5.897857966296939	continent	12.040623955454405	5.923892731443473	0.04674136211326047	5.877151369330213	5.9706340935567335
24	dtr	500	2500	top	South-Eastern Pyrenees	6.75058327473306	continent	8.723099402406758	6.746750652409981	0.024154157768037088	6.722596494641944	6.770904810178018
25	dtr	500	2500	top	Swiss Alps	6.677727874352076	continent	7.9365120853951	6.671920456750024	0.039528032311703654	6.63239242443832	6.711448489061727
26	dtr	500	2500	top	Taiwan	6.6825968509182205	island	5.294006789925856	6.6817872098339075	0.027421447181453572	6.6543657626524535	6.7092086570153615
27	dtr	500	2500	top	Tajikistan	6.661377409244347	continent	9.541639980201259	6.655319502912106	0.03529928455433812	6.620020218357768	6.690618787466445
28	dtr	500	2500	top	Utah	6.718213013566096	continent	11.556551571701524	6.711850589369077	0.025965465056614845	6.685885124312462	6.737816054425692
29	dtr	500	2500	top	Venezuelan Andes	6.420474185484219	continent	6.2372450340484855	6.427129406368997	0.03590837648404981	6.391221029884947	6.463037782853047
30	dtr	500	2500	top	Wind River Mountains	6.427099404684367	continent	11.462683418511736	6.425676877571723	0.0318790672696824	6.393797810302041	6.457555944841405
