# Supplementary material for: Diurnal temperature range as a key predictor of plants’ elevation ranges globally
Source: Nat Commun. 2023 Nov 30;14:7890. doi: 10.1038/s41467-023-43477-8 (PMC10689480; doi:10.1038/s41467-023-43477-8)
Supplement: Supplementary file 6 — Source Data [file 41467_2023_43477_MOESM6_ESM.zip › Source Data/supplementary/figure_S4-e.csv]

rowid	expl_var	exclusion_zone	elevation_span	std_from	location	sp_range	land_type	x	est_range_mean	est_range_sd	se_min	se_max
1	ts	250	1500	top	Afghanistan	6.002807404076918	continent	8.29048507719419	6.005373428324394	0.05902798307515562	5.946345445249238	6.06440141139955
2	ts	250	1500	top	Alborz Mountains	6.1521297686658984	continent	7.797459175659575	6.141320980982828	0.07721167713312892	6.0641093038496985	6.218532658115957
3	ts	250	1500	top	Azores	6.5755014768753615	island	2.8987383337239407	6.475067946670466	0.12400944212329916	6.351058504547167	6.599077388793765
4	ts	250	1500	top	Baekdudaegan Mountains	5.704953669046714	continent	8.914455727140876	5.713861569627327	0.03807769290234212	5.675783876724985	5.751939262529669
5	ts	250	1500	top	Bioko	6.302876073653301	island	0.8059038752895201	6.302099698346696	0.06543426649128231	6.236665431855414	6.367533964837978
6	ts	250	1500	top	Canary	6.176071510175135	island	2.2421773926566497	6.1832510631284165	0.06957351834771476	6.1136775447807015	6.252824581476132
7	ts	250	1500	top	Cantabria	6.157613053041235	continent	4.530948299945586	6.160737878957666	0.12668603796468764	6.034051840992978	6.287423916922354
8	ts	250	1500	top	Cape Verde	6.413633869313237	island	1.563506508389869	6.386898355357255	0.09903517028967476	6.287863185067581	6.48593352564693
9	ts	250	1500	top	Chicauma	6.047857620710175	continent	5.82427324363391	6.051912032875962	0.05263801564957373	5.999274017226388	6.104550048525536
10	ts	250	1500	top	Colombian Andes	6.187114670961057	continent	0.23445034393516645	6.188617583930218	0.02642080914628834	6.162196774783929	6.215038393076506
11	ts	250	1500	top	Crete	6.43471036168362	island	4.83913410531673	6.426456940265575	0.040234559649484684	6.38622238061609	6.4666914999150595
12	ts	250	1500	top	Cyprus	6.492368548775751	island	5.540543327460603	6.4855248852724285	0.03234575648815641	6.453179128784273	6.5178706417605845
13	ts	250	1500	top	Denali	6.311537342642288	continent	11.005500368376786	6.299354022951214	0.04218250237902655	6.257171520572188	6.341536525330241
14	ts	250	1500	top	Drakensberg	6.077332307717272	continent	3.9947392554399026	6.079997228071985	0.031292762710289045	6.048704465361696	6.111289990782274
15	ts	250	1500	top	Euboea	6.207037637860181	island	5.8256471134049175	6.205391268203604	0.032769179411841154	6.172622088791763	6.238160447615445
16	ts	250	1500	top	Golestan	5.639962143781204	continent	8.665157313083764	5.646870157934256	0.03160226453670588	5.61526789339755	5.6784724224709615
17	ts	250	1500	top	Hawaii	6.4340223899017905	island	1.279787733056127	6.37516054980654	0.14468796982799276	6.230472579978548	6.519848519634532
18	ts	250	1500	top	Hengduan	6.107234730157559	continent	6.128738588114877	6.108739792228913	0.06983485809082485	6.038904934138087	6.178574650319738
19	ts	250	1500	top	Jamaica	6.19353469323566	island	0.8650435813767137	6.196979411897968	0.040784679147084064	6.156194732750884	6.237764091045052
20	ts	250	1500	top	Jaya	6.308027461015608	island	0.35514831237878436	6.307668651128006	0.05561751703434986	6.252051134093656	6.3632861681623565
21	ts	250	1500	top	Kenya	6.323585840715028	continent	0.6586208261065052	6.309922478378663	0.1788050209731846	6.1311174574054785	6.488727499351848
22	ts	250	1500	top	La Amistad	6.417116761753535	continent	0.41095592871134656	6.413667725135451	0.03742800620054251	6.376239718934908	6.451095731335993
23	ts	250	1500	top	Lazio	6.049884690547297	continent	6.26006458069818	6.050940064162477	0.0324340599713117	6.018506004191165	6.083374124133789
24	ts	250	1500	top	Mt Ararat	6.086990107320312	continent	8.57829051100258	6.075346428801314	0.10402706540975237	5.9713193633915616	6.179373494211067
25	ts	250	1500	top	Mt Etna	6.16376317587208	island	5.390867907377891	6.158758111639964	0.09717201114816204	6.061586100491802	6.255930122788126
26	ts	250	1500	top	Mt Kilimanjaro	6.308618698431841	continent	0.9507429652677395	6.3066530531408995	0.08889033960998191	6.2177627135309175	6.395543392750882
27	ts	250	1500	top	Nanga Parbat	5.964938970636779	continent	7.917343870852829	5.9742055703810415	0.07258496806777168	5.90162060231327	6.046790538448813
28	ts	250	1500	top	Nepal	6.066817164482378	continent	7.00619852611323	6.069332839637536	0.07415014924392546	5.9951826903936105	6.143482988881461
29	ts	250	1500	top	Nevada Test Site	5.800230151075119	continent	8.315944484069854	5.807760629344837	0.040078233959018994	5.767682395385818	5.847838863303855
30	ts	250	1500	top	Owens Peak	5.972955922917741	continent	7.653434328333914	5.9792636146529405	0.059686768683757496	5.919576845969183	6.038950383336698
31	ts	250	1500	top	Reunion	6.542894970221344	island	1.5163899859252423	6.529470898401574	0.05158466114621177	6.477886237255363	6.581055559547786
32	ts	250	1500	top	Santa Rosa Mountains	5.797698983914647	continent	5.9167031774753065	5.818949697795018	0.058975370873041603	5.759974326921976	5.87792506866806
33	ts	250	1500	top	Sierra Nevada	6.494834605632024	continent	5.903616994194548	6.47895748613656	0.04729323283927019	6.431664253297289	6.52625071897583
34	ts	250	1500	top	Sierra San Pedro Martir	5.6362144226529	continent	5.559426333615079	5.656427307424354	0.0458807896004926	5.610546517823861	5.702308097024847
35	ts	250	1500	top	Socotra	5.848317839966806	island	1.1322242860492466	5.864621038573078	0.04353878189001444	5.821082256683063	5.9081598204630925
36	ts	250	1500	top	South-Eastern Pyrenees	6.305761453000081	continent	5.603160261170812	6.301722623818533	0.03535959250751953	6.2663630313110135	6.337082216326052
37	ts	250	1500	top	Swiss Alps	6.2818427807496775	continent	6.15045971141512	6.230151917260258	0.12811028515143771	6.10204163210882	6.358262202411696
38	ts	250	1500	top	Tahoe	5.629490662118941	continent	7.239561529493113	5.64324257968151	0.04038363680239764	5.602858942879112	5.6836262164839075
39	ts	250	1500	top	Taiwan	6.318522576574592	island	3.3625157011468962	6.315486440882022	0.03904632680174402	6.276440114080279	6.354532767683766
40	ts	250	1500	top	Tajikistan	6.11943286527078	continent	7.9676375220044875	6.114371675112554	0.06687048526174774	6.047501189850806	6.1812421603743015
41	ts	250	1500	top	Tasmania	6.468670986715961	island	2.9546653131387703	6.465972819893966	0.024982842886703948	6.440989977007262	6.49095566278067
42	ts	250	1500	top	Utah	6.213901663163469	continent	8.38747035410718	6.2089634862678365	0.03791822625452299	6.171045260013313	6.2468817125223595
43	ts	250	1500	top	Venezuelan Andes	6.039979932814563	continent	0.3072649373186899	6.05737266596916	0.05692000887945614	6.000452657089704	6.114292674848616
44	ts	250	1500	top	Wind River Mountains	6.37652554768456	continent	8.107957628980929	6.364442862946729	0.04442673790737744	6.320016125039351	6.408869600854106
