# Supplementary material for: Diurnal temperature range as a key predictor of plants’ elevation ranges globally
Source: Nat Commun. 2023 Nov 30;14:7890. doi: 10.1038/s41467-023-43477-8 (PMC10689480; doi:10.1038/s41467-023-43477-8)
Supplement: Supplementary file 6 — Source Data [file 41467_2023_43477_MOESM6_ESM.zip › Source Data/supplementary/figure_S4-d.csv]

rowid	expl_var	exclusion_zone	elevation_span	std_from	location	sp_range	land_type	x	est_range_mean	est_range_sd	se_min	se_max
1	dtr	250	1500	top	Afghanistan	6.002807404076918	continent	10.400286744878967	6.006287478021153	0.05866306440104125	5.947624413620112	6.064950542422194
2	dtr	250	1500	top	Alborz Mountains	6.1521297686658984	continent	8.479316496692594	6.146140835388072	0.0759209511461404	6.070219884241932	6.222061786534213
3	dtr	250	1500	top	Azores	6.5755014768753615	island	1.280064522011811	6.509081780637143	0.12078387020405487	6.388297910433088	6.6298656508411975
4	dtr	250	1500	top	Baekdudaegan Mountains	5.704953669046714	continent	7.514748123797585	5.719798317176512	0.03826199296027071	5.681536324216241	5.758060310136782
5	dtr	250	1500	top	Bioko	6.302876073653301	island	1.538927537859847	6.309874160198003	0.06490276685650319	6.2449713933415	6.374776927054506
6	dtr	250	1500	top	Canary	6.176071510175135	island	0.939523235446614	6.1994538016803675	0.06961205714918327	6.129841744531184	6.269065858829551
7	dtr	250	1500	top	Cantabria	6.157613053041235	continent	6.968328615223066	6.160366378358525	0.12235923948335946	6.038007138875165	6.282725617841884
8	dtr	250	1500	top	Cape Verde	6.413633869313237	island	0.7991389480201225	6.40900990532641	0.09693087829440535	6.312079027032004	6.505940783620815
9	dtr	250	1500	top	Chicauma	6.047857620710175	continent	11.089524430245028	6.045670811722382	0.052058475867650084	5.993612335854732	6.097729287590032
10	dtr	250	1500	top	Colombian Andes	6.187114670961057	continent	6.107711500150472	6.187472528519164	0.026361049703707444	6.161111478815457	6.2138335782228715
11	dtr	250	1500	top	Crete	6.43471036168362	island	1.2289563504677292	6.431913671092745	0.03979452827377131	6.392119142818974	6.471708199366516
12	dtr	250	1500	top	Cyprus	6.492368548775751	island	3.564647057777381	6.486865640857613	0.032400746557594035	6.454464894300019	6.5192663874152075
13	dtr	250	1500	top	Denali	6.311537342642288	continent	6.157379830385723	6.306631925712334	0.042090320288874106	6.264541605423459	6.348722246001208
14	dtr	250	1500	top	Drakensberg	6.077332307717272	continent	11.33956011090857	6.07572614861398	0.031535556647083796	6.044190591966896	6.107261705261064
15	dtr	250	1500	top	Euboea	6.207037637860181	island	3.350227039863465	6.209605424620059	0.03258121225644656	6.177024212363612	6.2421866368765055
16	dtr	250	1500	top	Golestan	5.639962143781204	continent	12.124253325282268	5.647689009547431	0.03165192976608524	5.6160370797813455	5.679340939313517
17	dtr	250	1500	top	Hawaii	6.4340223899017905	island	4.488535603093404	6.357490329662923	0.13776593874586354	6.21972439091706	6.495256268408786
18	dtr	250	1500	top	Hengduan	6.107234730157559	continent	8.062852245312055	6.10912363202765	0.06833398560499743	6.0407896464226525	6.177457617632648
19	dtr	250	1500	top	Jamaica	6.19353469323566	island	1.9507765842062836	6.198881317910244	0.04042960747406927	6.158451710436175	6.239310925384313
20	dtr	250	1500	top	Jaya	6.308027461015608	island	4.696798958904317	6.304048263326299	0.05503495470343595	6.249013308622863	6.359083218029736
21	dtr	250	1500	top	Kenya	6.323585840715028	continent	9.649733202307269	6.1658535617438295	0.1660819368930446	5.999771624850785	6.331935498636874
22	dtr	250	1500	top	La Amistad	6.417116761753535	continent	4.2067183936162165	6.4121185085883585	0.03743576838835247	6.374682740200006	6.449554276976711
23	dtr	250	1500	top	Lazio	6.049884690547297	continent	8.117531786769819	6.051681192122854	0.03208231080660871	6.019598881316245	6.083763502929463
24	dtr	250	1500	top	Mt Ararat	6.086990107320312	continent	10.240697008103435	6.076538983706943	0.10256011810451199	5.97397886560243	6.179099101811455
25	dtr	250	1500	top	Mt Etna	6.16376317587208	island	5.850257897765891	6.170681476106701	0.09542942565861084	6.07525205044809	6.266110901765312
26	dtr	250	1500	top	Mt Kilimanjaro	6.308618698431841	continent	9.21246653822814	6.269819231808446	0.08735992921719522	6.182459302591251	6.357179161025641
27	dtr	250	1500	top	Nanga Parbat	5.964938970636779	continent	9.189172081140164	5.980159016921538	0.07184927261659019	5.908309744304948	6.052008289538128
28	dtr	250	1500	top	Nepal	6.066817164482378	continent	9.113630156818093	6.0691072550966245	0.0734160657949481	5.995691189301676	6.142523320891573
29	dtr	250	1500	top	Nevada Test Site	5.800230151075119	continent	12.213561124796872	5.806947850023723	0.04041002288383682	5.766537827139886	5.847357872907559
30	dtr	250	1500	top	Owens Peak	5.972955922917741	continent	12.272878144736767	5.9730925386128675	0.05949976762574214	5.913592770987125	6.03259230623861
31	dtr	250	1500	top	Reunion	6.542894970221344	island	0.9520218297862157	6.532474031751424	0.051837456051772084	6.480636575699652	6.5843114878031965
32	dtr	250	1500	top	Santa Rosa Mountains	5.797698983914647	continent	13.163562727641182	5.809366137277574	0.05886581538024436	5.75050032189733	5.868231952657818
33	dtr	250	1500	top	Sierra Nevada	6.494834605632024	continent	10.17191194557082	6.471247455185625	0.04791207250302632	6.423335382682599	6.519159527688651
34	dtr	250	1500	top	Sierra San Pedro Martir	5.6362144226529	continent	12.183673459821724	5.653267509148878	0.045908744440805206	5.607358764708073	5.699176253589683
35	dtr	250	1500	top	Socotra	5.848317839966806	island	0.7221720493281151	5.872318109936476	0.04345271387627734	5.828865396060198	5.915770823812753
36	dtr	250	1500	top	South-Eastern Pyrenees	6.305761453000081	continent	8.761054790694944	6.299835535765111	0.035227135775254756	6.264608399989856	6.335062671540366
37	dtr	250	1500	top	Swiss Alps	6.2818427807496775	continent	7.949153561428729	6.228959730713007	0.12464868228280496	6.104311048430202	6.353608412995812
38	dtr	250	1500	top	Tahoe	5.629490662118941	continent	12.325407957041719	5.642256676742545	0.040077196134953544	5.6021794806075915	5.682333872877499
39	dtr	250	1500	top	Taiwan	6.318522576574592	island	5.332318224844911	6.315367404046671	0.038872247002343284	6.2764951570443275	6.3542396510490144
40	dtr	250	1500	top	Tajikistan	6.11943286527078	continent	9.572263911653708	6.113015383197415	0.06558905128628528	6.047426331911129	6.178604434483701
41	dtr	250	1500	top	Tasmania	6.468670986715961	island	5.626167458222211	6.464848782561891	0.024734831459356097	6.440113951102535	6.489583614021247
42	dtr	250	1500	top	Utah	6.213901663163469	continent	11.537118381238075	6.206669894576465	0.03780369890646915	6.168866195669996	6.244473593482934
43	dtr	250	1500	top	Venezuelan Andes	6.039979932814563	continent	6.208176732927713	6.051355513615893	0.056769593360743595	5.994585920255149	6.108125106976637
44	dtr	250	1500	top	Wind River Mountains	6.37652554768456	continent	11.434587491464416	6.359294877983254	0.044555244427078367	6.314739633556176	6.403850122410333
