# Supplementary material for: Diurnal temperature range as a key predictor of plants’ elevation ranges globally
Source: Nat Commun. 2023 Nov 30;14:7890. doi: 10.1038/s41467-023-43477-8 (PMC10689480; doi:10.1038/s41467-023-43477-8)
Supplement: Supplementary file 6 — Source Data [file 41467_2023_43477_MOESM6_ESM.zip › Source Data/supplementary/figure_S6-f.csv]

rowid	expl_var	exclusion_zone	elevation_span	std_from	location	sp_range	land_type	x	est_range_mean	est_range_sd	se_min	se_max
1	past_dmat	250	2500	top	Afghanistan	6.204746622003679	continent	1.2169915643831093	6.20666454134337	0.0357619069399839	6.170902634403387	6.242426448283354
2	past_dmat	250	2500	top	Alborz Mountains	6.27967119705135	continent	1.1302497386932373	6.280805761572967	0.036724166668196584	6.24408159490477	6.317529928241164
3	past_dmat	250	2500	top	Bioko	6.531621866246429	island	0.6309986114501953	6.528105091891909	0.05429354144804166	6.473811550443868	6.582398633339951
4	past_dmat	250	2500	top	Canary	6.705274249832075	island	0.63800048828125	6.698963903950146	0.039906625523651894	6.659057278426494	6.738870529473798
5	past_dmat	250	2500	top	Cantabria	6.25621008188691	continent	1.170999526977539	6.267174939246256	0.10509898741909734	6.162075951827158	6.372273926665353
6	past_dmat	250	2500	top	Cape Verde	6.583854110611724	island	0.7387495040893555	6.573807325747393	0.0668436549910568	6.5069636707563365	6.6406509807384495
7	past_dmat	250	2500	top	Colombian Andes	6.109854015040684	continent	0.7903937137488164	6.1110031201481725	0.014638814576618597	6.096364305571554	6.125641934724791
8	past_dmat	250	2500	top	Crete	6.739907933561536	island	0.8942915598551409	6.735281287419031	0.028561550294691585	6.70671973712434	6.763842837713723
9	past_dmat	250	2500	top	Hawaii	6.360879935563149	island	0.6092495918273926	6.369347457965569	0.06891403839714809	6.300433419568421	6.438261496362717
10	past_dmat	250	2500	top	Hengduan	6.1337456974756535	continent	1.1344999819993973	6.13655476542799	0.030106327779288716	6.106448437648701	6.166661093207279
11	past_dmat	250	2500	top	Jaya	6.5622995037120795	island	0.4687497615814209	6.560665864989703	0.04455447706133914	6.516111387928364	6.605220342051043
12	past_dmat	250	2500	top	Kenya	6.3208494939950635	continent	0.639417076110842	6.325409453086905	0.049525859162474734	6.275883593924431	6.37493531224938
13	past_dmat	250	2500	top	La Amistad	6.606219432953591	continent	0.5768340428670271	6.604829538472131	0.024184903170608642	6.580644635301523	6.62901444164274
14	past_dmat	250	2500	top	Lazio	6.493894501808403	continent	1.4282083113988229	6.49172002360111	0.023386871801366265	6.468333151799744	6.515106895402477
15	past_dmat	250	2500	top	Mt Ararat	6.132107533326758	continent	1.0390000343322754	6.144750277795525	0.059137251175710975	6.085613026619814	6.2038875289712365
16	past_dmat	250	2500	top	Mt Etna	6.201447283251839	island	1.0732502937316897	6.205444111804059	0.043436857831805085	6.162007253972254	6.248880969635865
17	past_dmat	250	2500	top	Mt Kilimanjaro	6.348215999179264	continent	0.8015003204345703	6.35116560491239	0.052344106539382255	6.298821498373008	6.403509711451773
18	past_dmat	250	2500	top	Nanga Parbat	5.904150061468395	continent	1.4664584112664056	5.915510123050728	0.04593038921433228	5.869579733836396	5.96144051226506
19	past_dmat	250	2500	top	Nepal	6.195016723333083	continent	1.296775184075038	6.196713476927132	0.03551158755872638	6.161201889368406	6.232225064485859
20	past_dmat	250	2500	top	Reunion	6.927318786674525	island	0.41324949264526367	6.9156339541254095	0.04270354551574183	6.872930408609668	6.958337499641151
21	past_dmat	250	2500	top	Santa Rosa Mountains	6.013392275197899	continent	0.9950008392333984	6.026145262192721	0.04775534887413496	5.978389913318586	6.073900611066857
22	past_dmat	250	2500	top	Sierra Nevada	6.6026596233192265	continent	1.3280007044474296	6.598981200019923	0.026089686181672685	6.5728915138382495	6.625070886201596
23	past_dmat	250	2500	top	Sierra San Pedro Martir	5.83757667593224	continent	0.8204998970031738	5.860538910185663	0.04999425242729813	5.810544657758364	5.910533162612961
24	past_dmat	250	2500	top	South-Eastern Pyrenees	6.591839352096249	continent	1.2890000343322754	6.589169478524789	0.024029551398274406	6.5651399271265145	6.613199029923063
25	past_dmat	250	2500	top	Swiss Alps	6.426444309039902	continent	1.290500084559122	6.423064209957662	0.03596197877505618	6.387102231182606	6.459026188732718
26	past_dmat	250	2500	top	Taiwan	6.636852662942989	island	0.791999340057373	6.633919210203344	0.02915346723278945	6.604765742970555	6.6630726774361335
27	past_dmat	250	2500	top	Tajikistan	6.440091508401193	continent	1.4596249056359132	6.435947559367733	0.032257587248807014	6.403689972118926	6.4682051466165404
28	past_dmat	250	2500	top	Utah	6.54960817397753	continent	1.0494642257690423	6.547285869045427	0.025450108645789015	6.521835760399638	6.572735977691217
29	past_dmat	250	2500	top	Venezuelan Andes	6.160448358413026	continent	0.9849170049031564	6.163830979767824	0.0328000975144204	6.131030882253404	6.196631077282245
30	past_dmat	250	2500	top	Wind River Mountains	6.138271621162245	continent	0.8764166521529355	6.142477777452644	0.03220975606144212	6.110268021391202	6.174687533514086
