# Supplementary material for: Diurnal temperature range as a key predictor of plants’ elevation ranges globally
Source: Nat Commun. 2023 Nov 30;14:7890. doi: 10.1038/s41467-023-43477-8 (PMC10689480; doi:10.1038/s41467-023-43477-8)
Supplement: Supplementary file 6 — Source Data [file 41467_2023_43477_MOESM6_ESM.zip › Source Data/supplementary/figure_S6-d.csv]

rowid	expl_var	exclusion_zone	elevation_span	std_from	location	sp_range	land_type	x	est_range_mean	est_range_sd	se_min	se_max
1	dtr	250	2500	top	Afghanistan	6.204746622003679	continent	10.82137900729558	6.204504524401723	0.03535308042283377	6.1691514439788895	6.239857604824556
2	dtr	250	2500	top	Alborz Mountains	6.27967119705135	continent	8.488523789752229	6.280667032230712	0.0361728042495094	6.244494227981202	6.316839836480221
3	dtr	250	2500	top	Bioko	6.531621866246429	island	1.522877923011911	6.539267698677222	0.05389293132998467	6.485374767347237	6.5931606300072065
4	dtr	250	2500	top	Canary	6.705274249832075	island	0.9397274914020542	6.703631386871334	0.040169806999951624	6.663461579871382	6.743801193871286
5	dtr	250	2500	top	Cantabria	6.25621008188691	continent	6.753274964498508	6.288801843419499	0.10125851992540039	6.187543323494099	6.390060363344899
6	dtr	250	2500	top	Cape Verde	6.583854110611724	island	0.7989653278211409	6.591798410581812	0.06582445331752843	6.525973957264283	6.65762286389934
7	dtr	250	2500	top	Colombian Andes	6.109854015040684	continent	5.954024600374689	6.111415393020615	0.01454655782595874	6.096868835194656	6.125961950846574
8	dtr	250	2500	top	Crete	6.739907933561536	island	1.2323003239329935	6.738238980059507	0.028800115804286427	6.709438864255221	6.767039095863794
9	dtr	250	2500	top	Hawaii	6.360879935563149	island	4.454670663196554	6.375703688298978	0.06711105095317238	6.308592637345806	6.44281473925215
10	dtr	250	2500	top	Hengduan	6.1337456974756535	continent	7.816543627989632	6.138516550616735	0.030087519204309417	6.108429031412426	6.168604069821045
11	dtr	250	2500	top	Jaya	6.5622995037120795	island	4.690050097640844	6.558830210890154	0.04414420272132148	6.514686008168832	6.602974413611475
12	dtr	250	2500	top	Kenya	6.3208494939950635	continent	9.668512730868285	6.316807856612854	0.04896998562413031	6.267837870988724	6.365777842236985
13	dtr	250	2500	top	La Amistad	6.606219432953591	continent	4.201916379346207	6.6044320199683755	0.024424565236651128	6.580007454731724	6.6288565852050265
14	dtr	250	2500	top	Lazio	6.493894501808403	continent	8.04490414137475	6.491872605601352	0.023313869926496072	6.468558735674856	6.515186475527848
15	dtr	250	2500	top	Mt Ararat	6.132107533326758	continent	10.232844769522561	6.139336111773954	0.05803530800673772	6.081300803767216	6.1973714197806915
16	dtr	250	2500	top	Mt Etna	6.201447283251839	island	5.774836420394755	6.212129727939418	0.043343279158196975	6.168786448781221	6.255473007097615
17	dtr	250	2500	top	Mt Kilimanjaro	6.348215999179264	continent	9.200495779709577	6.343591769983795	0.0514492669543584	6.292142503029437	6.395041036938153
18	dtr	250	2500	top	Nanga Parbat	5.904150061468395	continent	9.17497776449262	5.922952387767022	0.045444991629371566	5.87750739613765	5.968397379396393
19	dtr	250	2500	top	Nepal	6.195016723333083	continent	9.11100755547421	6.197383020059204	0.03556399659516215	6.161819023464043	6.232947016654366
20	dtr	250	2500	top	Reunion	6.927318786674525	island	0.9518135453926566	6.915569305514655	0.042222190252534375	6.873347115262121	6.957791495767189
21	dtr	250	2500	top	Santa Rosa Mountains	6.013392275197899	continent	13.070139319468717	6.018218586536644	0.04750393002690467	5.97071465650974	6.065722516563548
22	dtr	250	2500	top	Sierra Nevada	6.6026596233192265	continent	10.28566327751808	6.596295368838136	0.025951662051600394	6.570343706786535	6.622247030889736
23	dtr	250	2500	top	Sierra San Pedro Martir	5.83757667593224	continent	12.040623955454405	5.855706258433045	0.04894773015761384	5.806758528275432	5.904653988590659
24	dtr	250	2500	top	South-Eastern Pyrenees	6.591839352096249	continent	8.723099402406758	6.58775614326813	0.023960080385772884	6.563796062882358	6.611716223653903
25	dtr	250	2500	top	Swiss Alps	6.426444309039902	continent	7.9365120853951	6.42366680444539	0.036150596234270395	6.38751620821112	6.45981740067966
26	dtr	250	2500	top	Taiwan	6.636852662942989	island	5.294006789925856	6.633132178530617	0.028954153573418642	6.604178024957198	6.662086332104035
27	dtr	250	2500	top	Tajikistan	6.440091508401193	continent	9.541639980201259	6.435180182673032	0.03209105246584739	6.403089130207185	6.467271235138879
28	dtr	250	2500	top	Utah	6.54960817397753	continent	11.556551571701524	6.543375515489868	0.025364244362789563	6.518011271127079	6.568739759852657
29	dtr	250	2500	top	Venezuelan Andes	6.160448358413026	continent	6.2372450340484855	6.167157850072608	0.03255683721977105	6.134601012852837	6.19971468729238
30	dtr	250	2500	top	Wind River Mountains	6.138271621162245	continent	11.462683418511736	6.139100210812331	0.03227478079025397	6.106825430022077	6.171374991602585
