# Supplementary material for: Diurnal temperature range as a key predictor of plants’ elevation ranges globally
Source: Nat Commun. 2023 Nov 30;14:7890. doi: 10.1038/s41467-023-43477-8 (PMC10689480; doi:10.1038/s41467-023-43477-8)
Supplement: Supplementary file 6 — Source Data [file 41467_2023_43477_MOESM6_ESM.zip › Source Data/supplementary/figure_S4-f.csv]

rowid	expl_var	exclusion_zone	elevation_span	std_from	location	sp_range	land_type	x	est_range_mean	est_range_sd	se_min	se_max
1	past_dmat	250	1500	top	Afghanistan	6.002807404076918	continent	1.2169915643831093	6.008975405459026	0.05891074006518152	5.950064665393844	6.0678861455242075
2	past_dmat	250	1500	top	Alborz Mountains	6.1521297686658984	continent	1.1302497386932373	6.1481984260228195	0.07805368158967915	6.07014474443314	6.226252107612499
3	past_dmat	250	1500	top	Azores	6.5755014768753615	island	0.978999137878418	6.461579334233657	0.12724758424286328	6.334331749990794	6.588826918476521
4	past_dmat	250	1500	top	Baekdudaegan Mountains	5.704953669046714	continent	1.1187497244940854	5.7154526517149025	0.038341250124423513	5.677111401590479	5.753793901839326
5	past_dmat	250	1500	top	Bioko	6.302876073653301	island	0.6309986114501953	6.296090330430706	0.06577716729351328	6.230313163137193	6.361867497724219
6	past_dmat	250	1500	top	Canary	6.176071510175135	island	0.63800048828125	6.179297861401488	0.0703176559055403	6.108980205495947	6.249615517307029
7	past_dmat	250	1500	top	Cantabria	6.157613053041235	continent	1.170999526977539	6.14666033667104	0.12762586488610425	6.019034471784936	6.274286201557144
8	past_dmat	250	1500	top	Cape Verde	6.413633869313237	island	0.7387495040893555	6.3781798762750475	0.09968531110552184	6.278494565169526	6.477865187380569
9	past_dmat	250	1500	top	Chicauma	6.047857620710175	continent	0.9995002746582032	6.052629037157857	0.052532046378930164	6.0000969907789266	6.105161083536787
10	past_dmat	250	1500	top	Colombian Andes	6.187114670961057	continent	0.7903937137488164	6.187232885103837	0.02621207508836406	6.161020810015473	6.213444960192201
11	past_dmat	250	1500	top	Crete	6.43471036168362	island	0.8942915598551409	6.427284830883513	0.039839394413736726	6.387445436469776	6.46712422529725
12	past_dmat	250	1500	top	Cyprus	6.492368548775751	island	0.7352214919196225	6.487089605736388	0.032776217059475206	6.454313388676913	6.519865822795864
13	past_dmat	250	1500	top	Denali	6.311537342642288	continent	1.694666862487793	6.3027984611738095	0.04244942416797416	6.2603490370058354	6.3452478853417835
14	past_dmat	250	1500	top	Drakensberg	6.077332307717272	continent	0.6444997787475586	6.079754552261787	0.03163036626347121	6.048124185998316	6.111384918525258
15	past_dmat	250	1500	top	Euboea	6.207037637860181	island	0.9422502517700196	6.206232778075193	0.032745994682124954	6.173486783393067	6.238978772757318
16	past_dmat	250	1500	top	Golestan	5.639962143781204	continent	0.7686665852864571	5.649200247452758	0.03151856435298728	5.617681683099771	5.680718811805746
17	past_dmat	250	1500	top	Hawaii	6.4340223899017905	island	0.6092495918273926	6.357743898529926	0.14737538247625845	6.210368516053668	6.505119281006184
18	past_dmat	250	1500	top	Hengduan	6.107234730157559	continent	1.1344999819993973	6.108102412008057	0.06955177105807404	6.038550640949983	6.177654183066131
19	past_dmat	250	1500	top	Jamaica	6.19353469323566	island	0.48961035410562914	6.194771199636689	0.04018782980544075	6.154583369831248	6.2349590294421295
20	past_dmat	250	1500	top	Jaya	6.308027461015608	island	0.4687497615814209	6.305077410479125	0.056111522950532365	6.248965887528593	6.361188933429657
21	past_dmat	250	1500	top	Kenya	6.323585840715028	continent	0.639417076110842	6.263797146748834	0.18316935456734754	6.080627792181486	6.446966501316181
22	past_dmat	250	1500	top	La Amistad	6.417116761753535	continent	0.5768340428670271	6.412840784604616	0.037504091655297646	6.375336692949318	6.450344876259914
23	past_dmat	250	1500	top	Lazio	6.049884690547297	continent	1.4282083113988229	6.050408674096791	0.032714364257687804	6.017694309839103	6.083123038354478
24	past_dmat	250	1500	top	Mt Ararat	6.086990107320312	continent	1.0390000343322754	6.096259643828226	0.10582679873742755	5.990432845090798	6.202086442565654
25	past_dmat	250	1500	top	Mt Etna	6.16376317587208	island	1.0732502937316897	6.158971359221507	0.099241957572209	6.059729401649298	6.258213316793716
26	past_dmat	250	1500	top	Mt Kilimanjaro	6.308618698431841	continent	0.8015003204345703	6.291740825006141	0.09016107156316264	6.201579753442978	6.381901896569303
27	past_dmat	250	1500	top	Nanga Parbat	5.964938970636779	continent	1.4664584112664056	5.973058970588213	0.07394241729676505	5.8991165532914485	6.047001387884978
28	past_dmat	250	1500	top	Nepal	6.066817164482378	continent	1.296775184075038	6.069038804983412	0.0741243129290618	5.994914492054351	6.143163117912474
29	past_dmat	250	1500	top	Nevada Test Site	5.800230151075119	continent	1.190500259399414	5.809145282934986	0.04062444967314295	5.768520833261842	5.849769732608129
30	past_dmat	250	1500	top	Owens Peak	5.972955922917741	continent	1.054750680923462	5.982837376871934	0.06029592438681484	5.9225414524851185	6.043133301258749
31	past_dmat	250	1500	top	Reunion	6.542894970221344	island	0.41324949264526367	6.530395285952759	0.05219715100348769	6.478198134949271	6.582592436956246
32	past_dmat	250	1500	top	Santa Rosa Mountains	5.797698983914647	continent	0.9950008392333984	5.818924540342788	0.060313936489623216	5.758610603853165	5.879238476832412
33	past_dmat	250	1500	top	Sierra Nevada	6.494834605632024	continent	1.3280007044474296	6.479590965047187	0.04754985708005814	6.4320411079671285	6.5271408221272456
34	past_dmat	250	1500	top	Sierra San Pedro Martir	5.6362144226529	continent	0.8204998970031738	5.656117928359051	0.045955848933620855	5.6101620794254305	5.7020737772926715
35	past_dmat	250	1500	top	Socotra	5.848317839966806	island	0.6653327941894531	5.859351066865019	0.0432876477086112	5.816063419156407	5.90263871457363
36	past_dmat	250	1500	top	South-Eastern Pyrenees	6.305761453000081	continent	1.2890000343322754	6.3014626162959395	0.03519601589431948	6.26626660040162	6.336658632190259
37	past_dmat	250	1500	top	Swiss Alps	6.2818427807496775	continent	1.290500084559122	6.226355991787401	0.13195623781717805	6.094399753970223	6.3583122296045795
38	past_dmat	250	1500	top	Tahoe	5.629490662118941	continent	0.9737499952316284	5.643569746743007	0.0407341772500178	5.6028355694929894	5.684303923993025
39	past_dmat	250	1500	top	Taiwan	6.318522576574592	island	0.791999340057373	6.314802844700002	0.03879432780721555	6.276008516892786	6.353597172507217
40	past_dmat	250	1500	top	Tajikistan	6.11943286527078	continent	1.4596249056359132	6.115048978605705	0.06703944428940366	6.048009534316301	6.1820884228951085
41	past_dmat	250	1500	top	Tasmania	6.468670986715961	island	0.5611673196156808	6.466048015014191	0.024731958771317872	6.441316056242873	6.490779973785508
42	past_dmat	250	1500	top	Utah	6.213901663163469	continent	1.0494642257690423	6.212270583235282	0.03844192693064249	6.173828656304639	6.250712510165924
43	past_dmat	250	1500	top	Venezuelan Andes	6.039979932814563	continent	0.9849170049031564	6.045469936654833	0.05696199661907041	5.988507940035762	6.102431933273903
44	past_dmat	250	1500	top	Wind River Mountains	6.37652554768456	continent	0.8764166521529355	6.369322427883715	0.04378548462448113	6.325536943259234	6.413107912508195
