# Supplementary material for: Diurnal temperature range as a key predictor of plants’ elevation ranges globally
Source: Nat Commun. 2023 Nov 30;14:7890. doi: 10.1038/s41467-023-43477-8 (PMC10689480; doi:10.1038/s41467-023-43477-8)
Supplement: Supplementary file 6 — Source Data [file 41467_2023_43477_MOESM6_ESM.zip › Source Data/supplementary/figure_S4-g.csv]

rowid	expl_var	exclusion_zone	elevation_span	std_from	location	sp_range	land_type	x	est_range_mean	est_range_sd	se_min	se_max
1	dtr	500	1500	top	Afghanistan	6.4956408980444085	continent	10.400286744878967	6.475753281921692	0.07993311229557239	6.39582016962612	6.555686394217265
2	dtr	500	1500	top	Alborz Mountains	6.616270738418755	continent	8.479316496692594	6.579428773156456	0.09096711473139411	6.488461658425062	6.67039588788785
3	dtr	500	1500	top	Azores	6.727454977146769	island	1.280064522011811	6.710350540760547	0.11487974696021536	6.595470793800331	6.825230287720762
4	dtr	500	1500	top	Baekdudaegan Mountains	6.110765512991252	continent	7.514748123797585	6.122779765572939	0.03612684576204999	6.086652919810889	6.158906611334989
5	dtr	500	1500	top	Bioko	6.660248056740626	island	1.538927537859847	6.661466171376266	0.06940379641859495	6.5920623749576706	6.730869967794861
6	dtr	500	1500	top	Canary	6.8026608015698935	island	0.939523235446614	6.778836349115941	0.08988435400735796	6.6889519951085825	6.868720703123299
7	dtr	500	1500	top	Cantabria	6.711344560219347	continent	6.968328615223066	6.626891843214727	0.12549501317557665	6.50139683003915	6.752386856390304
8	dtr	500	1500	top	Cape Verde	6.900146235651917	island	0.7991389480201225	6.837431160546176	0.11001457546989553	6.727416585076281	6.947445736016071
9	dtr	500	1500	top	Chicauma	6.475543540828418	continent	11.089524430245028	6.465985023513318	0.05624232968893227	6.409742693824386	6.5222273532022506
10	dtr	500	1500	top	Colombian Andes	6.512594279154639	continent	6.107711500150472	6.51294108246941	0.030862853050204437	6.482078229419205	6.543803935519614
11	dtr	500	1500	top	Crete	6.7605322352976325	island	1.2289563504677292	6.756525687662905	0.043494275190081075	6.713031412472824	6.8000199628529865
12	dtr	500	1500	top	Cyprus	6.7492652141581395	island	3.564647057777381	6.744843905876301	0.03376875589117051	6.71107514998513	6.778612661767471
13	dtr	500	1500	top	Denali	6.481657690327542	continent	6.157379830385723	6.482703020400998	0.039050086413269396	6.443652933987729	6.521753106814267
14	dtr	500	1500	top	Drakensberg	6.317361983449412	continent	11.33956011090857	6.318513076991124	0.03143946291291109	6.287073614078213	6.349952539904035
15	dtr	500	1500	top	Euboea	6.435369416704433	island	3.350227039863465	6.440944887617409	0.035924256330350866	6.405020631287058	6.47686914394776
16	dtr	500	1500	top	Golestan	6.3227666561650855	continent	12.124253325282268	6.322532410458823	0.032393706950643586	6.2901387035081795	6.354926117409467
17	dtr	500	1500	top	Hawaii	6.837026386414368	island	4.488535603093404	6.69985535896269	0.14677160883217838	6.5530837501305115	6.846626967794869
18	dtr	500	1500	top	Hengduan	6.493311120938029	continent	8.062852245312055	6.485410785805139	0.09138350987402674	6.394027275931112	6.576794295679166
19	dtr	500	1500	top	Jamaica	6.508603862711847	island	1.9507765842062836	6.515774926804029	0.04458823348288484	6.471186693321144	6.560363160286913
20	dtr	500	1500	top	Jaya	6.5594596219685535	island	4.696798958904317	6.559870960592759	0.05611450160831512	6.503756458984444	6.615985462201074
21	dtr	500	1500	top	Kenya	6.552819701830187	continent	9.649733202307269	6.448484804117035	0.17362673648137625	6.274858067635659	6.622111540598411
22	dtr	500	1500	top	La Amistad	6.6090886647115	continent	4.2067183936162165	6.608308205864273	0.03834530883724662	6.569962897027026	6.64665351470152
23	dtr	500	1500	top	Lazio	6.32417782299662	continent	8.117531786769819	6.328766345907081	0.03779758502763557	6.290968760879445	6.366563930934716
24	dtr	500	1500	top	Mt Ararat	6.771514526717149	continent	10.240697008103435	6.604578085854291	0.13368588499189454	6.470892200862396	6.738263970846186
25	dtr	500	1500	top	Mt Etna	6.697645151831457	island	5.850257897765891	6.631537229778477	0.12360945121106556	6.507927778567411	6.755146680989543
26	dtr	500	1500	top	Mt Kilimanjaro	6.600618774472256	continent	9.21246653822814	6.566254832107092	0.08634602172874382	6.479908810378348	6.652600853835836
27	dtr	500	1500	top	Nanga Parbat	6.294104156148254	continent	9.189172081140164	6.312518752263263	0.07884516325109144	6.233673589012172	6.391363915514354
28	dtr	500	1500	top	Nepal	6.235464419314953	continent	9.113630156818093	6.263599456119415	0.07718890288103394	6.186410553238382	6.340788359000449
29	dtr	500	1500	top	Nevada Test Site	6.015659967814318	continent	12.213561124796872	6.027734797714888	0.04037632256326274	5.987358475151625	6.06811112027815
30	dtr	500	1500	top	Owens Peak	6.268080909464621	continent	12.272878144736767	6.272255831605935	0.06631800597612435	6.20593782562981	6.338573837582059
31	dtr	500	1500	top	Reunion	6.745598318813192	island	0.9520218297862157	6.741334723736389	0.050903753464132236	6.690430970272257	6.792238477200521
32	dtr	500	1500	top	Santa Rosa Mountains	6.030097799269453	continent	13.163562727641182	6.054099252761176	0.06099625934724895	5.9931029934139275	6.115095512108425
33	dtr	500	1500	top	Sierra Nevada	6.735152268167263	continent	10.17191194557082	6.715049352652663	0.048173097144316286	6.666876255508347	6.763222449796979
34	dtr	500	1500	top	Sierra San Pedro Martir	5.920823225314428	continent	12.183673459821724	5.93900602079996	0.0437725021000201	5.89523351869994	5.98277852289998
35	dtr	500	1500	top	Socotra	6.039917667416642	island	0.7221720493281151	6.068809908487379	0.042326728592972256	6.026483179894407	6.11113663708035
36	dtr	500	1500	top	South-Eastern Pyrenees	6.59121884505025	continent	8.761054790694944	6.5853167447087575	0.03817413689393587	6.547142607814822	6.623490881602693
37	dtr	500	1500	top	Swiss Alps	6.578299622616508	continent	7.949153561428729	6.529424280571339	0.12816936142457916	6.40125491914676	6.657593641995918
38	dtr	500	1500	top	Tahoe	6.156534850100158	continent	12.325407957041719	6.162897893035748	0.03869903256397231	6.124198860471775	6.20159692559972
39	dtr	500	1500	top	Taiwan	6.5273592105800144	island	5.332318224844911	6.527987366280527	0.038011803197579776	6.489975563082948	6.565999169478107
40	dtr	500	1500	top	Tajikistan	6.487441316714874	continent	9.572263911653708	6.472447724018636	0.08612859931207503	6.386319124706561	6.558576323330711
41	dtr	500	1500	top	Tasmania	6.727587672874798	island	5.626167458222211	6.724616027566292	0.024478908331700435	6.700137119234591	6.749094935897992
42	dtr	500	1500	top	Utah	6.465728743393965	continent	11.537118381238075	6.459735620389283	0.0433702179847246	6.416365402404558	6.503105838374008
43	dtr	500	1500	top	Venezuelan Andes	6.387557485845306	continent	6.208176732927713	6.404549339062569	0.07292498788600597	6.331624351176563	6.477474326948576
44	dtr	500	1500	top	Wind River Mountains	6.623757371272709	continent	11.434587491464416	6.608917036403187	0.044840271791777596	6.56407676461141	6.653757308194964
