# Supplementary material for: Diurnal temperature range as a key predictor of plants’ elevation ranges globally
Source: Nat Commun. 2023 Nov 30;14:7890. doi: 10.1038/s41467-023-43477-8 (PMC10689480; doi:10.1038/s41467-023-43477-8)
Supplement: Supplementary file 6 — Source Data [file 41467_2023_43477_MOESM6_ESM.zip › Source Data/supplementary/figure_S6-e.csv]

rowid	expl_var	exclusion_zone	elevation_span	std_from	location	sp_range	land_type	x	est_range_mean	est_range_sd	se_min	se_max
1	ts	250	2500	top	Afghanistan	6.204746622003679	continent	8.352660620287663	6.205645122248134	0.035816167889512925	6.169828954358621	6.2414612901376465
2	ts	250	2500	top	Alborz Mountains	6.27967119705135	continent	7.823352397674906	6.279519186846662	0.03620310442696748	6.243316082419695	6.315722291273629
3	ts	250	2500	top	Bioko	6.531621866246429	island	0.8491542600009659	6.528562282391114	0.05494671613347957	6.473615566257634	6.583508998524594
4	ts	250	2500	top	Canary	6.705274249832075	island	2.2062028207697826	6.698488764660091	0.039217152731113016	6.659271611928978	6.737705917391204
5	ts	250	2500	top	Cantabria	6.25621008188691	continent	4.485884079951504	6.276413506813393	0.10467408524096448	6.171739421572428	6.3810875920543575
6	ts	250	2500	top	Cape Verde	6.583854110611724	island	1.5813104596543623	6.574131623955841	0.0665115037984392	6.5076201201574015	6.640643127754281
7	ts	250	2500	top	Colombian Andes	6.109854015040684	continent	0.23813651675423037	6.11119076388983	0.014430784893714917	6.096759978996115	6.1256215487835455
8	ts	250	2500	top	Crete	6.739907933561536	island	4.821910306059443	6.734724596878791	0.028782341284818762	6.705942255593972	6.7635069381636095
9	ts	250	2500	top	Hawaii	6.360879935563149	island	1.2789301140265719	6.368670888691617	0.06878095070319293	6.299889937988424	6.43745183939481
10	ts	250	2500	top	Hengduan	6.1337456974756535	continent	5.937531169248397	6.136549201932945	0.02997590076400572	6.106573301168939	6.1665251026969505
11	ts	250	2500	top	Jaya	6.5622995037120795	island	0.3569433214734453	6.5606046423092055	0.04410032655466933	6.516504315754537	6.604704968863874
12	ts	250	2500	top	Kenya	6.3208494939950635	continent	0.7328682911300567	6.327163914701093	0.049159019143296956	6.278004895557796	6.37632293384439
13	ts	250	2500	top	La Amistad	6.606219432953591	continent	0.41858426019670936	6.605025092120671	0.024398251771350545	6.58062684034932	6.629423343892021
14	ts	250	2500	top	Lazio	6.493894501808403	continent	6.338482691644851	6.492207277311865	0.023023841716037108	6.469183435595827	6.515231119027902
15	ts	250	2500	top	Mt Ararat	6.132107533326758	continent	8.650537133729209	6.1378965114835085	0.05835375097707481	6.079542760506434	6.196250262460583
16	ts	250	2500	top	Mt Etna	6.201447283251839	island	5.431763918574278	6.206018317698165	0.043640565372914046	6.162377752325251	6.249658883071079
17	ts	250	2500	top	Mt Kilimanjaro	6.348215999179264	continent	1.0339111793943259	6.354191529529165	0.05181555154723489	6.30237597798193	6.4060070810764
18	ts	250	2500	top	Nanga Parbat	5.904150061468395	continent	7.886004685750809	5.916589029343238	0.04592865919154149	5.870660370151697	5.9625176885347795
19	ts	250	2500	top	Nepal	6.195016723333083	continent	6.944230121545269	6.197027202833599	0.0353706071368728	6.161656595696726	6.232397809970472
20	ts	250	2500	top	Reunion	6.927318786674525	island	1.5941303133082398	6.912302448633098	0.042283070834385275	6.870019377798713	6.954585519467483
21	ts	250	2500	top	Santa Rosa Mountains	6.013392275197899	continent	5.950175603563434	6.024952315436909	0.04759512858654978	5.97735718685036	6.072547444023459
22	ts	250	2500	top	Sierra Nevada	6.6026596233192265	continent	6.10125016498204	6.599677370637583	0.02607846147546752	6.573598909162115	6.62575583211305
23	ts	250	2500	top	Sierra San Pedro Martir	5.83757667593224	continent	5.583445373095727	5.8574784339792805	0.049630664533911316	5.807847769445369	5.9071090985131915
24	ts	250	2500	top	South-Eastern Pyrenees	6.591839352096249	continent	5.6821100992498375	6.589126870849835	0.024059000605250437	6.565067870244585	6.6131858714550855
25	ts	250	2500	top	Swiss Alps	6.426444309039902	continent	6.233459115093174	6.424086879049715	0.036175078652465345	6.38791180039725	6.46026195770218
26	ts	250	2500	top	Taiwan	6.636852662942989	island	3.500611963220814	6.633427815600098	0.02914612991899191	6.604281685681106	6.66257394551909
27	ts	250	2500	top	Tajikistan	6.440091508401193	continent	7.942538225315623	6.43727998072075	0.0322964366669401	6.40498354405381	6.469576417387691
28	ts	250	2500	top	Utah	6.54960817397753	continent	8.629270512940053	6.546349874905712	0.025172616331433962	6.521177258574277	6.571522491237146
29	ts	250	2500	top	Venezuelan Andes	6.160448358413026	continent	0.3177368557314143	6.16619580920395	0.03297336873356512	6.1332224404703855	6.199169177937515
30	ts	250	2500	top	Wind River Mountains	6.138271621162245	continent	8.374438458629601	6.140526203028864	0.032395874311398586	6.108130328717466	6.172922077340263
