# Supplementary material for: Diurnal temperature range as a key predictor of plants’ elevation ranges globally
Source: Nat Commun. 2023 Nov 30;14:7890. doi: 10.1038/s41467-023-43477-8 (PMC10689480; doi:10.1038/s41467-023-43477-8)
Supplement: Supplementary file 6 — Source Data [file 41467_2023_43477_MOESM6_ESM.zip › Source Data/supplementary/figure_S5-a.csv]

rowid	expl_var	exclusion_zone	elevation_span	std_from	location	sp_range	land_type	x	est_range_mean	est_range_sd	se_min	se_max
1	dtr	0	2000	top	Afghanistan	5.941608412910629	continent	10.621014662009673	5.93632200398865	0.0439713713054133	5.892350632683237	5.980293375294063
2	dtr	0	2000	top	Alborz Mountains	5.794905203652593	continent	8.484583166534932	5.798498831870378	0.04862059454789832	5.74987823732248	5.847119426418277
3	dtr	0	2000	top	Azores	6.350366716682083	island	1.280237409749415	6.328710135127172	0.08570903439782708	6.2430011007293444	6.414419169524999
4	dtr	0	2000	top	Bioko	6.2780580146041665	island	1.5274148875125286	6.271122289744708	0.05839862521418351	6.212723664530524	6.329520914958892
5	dtr	0	2000	top	Canary	6.013479521345566	island	0.9396284092204573	6.0211836140717265	0.047014368427061866	5.9741692456446644	6.068197982498789
6	dtr	0	2000	top	Cantabria	5.923792398909719	continent	6.899341795125792	5.929039510251024	0.11453655764038131	5.814502952610643	6.043576067891405
7	dtr	0	2000	top	Cape Verde	6.228511903015728	island	0.7990921619031346	6.225802852758683	0.07775095364577514	6.148051899112908	6.303553806404458
8	dtr	0	2000	top	Colombian Andes	5.864404794393438	continent	6.014466720352216	5.865021182993977	0.018349820548910472	5.846671362445067	5.883371003542887
9	dtr	0	2000	top	Crete	6.352667347468236	island	1.2300445536657407	6.349555184927254	0.032985183589891894	6.316570001337362	6.382540368517145
10	dtr	0	2000	top	Cyprus	6.351856422957128	island	3.4779606555298592	6.347999031599208	0.029384486631318832	6.31861454496789	6.377383518230527
11	dtr	0	2000	top	Golestan	5.486885265813966	continent	12.089194737551805	5.491592745096748	0.03338053749931031	5.4582122075974375	5.524973282596058
12	dtr	0	2000	top	Hawaii	5.354122122778217	island	4.474966599201167	5.4564956404226725	0.09462453684255312	5.361871103580119	5.551120177265226
13	dtr	0	2000	top	Hengduan	5.814710937284579	continent	7.915356651670817	5.817631785186403	0.038753640152803005	5.7788781450336	5.856385425339205
14	dtr	0	2000	top	Jamaica	5.827467075501137	island	2.0008584299953966	5.831612223365424	0.02721399549359454	5.804398227871829	5.8588262188590186
15	dtr	0	2000	top	Jaya	6.18355740097606	island	4.693469374847585	6.177612335258267	0.048223037919259866	6.129389297339007	6.225835373177527
16	dtr	0	2000	top	Kenya	5.476642475724261	continent	9.669542845625644	5.501141893671608	0.06293395652195813	5.438207937149651	5.564075850193566
17	dtr	0	2000	top	La Amistad	6.221899028403277	continent	4.205734572654894	6.218925056426474	0.029645619969148045	6.189279436457325	6.248570676395622
18	dtr	0	2000	top	Lazio	6.151569835373305	continent	8.145996879398643	6.148136710792411	0.026775331343317357	6.121361379449094	6.174912042135728
19	dtr	0	2000	top	Mt Ararat	5.6388970365062345	continent	10.241853622145687	5.652235109797147	0.06626495198442504	5.585970157812722	5.7185000617815716
20	dtr	0	2000	top	Mt Etna	5.904157744036331	island	5.798778219954299	5.909378551740495	0.05739498289374601	5.851983568846749	5.966773534634242
21	dtr	0	2000	top	Mt Kilimanjaro	5.784272591442693	continent	9.205641369664159	5.789375247292572	0.06121010919739263	5.7281651380951795	5.850585356489964
22	dtr	0	2000	top	Nanga Parbat	5.634298744843246	continent	9.183031372304319	5.644685738730997	0.05320515522122542	5.591480583509772	5.697890893952223
23	dtr	0	2000	top	Nepal	5.72055381875765	continent	9.138941032716964	5.725112190046657	0.04541794813804828	5.679694241908608	5.770530138184705
24	dtr	0	2000	top	Nevada Test Site	5.681623605850227	continent	12.195718778773964	5.682969982640506	0.03828349675828985	5.644686485882216	5.721253479398795
25	dtr	0	2000	top	Reunion	6.514269571135492	island	0.9518792356970817	6.5017130876765155	0.04738636572100938	6.454326721955506	6.549099453397525
26	dtr	0	2000	top	Santa Rosa Mountains	5.703378146472006	continent	13.105963692005382	5.703568151852687	0.05096315151556397	5.652605000337123	5.754531303368251
27	dtr	0	2000	top	Sierra Nevada	6.059175699228693	continent	10.21738628278149	6.0548061218346865	0.030878289136327498	6.023927832698359	6.085684410971014
28	dtr	0	2000	top	Sierra San Pedro Martir	5.770878151319063	continent	12.152428221970034	5.768827160055988	0.05236213457724582	5.716465025478742	5.821189294633234
29	dtr	0	2000	top	South-Eastern Pyrenees	6.159734007537925	continent	8.760166853387371	6.15577917272743	0.027593142907883877	6.128186029819545	6.183372315635314
30	dtr	0	2000	top	Swiss Alps	5.507509231862715	continent	7.941061348075252	5.52198910419092	0.04521314004038432	5.476775964150536	5.5672022442313045
31	dtr	0	2000	top	Taiwan	6.053226464847802	island	5.310377321399098	6.052453417757357	0.031056910217945224	6.021396507539412	6.083510327975302
32	dtr	0	2000	top	Tajikistan	5.986676762120145	continent	9.563458913529441	5.98223140706757	0.04060349396956885	5.941627913098001	6.02283490103714
33	dtr	0	2000	top	Utah	6.131226368988037	continent	11.548336099141833	6.125367582481603	0.029357096175911594	6.096010486305691	6.154724678657515
34	dtr	0	2000	top	Venezuelan Andes	5.7523374872419275	continent	6.223678535518613	5.7587336056479845	0.040572815614241656	5.718160790033743	5.7993064212622265
35	dtr	0	2000	top	Wind River Mountains	6.132984502382543	continent	11.449321652415863	6.1245413313205495	0.036340869008731916	6.088200462311818	6.160882200329281
