# Supplementary material for: Diurnal temperature range as a key predictor of plants’ elevation ranges globally
Source: Nat Commun. 2023 Nov 30;14:7890. doi: 10.1038/s41467-023-43477-8 (PMC10689480; doi:10.1038/s41467-023-43477-8)
Supplement: Supplementary file 6 — Source Data [file 41467_2023_43477_MOESM6_ESM.zip › Source Data/supplementary/figure_S5-c.csv]

rowid	expl_var	exclusion_zone	elevation_span	std_from	location	sp_range	land_type	x	est_range_mean	est_range_sd	se_min	se_max
1	past_dmat	0	2000	top	Afghanistan	5.941608412910629	continent	1.2169915643831093	5.940347970190163	0.04438972416398714	5.895958246026176	5.98473769435415
2	past_dmat	0	2000	top	Alborz Mountains	5.794905203652593	continent	1.1302497386932373	5.798428883695441	0.0487320338814952	5.749696849813946	5.847160917576936
3	past_dmat	0	2000	top	Azores	6.350366716682083	island	0.978999137878418	6.31096543108088	0.08837146469005512	6.222593966390825	6.399336895770935
4	past_dmat	0	2000	top	Bioko	6.2780580146041665	island	0.6309986114501953	6.265427324596369	0.059066308082163836	6.206361016514205	6.324493632678533
5	past_dmat	0	2000	top	Canary	6.013479521345566	island	0.63800048828125	6.013102516605313	0.04700356286533478	5.966098953739978	6.060106079470648
6	past_dmat	0	2000	top	Cantabria	5.923792398909719	continent	1.170999526977539	5.917605327273086	0.11888721573140144	5.798718111541684	6.036492543004488
7	past_dmat	0	2000	top	Cape Verde	6.228511903015728	island	0.7387495040893555	6.208879219060897	0.07835133833110755	6.130527880729789	6.287230557392005
8	past_dmat	0	2000	top	Colombian Andes	5.864404794393438	continent	0.7903937137488164	5.864852307717592	0.018391527869305917	5.846460779848286	5.883243835586898
9	past_dmat	0	2000	top	Crete	6.352667347468236	island	0.8942915598551409	6.347102615191611	0.03311843773039675	6.313984177461214	6.380221052922008
10	past_dmat	0	2000	top	Cyprus	6.351856422957128	island	0.7352214919196225	6.347700470560659	0.029272778307860417	6.318427692252798	6.376973248868519
11	past_dmat	0	2000	top	Golestan	5.486885265813966	continent	0.7686665852864571	5.493692273600033	0.03328709571337873	5.460405177886654	5.526979369313412
12	past_dmat	0	2000	top	Hawaii	5.354122122778217	island	0.6092495918273926	5.42738336749031	0.09510866761885645	5.332274699871453	5.522492035109167
13	past_dmat	0	2000	top	Hengduan	5.814710937284579	continent	1.1344999819993973	5.816528516481746	0.03862528847508854	5.777903228006657	5.855153804956835
14	past_dmat	0	2000	top	Jamaica	5.827467075501137	island	0.48961035410562914	5.829382858426154	0.027293362078999014	5.802089496347155	5.856676220505153
15	past_dmat	0	2000	top	Jaya	6.18355740097606	island	0.4687497615814209	6.178598357053782	0.04806742328544491	6.130530933768338	6.226665780339227
16	past_dmat	0	2000	top	Kenya	5.476642475724261	continent	0.639417076110842	5.503512527233581	0.06422613443178907	5.439286392801792	5.56773866166537
17	past_dmat	0	2000	top	La Amistad	6.221899028403277	continent	0.5768340428670271	6.219484742186736	0.02963475376160768	6.189849988425128	6.249119495948343
18	past_dmat	0	2000	top	Lazio	6.151569835373305	continent	1.4282083113988229	6.148613184332449	0.02732259514274305	6.121290589189706	6.175935779475192
19	past_dmat	0	2000	top	Mt Ararat	5.6388970365062345	continent	1.0390000343322754	5.654438609656462	0.0668980140128296	5.587540595643633	5.721336623669291
20	past_dmat	0	2000	top	Mt Etna	5.904157744036331	island	1.0732502937316897	5.9044516114586845	0.05769389433589338	5.846757717122791	5.962145505794578
21	past_dmat	0	2000	top	Mt Kilimanjaro	5.784272591442693	continent	0.8015003204345703	5.793482440413106	0.06167059545910924	5.731811844953997	5.855153035872215
22	past_dmat	0	2000	top	Nanga Parbat	5.634298744843246	continent	1.4664584112664056	5.641531895664202	0.05384667078891631	5.587685224875286	5.695378566453118
23	past_dmat	0	2000	top	Nepal	5.72055381875765	continent	1.296775184075038	5.72444860576972	0.04522821334101238	5.679220392428708	5.769676819110733
24	past_dmat	0	2000	top	Nevada Test Site	5.681623605850227	continent	1.190500259399414	5.685640722645227	0.03821308143652502	5.647427641208702	5.7238538040817515
25	past_dmat	0	2000	top	Reunion	6.514269571135492	island	0.41324949264526367	6.500730589056802	0.047214622969154726	6.4535159660876475	6.547945212025957
26	past_dmat	0	2000	top	Santa Rosa Mountains	5.703378146472006	continent	0.9950008392333984	5.711261210914911	0.05174509995509329	5.659516110959817	5.763006310870004
27	past_dmat	0	2000	top	Sierra Nevada	6.059175699228693	continent	1.3280007044474296	6.056972347325343	0.03072842142922158	6.026243925896122	6.087700768754564
28	past_dmat	0	2000	top	Sierra San Pedro Martir	5.770878151319063	continent	0.8204998970031738	5.777803639562462	0.05234705368725034	5.725456585875212	5.8301506932497125
29	past_dmat	0	2000	top	South-Eastern Pyrenees	6.159734007537925	continent	1.2890000343322754	6.1570916080445945	0.027564572628643588	6.129527035415951	6.1846561806732385
30	past_dmat	0	2000	top	Swiss Alps	5.507509231862715	continent	1.290500084559122	5.517548981916112	0.04551785389392519	5.472031128022186	5.563066835810037
31	past_dmat	0	2000	top	Taiwan	6.053226464847802	island	0.791999340057373	6.052365709466833	0.031710362580809136	6.0206553468860236	6.084076072047642
32	past_dmat	0	2000	top	Tajikistan	5.986676762120145	continent	1.4596249056359132	5.983218986004243	0.04048022595588931	5.942738760048353	6.023699211960132
33	past_dmat	0	2000	top	Utah	6.131226368988037	continent	1.0494642257690423	6.128757907427484	0.02963316845173208	6.0991247389757515	6.158391075879216
34	past_dmat	0	2000	top	Venezuelan Andes	5.7523374872419275	continent	0.9849170049031564	5.755995967179673	0.0413083145173975	5.714687652662275	5.797304281697071
35	past_dmat	0	2000	top	Wind River Mountains	6.132984502382543	continent	0.8764166521529355	6.130016972289126	0.03660871698141229	6.093408255307714	6.166625689270538
