# Supplementary material for: Diurnal temperature range as a key predictor of plants’ elevation ranges globally
Source: Nat Commun. 2023 Nov 30;14:7890. doi: 10.1038/s41467-023-43477-8 (PMC10689480; doi:10.1038/s41467-023-43477-8)
Supplement: Supplementary file 6 — Source Data [file 41467_2023_43477_MOESM6_ESM.zip › Source Data/supplementary/figure_S5-b.csv]

rowid	expl_var	exclusion_zone	elevation_span	std_from	location	sp_range	land_type	x	est_range_mean	est_range_sd	se_min	se_max
1	ts	0	2000	top	Afghanistan	5.941608412910629	continent	8.319281274863386	5.938859724807266	0.04454850218018185	5.894311222627084	5.983408226987447
2	ts	0	2000	top	Alborz Mountains	5.794905203652593	continent	7.809646502036591	5.797448444760164	0.0488044988122936	5.748643945947871	5.846252943572457
3	ts	0	2000	top	Azores	6.350366716682083	island	2.872835704538605	6.313462077696303	0.08766092217188716	6.225801155524416	6.40112299986819
4	ts	0	2000	top	Bioko	6.2780580146041665	island	0.827623904187369	6.265385277178556	0.05938989162000715	6.205995385558548	6.324775168798563
5	ts	0	2000	top	Canary	6.013479521345566	island	2.2239725559503163	6.012446607298107	0.04735896194698161	5.965087645351125	6.059805569245088
6	ts	0	2000	top	Cantabria	5.923792398909719	continent	4.521017214246777	5.9276279895191575	0.11927012981895538	5.808357859700202	6.046898119338113
7	ts	0	2000	top	Cape Verde	6.228511903015728	island	1.5719639423905218	6.2109610265185635	0.07874057632618948	6.132220450192374	6.289701602844753
8	ts	0	2000	top	Colombian Andes	5.864404794393438	continent	0.23595192072923532	5.865140439791086	0.01850673115055515	5.84663370864053	5.883647170941641
9	ts	0	2000	top	Crete	6.352667347468236	island	4.828621095920988	6.3466922942556385	0.03297891090020485	6.3137133833554335	6.3796712051558435
10	ts	0	2000	top	Cyprus	6.351856422957128	island	5.516662055195185	6.346811507146968	0.029250603815930778	6.317560903331037	6.3760621109628985
11	ts	0	2000	top	Golestan	5.486885265813966	continent	8.69891169647487	5.492090986540053	0.03295195623747969	5.459139030302573	5.525042942777533
12	ts	0	2000	top	Hawaii	5.354122122778217	island	1.2788054921301426	5.42587572319246	0.09480493959540774	5.3310707835970526	5.520680662787868
13	ts	0	2000	top	Hengduan	5.814710937284579	continent	6.0153672173242905	5.816676111283164	0.03840475207097169	5.778271359212193	5.855080863354136
14	ts	0	2000	top	Jamaica	5.827467075501137	island	0.8910792826882021	5.829351174755991	0.027361444112141968	5.801989730643849	5.856712618868133
15	ts	0	2000	top	Jaya	6.18355740097606	island	0.3552845965795295	6.178928245162925	0.04867828958994988	6.130249955572975	6.227606534752875
16	ts	0	2000	top	Kenya	5.476642475724261	continent	0.6988097438280102	5.504145111993609	0.06393677356052545	5.4402083384330835	5.568081885554135
17	ts	0	2000	top	La Amistad	6.221899028403277	continent	0.41499845497937166	6.219533154634796	0.029679519385791196	6.189853635249005	6.249212674020587
18	ts	0	2000	top	Lazio	6.151569835373305	continent	6.308106050296346	6.149332103017465	0.02674420244465155	6.122587900572814	6.176076305462116
19	ts	0	2000	top	Mt Ararat	5.6388970365062345	continent	8.620692293497559	5.651530468000204	0.0678059688614567	5.583724499138747	5.719336436861661
20	ts	0	2000	top	Mt Etna	5.904157744036331	island	5.4116110879440615	5.904695227371141	0.05815589990279823	5.846539327468343	5.962851127273939
21	ts	0	2000	top	Mt Kilimanjaro	5.784272591442693	continent	0.9918208849228178	5.795052657472205	0.06164475763005134	5.733407899842153	5.856697415102256
22	ts	0	2000	top	Nanga Parbat	5.634298744843246	continent	7.900670366877285	5.642952497206516	0.05367017385041365	5.589282323356103	5.69662267105693
23	ts	0	2000	top	Nepal	5.72055381875765	continent	7.0089428568463354	5.724696845286813	0.04578240002217654	5.6789144452646365	5.770479245308989
24	ts	0	2000	top	Nevada Test Site	5.681623605850227	continent	8.457054421053833	5.684896238131853	0.03847078988891607	5.646425448242937	5.723367028020769
25	ts	0	2000	top	Reunion	6.514269571135492	island	1.5545034164012745	6.499269737351431	0.04685205160956927	6.452417685741862	6.546121788961001
26	ts	0	2000	top	Santa Rosa Mountains	5.703378146472006	continent	5.910346064257089	5.709979343401596	0.05157482143861251	5.658404521962983	5.761554164840208
27	ts	0	2000	top	Sierra Nevada	6.059175699228693	continent	5.995118410753928	6.057730196821651	0.03068418730405141	6.0270460095175995	6.088414384125702
28	ts	0	2000	top	Sierra San Pedro Martir	5.770878151319063	continent	5.596159017192524	5.7759378175631895	0.05223781945641412	5.723699998106776	5.828175637019603
29	ts	0	2000	top	South-Eastern Pyrenees	6.159734007537925	continent	5.640377545520859	6.157351673557369	0.027317896208973656	6.1300337773483955	6.184669569766343
30	ts	0	2000	top	Swiss Alps	5.507509231862715	continent	6.191241378676929	5.518176351588769	0.04494338713926209	5.473232964449507	5.563119738728031
31	ts	0	2000	top	Taiwan	6.053226464847802	island	3.4300383430406596	6.051954893233545	0.0312325982759417	6.020722294957603	6.083187491509487
32	ts	0	2000	top	Tajikistan	5.986676762120145	continent	7.950272956173692	5.984044641916688	0.04023181087960612	5.943812831037081	6.024276452796294
33	ts	0	2000	top	Utah	6.131226368988037	continent	8.50357787808409	6.128106024984248	0.02977842987450658	6.098327595109741	6.157884454858755
34	ts	0	2000	top	Venezuelan Andes	5.7523374872419275	continent	0.3121476176359952	5.757618321491612	0.041412747224262345	5.71620557426735	5.799031068715874
35	ts	0	2000	top	Wind River Mountains	6.132984502382543	continent	8.229473618420913	6.128240531222051	0.03674763195188292	6.091492899270168	6.164988163173934
