# Supplementary material for: Diurnal temperature range as a key predictor of plants’ elevation ranges globally
Source: Nat Commun. 2023 Nov 30;14:7890. doi: 10.1038/s41467-023-43477-8 (PMC10689480; doi:10.1038/s41467-023-43477-8)
Supplement: Supplementary file 6 — Source Data [file 41467_2023_43477_MOESM6_ESM.zip › Source Data/supplementary/figure_S5-f.csv]

rowid	expl_var	exclusion_zone	elevation_span	std_from	location	sp_range	land_type	x	est_range_mean	est_range_sd	se_min	se_max
1	past_dmat	250	2000	top	Afghanistan	6.205488014558379	continent	1.2169915643831093	6.20640190623584	0.04263919799755091	6.163762708238289	6.249041104233391
2	past_dmat	250	2000	top	Alborz Mountains	6.32351612205443	continent	1.1302497386932373	6.319909614040851	0.05494081530377172	6.26496879873708	6.374850429344622
3	past_dmat	250	2000	top	Azores	6.601176698180656	island	0.978999137878418	6.568363368433716	0.08159860678895332	6.486764761644763	6.649961975222669
4	past_dmat	250	2000	top	Bioko	6.369561524706783	island	0.6309986114501953	6.369261634547963	0.053054409809725186	6.316207224738238	6.4223160443576885
5	past_dmat	250	2000	top	Canary	6.498364110985903	island	0.63800048828125	6.493524433687719	0.04794526156336057	6.445579172124359	6.54146969525108
6	past_dmat	250	2000	top	Cantabria	6.285287163369536	continent	1.170999526977539	6.273590184031955	0.11270629019718338	6.160883893834771	6.386296474229138
7	past_dmat	250	2000	top	Cape Verde	6.535536851461418	island	0.7387495040893555	6.517971007607157	0.07502721503958391	6.442943792567573	6.592998222646741
8	past_dmat	250	2000	top	Colombian Andes	6.185682745982179	continent	0.7903937137488164	6.186113532496154	0.017957511675679463	6.168156020820474	6.204071044171833
9	past_dmat	250	2000	top	Crete	6.565798267888222	island	0.8942915598551409	6.56271297821281	0.030643059441307942	6.5320699187715014	6.593356037654118
10	past_dmat	250	2000	top	Cyprus	6.664804994114759	island	0.7352214919196225	6.661008217880258	0.027826874313720204	6.633181343566537	6.688835092193978
11	past_dmat	250	2000	top	Golestan	5.586149273776992	continent	0.7686665852864571	5.596396058974902	0.029583155333800012	5.566812903641102	5.6259792143087015
12	past_dmat	250	2000	top	Hawaii	6.541565430566922	island	0.6092495918273926	6.508016231265845	0.11122120640917504	6.3967950248566705	6.61923743767502
13	past_dmat	250	2000	top	Hengduan	6.155024115673917	continent	1.1344999819993973	6.1566950766673525	0.039478497890208825	6.1172165787771435	6.1961735745575615
14	past_dmat	250	2000	top	Jamaica	6.101707119334759	island	0.48961035410562914	6.104749084333352	0.025653549843280398	6.0790955344900715	6.130402634176632
15	past_dmat	250	2000	top	Jaya	6.461019363285683	island	0.4687497615814209	6.459838826870865	0.045046094326784886	6.41479273254408	6.504884921197649
16	past_dmat	250	2000	top	Kenya	6.167054762122121	continent	0.639417076110842	6.1857125102266926	0.07988726691713109	6.105825243309561	6.265599777143824
17	past_dmat	250	2000	top	La Amistad	6.541169549883754	continent	0.5768340428670271	6.539365375652158	0.028823959198978087	6.51054141645318	6.568189334851136
18	past_dmat	250	2000	top	Lazio	6.3227007626699985	continent	1.4282083113988229	6.3211498322397635	0.025131122160550336	6.296018710079213	6.346280954400314
19	past_dmat	250	2000	top	Mt Ararat	5.992350814267299	continent	1.0390000343322754	6.0111586043542795	0.0670099078030052	5.944148696551275	6.078168512157284
20	past_dmat	250	2000	top	Mt Etna	6.2705771822731045	island	1.0732502937316897	6.269338639554473	0.05902850483462097	6.210310134719852	6.328367144389094
21	past_dmat	250	2000	top	Mt Kilimanjaro	6.364578276449585	continent	0.8015003204345703	6.361995654341176	0.06586511106630065	6.2961305432748755	6.427860765407477
22	past_dmat	250	2000	top	Nanga Parbat	5.9078206812693645	continent	1.4664584112664056	5.9174205120564105	0.05114650668400924	5.866274005372401	5.96856701874042
23	past_dmat	250	2000	top	Nepal	6.14015758944482	continent	1.296775184075038	6.141806961499561	0.046220528266525555	6.095586433233035	6.188027489766086
24	past_dmat	250	2000	top	Nevada Test Site	5.891569261966341	continent	1.190500259399414	5.897784945370645	0.03457158799187489	5.863213357378769	5.93235653336252
25	past_dmat	250	2000	top	Reunion	6.782009713080017	island	0.41324949264526367	6.771243619062548	0.04456081641001361	6.726682802652534	6.815804435472562
26	past_dmat	250	2000	top	Santa Rosa Mountains	5.851836890328955	continent	0.9950008392333984	5.865965698447617	0.047499060153774614	5.818466638293843	5.913464758601392
27	past_dmat	250	2000	top	Sierra Nevada	6.43774462298193	continent	1.3280007044474296	6.434379190206477	0.030733324667463105	6.403645865539014	6.46511251487394
28	past_dmat	250	2000	top	Sierra San Pedro Martir	5.785450811227991	continent	0.8204998970031738	5.80241673150597	0.046191960667780904	5.756224770838188	5.848608692173751
29	past_dmat	250	2000	top	South-Eastern Pyrenees	6.459081747573907	continent	1.2890000343322754	6.456641391171327	0.025965415316576018	6.430675975854751	6.482606806487903
30	past_dmat	250	2000	top	Swiss Alps	6.1834405564790815	continent	1.290500084559122	6.183579560547896	0.05089528676083077	6.132684273787065	6.234474847308727
31	past_dmat	250	2000	top	Taiwan	6.3898623064510245	island	0.791999340057373	6.388799871900221	0.029602754789315282	6.359197117110906	6.418402626689536
32	past_dmat	250	2000	top	Tajikistan	6.282133399620014	continent	1.4596249056359132	6.279628515766321	0.03995250969281678	6.239676006073505	6.319581025459137
33	past_dmat	250	2000	top	Utah	6.424813477662367	continent	1.0494642257690423	6.42268935719481	0.028447926290844514	6.394241430903965	6.451137283485655
34	past_dmat	250	2000	top	Venezuelan Andes	6.257376181589902	continent	0.9849170049031564	6.257757600382598	0.04294432076839895	6.214813279614199	6.3007019211509965
35	past_dmat	250	2000	top	Wind River Mountains	6.440114122250072	continent	0.8764166521529355	6.437701263931857	0.034416036617484214	6.403285227314373	6.472117300549342
