# Supplementary material for: Diurnal temperature range as a key predictor of plants’ elevation ranges globally
Source: Nat Commun. 2023 Nov 30;14:7890. doi: 10.1038/s41467-023-43477-8 (PMC10689480; doi:10.1038/s41467-023-43477-8)
Supplement: Supplementary file 6 — Source Data [file 41467_2023_43477_MOESM6_ESM.zip › Source Data/supplementary/figure_S5-g.csv]

rowid	expl_var	exclusion_zone	elevation_span	std_from	location	sp_range	land_type	x	est_range_mean	est_range_sd	se_min	se_max
1	dtr	500	2000	top	Afghanistan	6.510631861218198	continent	10.621014662009673	6.503721934309411	0.046839006684249805	6.456882927625161	6.550560940993661
2	dtr	500	2000	top	Alborz Mountains	6.577638154867425	continent	8.484583166534932	6.56851847672236	0.06062594135100904	6.507892535371352	6.629144418073369
3	dtr	500	2000	top	Azores	6.718242124896128	island	1.280237409749415	6.7289349962188165	0.08123628582612152	6.647698710392695	6.810171282044938
4	dtr	500	2000	top	Bioko	6.608052974065567	island	1.5274148875125286	6.619227100953509	0.05568479260329088	6.563542308350218	6.6749118935568
5	dtr	500	2000	top	Canary	6.7522273473445376	island	0.9396284092204573	6.755272748589044	0.053344109533194586	6.701928639055849	6.808616858122239
6	dtr	500	2000	top	Cantabria	6.451370861411903	continent	6.899341795125792	6.4754118710360276	0.11468434555518715	6.36072752548084	6.590096216591215
7	dtr	500	2000	top	Cape Verde	6.870119156031052	island	0.7990921619031346	6.863172588110738	0.08226354869833975	6.780909039412399	6.945436136809078
8	dtr	500	2000	top	Colombian Andes	6.476714999674731	continent	6.014466720352216	6.477378456536564	0.020102536936782548	6.457275919599781	6.497480993473347
9	dtr	500	2000	top	Crete	6.7571573512593135	island	1.2300445536657407	6.758636927385974	0.03267585251996343	6.725961074866011	6.791312779905938
10	dtr	500	2000	top	Cyprus	6.87291492260762	island	3.4779606555298592	6.870001596963363	0.029027266832540925	6.840974330130822	6.8990288637959045
11	dtr	500	2000	top	Golestan	5.704929943996585	continent	12.089194737551805	5.715523235352575	0.028847236442321497	5.686675998910253	5.7443704717948965
12	dtr	500	2000	top	Hawaii	6.893098284440645	island	4.474966599201167	6.81721042244762	0.12098412649091421	6.696226295956706	6.938194548938535
13	dtr	500	2000	top	Hengduan	6.4991535991817635	continent	7.915356651670817	6.498945312662148	0.048521159425699185	6.450424153236448	6.547466472087847
14	dtr	500	2000	top	Jamaica	6.437468810850643	island	2.0008584299953966	6.443481004533626	0.030144886610025998	6.4133361179236	6.473625891143652
15	dtr	500	2000	top	Jaya	6.551430885894328	island	4.693469374847585	6.555282396376985	0.045560533462555626	6.509721862914429	6.600842929839541
16	dtr	500	2000	top	Kenya	6.4426482620568075	continent	9.669542845625644	6.437304195391625	0.09296589322922846	6.344338302162396	6.530270088620854
17	dtr	500	2000	top	La Amistad	6.772113213734381	continent	4.205734572654894	6.769881676092072	0.031332342164103556	6.738549333927969	6.801214018256175
18	dtr	500	2000	top	Lazio	6.458081614263991	continent	8.145996879398643	6.458321747381051	0.026705682736962843	6.431616064644088	6.485027430118014
19	dtr	500	2000	top	Mt Ararat	6.378838759850804	continent	10.241853622145687	6.380168292666385	0.08382814732167655	6.2963401453447085	6.463996439988061
20	dtr	500	2000	top	Mt Etna	6.595786482551298	island	5.798778219954299	6.594246985369573	0.07247091987954077	6.521776065490032	6.666717905249113
21	dtr	500	2000	top	Mt Kilimanjaro	6.688817905530878	continent	9.205641369664159	6.656588344976089	0.07790051016524803	6.57868783481084	6.734488855141337
22	dtr	500	2000	top	Nanga Parbat	6.12139740341188	continent	9.183031372304319	6.141677102643518	0.0553930761198404	6.0862840265236775	6.197070178763359
23	dtr	500	2000	top	Nepal	6.514072037357635	continent	9.138941032716964	6.508456131419931	0.05873988966752308	6.449716241752408	6.567196021087454
24	dtr	500	2000	top	Nevada Test Site	6.0086477008584245	continent	12.195718778773964	6.016261482662701	0.035026641003314936	5.981234841659386	6.051288123666016
25	dtr	500	2000	top	Reunion	6.900556996948732	island	0.9518792356970817	6.896976003160465	0.043707541451284734	6.85326846170918	6.94068354461175
26	dtr	500	2000	top	Santa Rosa Mountains	6.16660988222874	continent	13.105963692005382	6.171133242801035	0.0506039780273491	6.120529264773685	6.221737220828384
27	dtr	500	2000	top	Sierra Nevada	6.739205661671505	continent	10.21738628278149	6.7292314697423246	0.03617610728741477	6.69305536245491	6.765407577029739
28	dtr	500	2000	top	Sierra San Pedro Martir	5.844727534606955	continent	12.152428221970034	5.863196730234469	0.043701002368934705	5.819495727865534	5.906897732603404
29	dtr	500	2000	top	South-Eastern Pyrenees	6.674873825600654	continent	8.760166853387371	6.671008953915088	0.028242118241825813	6.642766835673262	6.699251072156914
30	dtr	500	2000	top	Swiss Alps	6.5440188186027886	continent	7.941061348075252	6.539205721937128	0.06878667171142032	6.470419050225708	6.607992393648548
31	dtr	500	2000	top	Taiwan	6.622560266242741	island	5.310377321399098	6.622331602312137	0.03187835771939981	6.590453244592737	6.654209960031537
32	dtr	500	2000	top	Tajikistan	6.584409657718587	continent	9.563458913529441	6.576685629382521	0.048515910444699495	6.528169718937821	6.62520153982722
33	dtr	500	2000	top	Utah	6.61325734892737	continent	11.548336099141833	6.607559380787018	0.029921514066509478	6.577637866720509	6.637480894853527
34	dtr	500	2000	top	Venezuelan Andes	6.54905132180006	continent	6.223678535518613	6.54945061027655	0.04898962911974788	6.500460981156802	6.598440239396298
35	dtr	500	2000	top	Wind River Mountains	6.706034754012548	continent	11.449321652415863	6.695316520815231	0.036898619871854214	6.658417900943377	6.732215140687085
