# Supplementary material for: Diurnal temperature range as a key predictor of plants’ elevation ranges globally
Source: Nat Commun. 2023 Nov 30;14:7890. doi: 10.1038/s41467-023-43477-8 (PMC10689480; doi:10.1038/s41467-023-43477-8)
Supplement: Supplementary file 6 — Source Data [file 41467_2023_43477_MOESM6_ESM.zip › Source Data/supplementary/figure_S3-a.csv]

rowid	expl_var	exclusion_zone	elevation_span	std_from	location	sp_range	land_type	x	est_range_mean	est_range_sd	se_min	se_max
1	dtr	250	2500	bottom	Afghanistan	5.970613873899074	continent	12.22510446099285	5.9716897408344405	0.023216958914922106	5.948472781919518	5.994906699749363
2	dtr	250	2500	bottom	Alborz Mountains	6.724788222136191	continent	7.63739211609469	6.722337988386199	0.027242752705767516	6.695095235680432	6.749580741091966
3	dtr	250	2500	bottom	Bioko	6.6034455725001155	island	1.5181620128830955	6.61503191604065	0.06549650964542217	6.549535406395227	6.680528425686072
4	dtr	250	2500	bottom	Canary	7.157808434457513	island	0.9405611482184796	7.153148011565189	0.036733066244263875	7.1164149453209244	7.189881077809453
5	dtr	250	2500	bottom	Cantabria	6.2035930289395544	continent	6.712228171536593	6.254626070155099	0.12509634228578648	6.129529727869312	6.379722412440885
6	dtr	250	2500	bottom	Cape Verde	6.603857421502839	island	0.7988580815161705	6.621004675148691	0.0755999812444179	6.545404693904273	6.6966046563931085
7	dtr	250	2500	bottom	Colombian Andes	6.269592454915998	continent	5.581048047616932	6.270104566197573	0.011291712326422261	6.2588128538711505	6.281396278523996
8	dtr	250	2500	bottom	Crete	6.739907933561536	island	1.2323003239329935	6.741451930438177	0.03463508745748521	6.706816842980691	6.776087017895662
9	dtr	250	2500	bottom	Hawaii	6.510650294597867	island	4.135850723135141	6.513259059686544	0.04039202047707503	6.472867039209469	6.553651080163619
10	dtr	250	2500	bottom	Hengduan	6.305247251433755	continent	7.259885446303337	6.3086153422809	0.04334935926449311	6.265265983016407	6.351964701545393
11	dtr	250	2500	bottom	Jaya	6.824334044291012	island	4.639839511580523	6.8110022602643365	0.07825321058900074	6.732749049675336	6.889255470853337
12	dtr	250	2500	bottom	Kenya	6.614693561651909	continent	9.562783302808796	6.609563724561734	0.03671171607707787	6.572852008484656	6.646275440638812
13	dtr	250	2500	bottom	La Amistad	6.913720140867606	continent	4.0701359228043055	6.912118793492912	0.02521790889726864	6.886900884595643	6.937336702390181
14	dtr	250	2500	bottom	Lazio	6.5299907371228665	continent	8.015998925275033	6.529060595264009	0.027876472039055022	6.501184123224954	6.556937067303064
15	dtr	250	2500	bottom	Mt Ararat	6.053731531756232	continent	10.225929155209593	6.064609109574026	0.06822690123112667	5.9963822083429	6.1328360108051525
16	dtr	250	2500	bottom	Mt Etna	6.337201577283641	island	5.700086236339094	6.342435525828426	0.044661014812693266	6.297774511015733	6.387096540641119
17	dtr	250	2500	bottom	Mt Kilimanjaro	5.73666490328793	continent	9.111640170161442	5.743042594654937	0.03087161571732424	5.712170978937612	5.773914210372261
18	dtr	250	2500	bottom	Nanga Parbat	5.653439925243209	continent	9.110277025800508	5.6731014822856345	0.05094450795285688	5.6221569743327775	5.7240459902384915
19	dtr	250	2500	bottom	Nepal	6.158932472200717	continent	8.780117328016118	6.160460659799472	0.024030440034248698	6.136430219765224	6.184491099833721
20	dtr	250	2500	bottom	Reunion	6.996814261858898	island	0.9519865875848477	6.993230706262796	0.04906568651976505	6.944165019743031	7.0422963927825615
21	dtr	250	2500	bottom	Santa Rosa Mountains	6.093126765699652	continent	13.08398363573017	6.092191424911639	0.056466048787768036	6.035725376123871	6.148657473699407
22	dtr	250	2500	bottom	Sierra Nevada	6.837009418589861	continent	10.377869526590723	6.831805753998468	0.028842368461658982	6.80296338553681	6.860648122460127
23	dtr	250	2500	bottom	Sierra San Pedro Martir	6.030348161660983	continent	11.734470709818462	6.035710405354236	0.06271423419971822	5.972996171154518	6.098424639553954
24	dtr	250	2500	bottom	South-Eastern Pyrenees	6.6832366005454595	continent	8.50323934043317	6.680839756516595	0.026355114057258565	6.6544846424593365	6.707194870573853
25	dtr	250	2500	bottom	Swiss Alps	6.709173273163383	continent	7.933990249525795	6.707249339289463	0.024322264854468388	6.6829270744349945	6.731571604143932
26	dtr	250	2500	bottom	Taiwan	6.984147749865025	island	5.050086423326656	6.978674190653541	0.03517948748292019	6.943494703170621	7.013853678136461
27	dtr	250	2500	bottom	Tajikistan	6.475151052287283	continent	10.102676079751713	6.47364609136455	0.023903734368792225	6.449742356995758	6.497549825733342
28	dtr	250	2500	bottom	Utah	6.351411558270381	continent	11.704269331753839	6.350153618513641	0.026214498864090652	6.32393911964955	6.376368117377732
29	dtr	250	2500	bottom	Venezuelan Andes	6.620443524483889	continent	6.314610576601857	6.619981855640842	0.020228537558254885	6.599753318082587	6.640210393199097
30	dtr	250	2500	bottom	Wind River Mountains	6.118897276577176	continent	11.492954142449491	6.119796664886892	0.03880431096548185	6.080992353921411	6.158600975852374
