# Supplementary material for: Diurnal temperature range as a key predictor of plants’ elevation ranges globally
Source: Nat Commun. 2023 Nov 30;14:7890. doi: 10.1038/s41467-023-43477-8 (PMC10689480; doi:10.1038/s41467-023-43477-8)
Supplement: Supplementary file 6 — Source Data [file 41467_2023_43477_MOESM6_ESM.zip › Source Data/supplementary/figure_S3-c.csv]

rowid	expl_var	exclusion_zone	elevation_span	std_from	location	sp_range	land_type	x	est_range_mean	est_range_sd	se_min	se_max
1	past_dmat	250	2500	bottom	Afghanistan	5.970613873899074	continent	1.2169915643831093	5.9723486980776315	0.023147279439106272	5.949201418638525	5.995495977516738
2	past_dmat	250	2500	bottom	Alborz Mountains	6.724788222136191	continent	1.1302497386932373	6.722883422057545	0.027186947466954846	6.69569647459059	6.7500703695245
3	past_dmat	250	2500	bottom	Bioko	6.6034455725001155	island	0.6309986114501953	6.604611575778906	0.06564613703718358	6.538965438741722	6.670257712816089
4	past_dmat	250	2500	bottom	Canary	7.157808434457513	island	0.63800048828125	7.151933087537542	0.03724786338076578	7.114685224156776	7.189180950918308
5	past_dmat	250	2500	bottom	Cantabria	6.2035930289395544	continent	1.170999526977539	6.2251510061271595	0.1282182866833949	6.096932719443765	6.353369292810554
6	past_dmat	250	2500	bottom	Cape Verde	6.603857421502839	island	0.7387495040893555	6.601543672246985	0.07549351024127464	6.52605016200571	6.6770371824882595
7	past_dmat	250	2500	bottom	Colombian Andes	6.269592454915998	continent	0.7903937137488164	6.269905732314847	0.011183673962390445	6.258722058352456	6.281089406277237
8	past_dmat	250	2500	bottom	Crete	6.739907933561536	island	0.8942915598551409	6.73770699882457	0.03517665064281472	6.702530348181755	6.772883649467385
9	past_dmat	250	2500	bottom	Hawaii	6.510650294597867	island	0.6092495918273926	6.512374289759747	0.040733189815222545	6.471641099944525	6.55310747957497
10	past_dmat	250	2500	bottom	Hengduan	6.305247251433755	continent	1.1344999819993973	6.306062180283307	0.043372920625831035	6.262689259657476	6.3494351009091385
11	past_dmat	250	2500	bottom	Jaya	6.824334044291012	island	0.4687497615814209	6.818448341859844	0.07955164278109184	6.738896699078752	6.8979999846409354
12	past_dmat	250	2500	bottom	Kenya	6.614693561651909	continent	0.639417076110842	6.614222785800887	0.036662042256878954	6.577560743544009	6.650884828057766
13	past_dmat	250	2500	bottom	La Amistad	6.913720140867606	continent	0.5768340428670271	6.912371968923364	0.025230315848946784	6.887141653074417	6.937602284772311
14	past_dmat	250	2500	bottom	Lazio	6.5299907371228665	continent	1.4282083113988229	6.528104761856903	0.027850959145326037	6.500253802711577	6.555955721002229
15	past_dmat	250	2500	bottom	Mt Ararat	6.053731531756232	continent	1.0390000343322754	6.067994534307594	0.06870679239031885	5.999287741917275	6.136701326697914
16	past_dmat	250	2500	bottom	Mt Etna	6.337201577283641	island	1.0732502937316897	6.337998065598476	0.044851093313032345	6.293146972285443	6.382849158911508
17	past_dmat	250	2500	bottom	Mt Kilimanjaro	5.73666490328793	continent	0.8015003204345703	5.742830100755503	0.031309355612077434	5.711520745143425	5.774139456367581
18	past_dmat	250	2500	bottom	Nanga Parbat	5.653439925243209	continent	1.4664584112664056	5.6655081113655	0.05090310713786382	5.614605004227636	5.716411218503364
19	past_dmat	250	2500	bottom	Nepal	6.158932472200717	continent	1.296775184075038	6.159628789157217	0.024122311427522195	6.135506477729694	6.183751100584739
20	past_dmat	250	2500	bottom	Reunion	6.996814261858898	island	0.41324949264526367	6.991528297592974	0.048917415273244655	6.9426108823197294	7.040445712866219
21	past_dmat	250	2500	bottom	Santa Rosa Mountains	6.093126765699652	continent	0.9950008392333984	6.102742711284446	0.05730821326287423	6.045434498021572	6.16005092454732
22	past_dmat	250	2500	bottom	Sierra Nevada	6.837009418589861	continent	1.3280007044474296	6.83391965460892	0.028574833790749547	6.805344820818171	6.862494488399669
23	past_dmat	250	2500	bottom	Sierra San Pedro Martir	6.030348161660983	continent	0.8204998970031738	6.046327388767903	0.06365269861031427	5.982674690157589	6.109980087378217
24	past_dmat	250	2500	bottom	South-Eastern Pyrenees	6.6832366005454595	continent	1.2890000343322754	6.681081409423603	0.02636063601738208	6.654720773406221	6.7074420454409855
25	past_dmat	250	2500	bottom	Swiss Alps	6.709173273163383	continent	1.290500084559122	6.707256526520802	0.02436363115675638	6.682892895364046	6.7316201576775585
26	past_dmat	250	2500	bottom	Taiwan	6.984147749865025	island	0.791999340057373	6.979639182579766	0.035182390049498406	6.944456792530268	7.014821572629264
27	past_dmat	250	2500	bottom	Tajikistan	6.475151052287283	continent	1.4596249056359132	6.474099855292504	0.02414414042391666	6.4499557148685875	6.498243995716421
28	past_dmat	250	2500	bottom	Utah	6.351411558270381	continent	1.0494642257690423	6.351862079602963	0.026445878955064832	6.325416200647898	6.378307958558028
29	past_dmat	250	2500	bottom	Venezuelan Andes	6.620443524483889	continent	0.9849170049031564	6.620152036780164	0.020469117519733727	6.59968291926043	6.640621154299898
30	past_dmat	250	2500	bottom	Wind River Mountains	6.118897276577176	continent	0.8764166521529355	6.123541342519103	0.03927021495448247	6.08427112756462	6.162811557473586
