# Supplementary material for: Diurnal temperature range as a key predictor of plants’ elevation ranges globally
Source: Nat Commun. 2023 Nov 30;14:7890. doi: 10.1038/s41467-023-43477-8 (PMC10689480; doi:10.1038/s41467-023-43477-8)
Supplement: Supplementary file 6 — Source Data [file 41467_2023_43477_MOESM6_ESM.zip › Source Data/supplementary/figure_S5-e.csv]

rowid	expl_var	exclusion_zone	elevation_span	std_from	location	sp_range	land_type	x	est_range_mean	est_range_sd	se_min	se_max
1	ts	250	2000	top	Afghanistan	6.205488014558379	continent	8.319281274863386	6.203979241661337	0.04260267194229449	6.161376569719042	6.246581913603631
2	ts	250	2000	top	Alborz Mountains	6.32351612205443	continent	7.809646502036591	6.316127804340728	0.05509609512505969	6.261031709215668	6.371223899465788
3	ts	250	2000	top	Azores	6.601176698180656	island	2.872835704538605	6.573103289465811	0.08072664884619196	6.492376640619619	6.653829938312003
4	ts	250	2000	top	Bioko	6.369561524706783	island	0.827623904187369	6.3721899816559935	0.05375471168883809	6.318435269967155	6.425944693344832
5	ts	250	2000	top	Canary	6.498364110985903	island	2.2239725559503163	6.493407064205817	0.04762955509496486	6.445777509110852	6.541036619300782
6	ts	250	2000	top	Cantabria	6.285287163369536	continent	4.521017214246777	6.285528222365732	0.1105699502016911	6.174958272164041	6.396098172567424
7	ts	250	2000	top	Cape Verde	6.535536851461418	island	1.5719639423905218	6.521976201540673	0.07457354434840902	6.447402657192264	6.596549745889082
8	ts	250	2000	top	Colombian Andes	6.185682745982179	continent	0.23595192072923532	6.187013616949396	0.0177676993155729	6.169245917633823	6.2047813162649685
9	ts	250	2000	top	Crete	6.565798267888222	island	4.828621095920988	6.561218849866209	0.030640765623324122	6.530578084242885	6.591859615489533
10	ts	250	2000	top	Cyprus	6.664804994114759	island	5.516662055195185	6.65940262427983	0.027809297745721436	6.631593326534108	6.6872119220255515
11	ts	250	2000	top	Golestan	5.586149273776992	continent	8.69891169647487	5.594431361835328	0.029559493951742115	5.564871867883586	5.623990855787071
12	ts	250	2000	top	Hawaii	6.541565430566922	island	1.2788054921301426	6.514753079204952	0.10961504269918178	6.40513803650577	6.6243681219041335
13	ts	250	2000	top	Hengduan	6.155024115673917	continent	6.0153672173242905	6.156847267796744	0.03923209314353509	6.117615174653209	6.196079360940279
14	ts	250	2000	top	Jamaica	6.101707119334759	island	0.8910792826882021	6.105663332147077	0.025962263503056908	6.07970106864402	6.131625595650133
15	ts	250	2000	top	Jaya	6.461019363285683	island	0.3552845965795295	6.4605706651898585	0.04525483164430192	6.415315833545557	6.50582549683416
16	ts	250	2000	top	Kenya	6.167054762122121	continent	0.6988097438280102	6.1954589523046595	0.07912997959110567	6.1163289727135535	6.2745889318957655
17	ts	250	2000	top	La Amistad	6.541169549883754	continent	0.41499845497937166	6.539629400994327	0.02858534388510804	6.511044057109219	6.568214744879436
18	ts	250	2000	top	Lazio	6.3227007626699985	continent	6.308106050296346	6.321602143054606	0.02503208672059052	6.296570056334016	6.346634229775196
19	ts	250	2000	top	Mt Ararat	5.992350814267299	continent	8.620692293497559	6.003417466696071	0.06790914897224655	5.935508317723825	6.071326615668317
20	ts	250	2000	top	Mt Etna	6.2705771822731045	island	5.4116110879440615	6.269316976931992	0.05810711707446834	6.211209859857524	6.32742409400646
21	ts	250	2000	top	Mt Kilimanjaro	6.364578276449585	continent	0.9918208849228178	6.369080104984202	0.06555028339256354	6.303529821591638	6.434630388376766
22	ts	250	2000	top	Nanga Parbat	5.9078206812693645	continent	7.900670366877285	5.918188002940686	0.0512309546553195	5.866957048285366	5.969418957596005
23	ts	250	2000	top	Nepal	6.14015758944482	continent	7.0089428568463354	6.14253606797898	0.04651757794102236	6.096018490037958	6.189053645920003
24	ts	250	2000	top	Nevada Test Site	5.891569261966341	continent	8.457054421053833	5.896712607987861	0.034735139366272316	5.861977468621588	5.931447747354134
25	ts	250	2000	top	Reunion	6.782009713080017	island	1.5545034164012745	6.769399029429807	0.04402192343019071	6.725377105999616	6.813420952859998
26	ts	250	2000	top	Santa Rosa Mountains	5.851836890328955	continent	5.910346064257089	5.866536314864201	0.047616499495134065	5.8189198153690675	5.914152814359335
27	ts	250	2000	top	Sierra Nevada	6.43774462298193	continent	5.995118410753928	6.434418846236747	0.03071893025083596	6.403699915985912	6.465137776487583
28	ts	250	2000	top	Sierra San Pedro Martir	5.785450811227991	continent	5.596159017192524	5.80163170397292	0.04601957785572534	5.755612126117195	5.847651281828646
29	ts	250	2000	top	South-Eastern Pyrenees	6.459081747573907	continent	5.640377545520859	6.4569517551572755	0.026167549526587543	6.430784205630688	6.483119304683863
30	ts	250	2000	top	Swiss Alps	6.1834405564790815	continent	6.191241378676929	6.185175935365881	0.05112521043318211	6.134050724932699	6.236301145799063
31	ts	250	2000	top	Taiwan	6.3898623064510245	island	3.4300383430406596	6.389078027124016	0.029762008784889066	6.359316018339127	6.4188400359089055
32	ts	250	2000	top	Tajikistan	6.282133399620014	continent	7.950272956173692	6.278352035154117	0.03940231066413161	6.238949724489985	6.317754345818249
33	ts	250	2000	top	Utah	6.424813477662367	continent	8.50357787808409	6.4210067683666985	0.02836791681436177	6.392638851552337	6.44937468518106
34	ts	250	2000	top	Venezuelan Andes	6.257376181589902	continent	0.3121476176359952	6.263617976762993	0.04267792536190748	6.220940051401086	6.3062959021249005
35	ts	250	2000	top	Wind River Mountains	6.440114122250072	continent	8.229473618420913	6.434289840005714	0.034492724422264476	6.399797115583449	6.468782564427978
