# Supplementary material for: Diurnal temperature range as a key predictor of plants’ elevation ranges globally
Source: Nat Commun. 2023 Nov 30;14:7890. doi: 10.1038/s41467-023-43477-8 (PMC10689480; doi:10.1038/s41467-023-43477-8)
Supplement: Supplementary file 6 — Source Data [file 41467_2023_43477_MOESM6_ESM.zip › Source Data/supplementary/figure_S5-d.csv]

rowid	expl_var	exclusion_zone	elevation_span	std_from	location	sp_range	land_type	x	est_range_mean	est_range_sd	se_min	se_max
1	dtr	250	2000	top	Afghanistan	6.205488014558379	continent	10.621014662009673	6.201501935545956	0.041920516150074416	6.159581419395881	6.243422451696031
2	dtr	250	2000	top	Alborz Mountains	6.32351612205443	continent	8.484583166534932	6.315677404565064	0.05356948844508677	6.2621079161199775	6.369246893010151
3	dtr	250	2000	top	Azores	6.601176698180656	island	1.280237409749415	6.593331610951607	0.0793211101154901	6.514010500836116	6.672652721067097
4	dtr	250	2000	top	Bioko	6.369561524706783	island	1.5274148875125286	6.381312325368326	0.05283515640401667	6.32847716896431	6.434147481772343
5	dtr	250	2000	top	Canary	6.498364110985903	island	0.9396284092204573	6.502612338281747	0.047746150056519165	6.454866188225227	6.550358488338266
6	dtr	250	2000	top	Cantabria	6.285287163369536	continent	6.899341795125792	6.288034752983439	0.10647879633150907	6.18155595665193	6.394513549314948
7	dtr	250	2000	top	Cape Verde	6.535536851461418	island	0.7990921619031346	6.540531449884491	0.0731614420783613	6.46737000780613	6.613692891962852
8	dtr	250	2000	top	Colombian Andes	6.185682745982179	continent	6.014466720352216	6.187139266553819	0.018003298691838827	6.169135967861981	6.205142565245658
9	dtr	250	2000	top	Crete	6.565798267888222	island	1.2300445536657407	6.565579307493488	0.030369435441770544	6.535209872051717	6.595948742935259
10	dtr	250	2000	top	Cyprus	6.664804994114759	island	3.4779606555298592	6.660490594487723	0.02784721130549074	6.6326433831822325	6.688337805793214
11	dtr	250	2000	top	Golestan	5.586149273776992	continent	12.089194737551805	5.596074213417213	0.02942286809548262	5.56665134532173	5.6254970815126955
12	dtr	250	2000	top	Hawaii	6.541565430566922	island	4.474966599201167	6.504422836641735	0.10440119137260288	6.400021645269132	6.608824028014339
13	dtr	250	2000	top	Hengduan	6.155024115673917	continent	7.915356651670817	6.158973282437153	0.03917147587287986	6.119801806564273	6.1981447583100335
14	dtr	250	2000	top	Jamaica	6.101707119334759	island	2.0008584299953966	6.108969309819369	0.025959612032611448	6.083009697786758	6.134928921851981
15	dtr	250	2000	top	Jaya	6.461019363285683	island	4.693469374847585	6.457729265256562	0.04493109808594897	6.412798167170613	6.502660363342511
16	dtr	250	2000	top	Kenya	6.167054762122121	continent	9.669542845625644	6.166901115349743	0.07695507617599673	6.089946039173746	6.24385619152574
17	dtr	250	2000	top	La Amistad	6.541169549883754	continent	4.205734572654894	6.538883089744652	0.02856355995844946	6.510319529786202	6.567446649703101
18	dtr	250	2000	top	Lazio	6.3227007626699985	continent	8.145996879398643	6.321211682188624	0.0251070762528981	6.296104605935725	6.346318758441522
19	dtr	250	2000	top	Mt Ararat	5.992350814267299	continent	10.241853622145687	6.008808693593579	0.06582122529815733	5.942987468295422	6.074629918891737
20	dtr	250	2000	top	Mt Etna	6.2705771822731045	island	5.798778219954299	6.276313065762743	0.05720914878015747	6.2191039169825855	6.3335222145429
21	dtr	250	2000	top	Mt Kilimanjaro	6.364578276449585	continent	9.205641369664159	6.346260015962705	0.06418173509950534	6.2820782808632	6.41044175106221
22	dtr	250	2000	top	Nanga Parbat	5.9078206812693645	continent	9.183031372304319	5.926473429689531	0.05019658098525052	5.87627684870428	5.976670010674781
23	dtr	250	2000	top	Nepal	6.14015758944482	continent	9.138941032716964	6.142926974670548	0.046433163720049686	6.0964938109504985	6.189360138390597
24	dtr	250	2000	top	Nevada Test Site	5.891569261966341	continent	12.195718778773964	5.895927526598594	0.0345446516256596	5.861382874972935	5.930472178224254
25	dtr	250	2000	top	Reunion	6.782009713080017	island	0.9518792356970817	6.772366368646957	0.043607209914025453	6.728759158732932	6.815973578560983
26	dtr	250	2000	top	Santa Rosa Mountains	5.851836890328955	continent	13.105963692005382	5.860096909606822	0.047266908318584114	5.812830001288238	5.907363817925407
27	dtr	250	2000	top	Sierra Nevada	6.43774462298193	continent	10.21738628278149	6.430736671889354	0.03059152078747798	6.400145151101876	6.461328192676833
28	dtr	250	2000	top	Sierra San Pedro Martir	5.785450811227991	continent	12.152428221970034	5.799997755541031	0.04571217962642443	5.754285575914606	5.845709935167456
29	dtr	250	2000	top	South-Eastern Pyrenees	6.459081747573907	continent	8.760166853387371	6.454578109162228	0.026401034494215152	6.428177074668013	6.480979143656444
30	dtr	250	2000	top	Swiss Alps	6.1834405564790815	continent	7.941061348075252	6.188151735635168	0.050537907815580665	6.137613827819588	6.238689643450749
31	dtr	250	2000	top	Taiwan	6.3898623064510245	island	5.310377321399098	6.38928527350073	0.030032351427818002	6.359252922072912	6.4193176249285475
32	dtr	250	2000	top	Tajikistan	6.282133399620014	continent	9.563458913529441	6.277602030707036	0.03922219783889481	6.238379832868141	6.316824228545931
33	dtr	250	2000	top	Utah	6.424813477662367	continent	11.548336099141833	6.4179573268989865	0.02808944480353047	6.389867882095456	6.446046771702517
34	dtr	250	2000	top	Venezuelan Andes	6.257376181589902	continent	6.223678535518613	6.260294866468256	0.04258322945077921	6.217711637017477	6.302878095919035
35	dtr	250	2000	top	Wind River Mountains	6.440114122250072	continent	11.449321652415863	6.429858911040848	0.03435630923245854	6.39550260180839	6.4642152202733065
