# Supplementary material for: Diurnal temperature range as a key predictor of plants’ elevation ranges globally
Source: Nat Commun. 2023 Nov 30;14:7890. doi: 10.1038/s41467-023-43477-8 (PMC10689480; doi:10.1038/s41467-023-43477-8)
Supplement: Supplementary file 6 — Source Data [file 41467_2023_43477_MOESM6_ESM.zip › Source Data/supplementary/figure_S3-b.csv]

rowid	expl_var	exclusion_zone	elevation_span	std_from	location	sp_range	land_type	x	est_range_mean	est_range_sd	se_min	se_max
1	ts	250	2500	bottom	Afghanistan	5.970613873899074	continent	8.72392099057813	5.97223082547949	0.02338907593342415	5.948841749546066	5.995619901412914
2	ts	250	2500	bottom	Alborz Mountains	6.724788222136191	continent	7.626916808405207	6.7221834003574825	0.027128589584151982	6.695054810773331	6.749311989941634
3	ts	250	2500	bottom	Bioko	6.6034455725001155	island	0.8743769637885344	6.6049020281146875	0.06589766298578859	6.539004365128899	6.670799691100476
4	ts	250	2500	bottom	Canary	7.157808434457513	island	2.1340575020146826	7.1517124180191125	0.03740695342209562	7.114305464597017	7.189119371441208
5	ts	250	2500	bottom	Cantabria	6.2035930289395544	continent	4.475203599167984	6.238007130436927	0.12867081289792348	6.109336317539003	6.36667794333485
6	ts	250	2500	bottom	Cape Verde	6.603857421502839	island	1.590011533531498	6.604123379512406	0.07667008337257829	6.527453296139828	6.680793462884984
7	ts	250	2500	bottom	Colombian Andes	6.269592454915998	continent	0.3019047690114729	6.2699575523351925	0.011240136737329934	6.258717415597863	6.281197689072522
8	ts	250	2500	bottom	Crete	6.739907933561536	island	4.821910306059443	6.737162701992267	0.03463822713333211	6.702524474858935	6.7718009291255985
9	ts	250	2500	bottom	Hawaii	6.510650294597867	island	1.262730988762201	6.512371131726423	0.04037326069213142	6.471997871034291	6.552744392418554
10	ts	250	2500	bottom	Hengduan	6.305247251433755	continent	5.242717196065427	6.306825912755669	0.04348506883667253	6.263340843918996	6.350310981592342
11	ts	250	2500	bottom	Jaya	6.824334044291012	island	0.3783095299454353	6.816310372363033	0.0792825273745696	6.7370278449884635	6.895592899737603
12	ts	250	2500	bottom	Kenya	6.614693561651909	continent	0.9711226910724013	6.615066858110832	0.03717443799848026	6.577892420112351	6.652241296109312
13	ts	250	2500	bottom	La Amistad	6.913720140867606	continent	0.45982297674314676	6.912328843215927	0.025158835543971074	6.887170007671956	6.937487678759898
14	ts	250	2500	bottom	Lazio	6.5299907371228665	continent	6.351016071018802	6.52900992700447	0.027763732415629166	6.501246194588841	6.556773659420099
15	ts	250	2500	bottom	Mt Ararat	6.053731531756232	continent	8.748761979138544	6.060920135736076	0.0678770053803962	5.99304313035568	6.128797141116472
16	ts	250	2500	bottom	Mt Etna	6.337201577283641	island	5.476638139921097	6.338594759938488	0.04482771259405889	6.293767047344429	6.383422472532547
17	ts	250	2500	bottom	Mt Kilimanjaro	5.73666490328793	continent	1.3469481851405303	5.7434147885479705	0.03114148453738948	5.712273304010581	5.77455627308536
18	ts	250	2500	bottom	Nanga Parbat	5.653439925243209	continent	7.797926177214579	5.666728585476761	0.051244101646277726	5.615484483830484	5.717972687123039
19	ts	250	2500	bottom	Nepal	6.158932472200717	continent	5.472782082549148	6.160024942863728	0.024233050395041734	6.135791892468687	6.18425799325877
20	ts	250	2500	bottom	Reunion	6.996814261858898	island	1.6811102893393135	6.989079623382785	0.049194140123709026	6.939885483259076	7.038273763506494
21	ts	250	2500	bottom	Santa Rosa Mountains	6.093126765699652	continent	6.00690743219181	6.100789690801706	0.05686702001496059	6.0439226707867455	6.157656710816667
22	ts	250	2500	bottom	Sierra Nevada	6.837009418589861	continent	6.37509532214661	6.833886900701894	0.028627980587835274	6.805258920114059	6.862514881289729
23	ts	250	2500	bottom	Sierra San Pedro Martir	6.030348161660983	continent	5.497794969747001	6.043006902801428	0.06320385762452302	5.979803045176905	6.1062107604259515
24	ts	250	2500	bottom	South-Eastern Pyrenees	6.6832366005454595	continent	5.816306330295902	6.681326020656684	0.026211568005690158	6.655114452650993	6.707537588662374
25	ts	250	2500	bottom	Swiss Alps	6.709173273163383	continent	6.560075653601037	6.707206711679902	0.02418096536416447	6.683025746315738	6.731387677044066
26	ts	250	2500	bottom	Taiwan	6.984147749865025	island	3.889801137060464	6.979339285956854	0.03568449405903025	6.943654791897824	7.015023780015884
27	ts	250	2500	bottom	Tajikistan	6.475151052287283	continent	8.284511129839238	6.474365560041944	0.024099829219298978	6.450265730822645	6.498465389261243
28	ts	250	2500	bottom	Utah	6.351411558270381	continent	9.217320223492809	6.3506485397337	0.026342585080282123	6.3243059546534175	6.376991124813983
29	ts	250	2500	bottom	Venezuelan Andes	6.620443524483889	continent	0.43847529321679785	6.620782248748818	0.020741876234430377	6.600040372514388	6.641524124983248
30	ts	250	2500	bottom	Wind River Mountains	6.118897276577176	continent	8.48719817661205	6.1210142598233555	0.03915705460019192	6.081857205223163	6.160171314423548
