# Supplementary material for: Diurnal temperature range as a key predictor of plants’ elevation ranges globally
Source: Nat Commun. 2023 Nov 30;14:7890. doi: 10.1038/s41467-023-43477-8 (PMC10689480; doi:10.1038/s41467-023-43477-8)
Supplement: Supplementary file 6 — Source Data [file 41467_2023_43477_MOESM6_ESM.zip › Source Data/supplementary/figure_S5-i.csv]

rowid	expl_var	exclusion_zone	elevation_span	std_from	location	sp_range	land_type	x	est_range_mean	est_range_sd	se_min	se_max
1	past_dmat	500	2000	top	Afghanistan	6.510631861218198	continent	1.2169915643831093	6.509580414167635	0.047374362824107834	6.462206051343527	6.556954776991743
2	past_dmat	500	2000	top	Alborz Mountains	6.577638154867425	continent	1.1302497386932373	6.574335240627526	0.061205882102765764	6.51312935852476	6.6355411227302925
3	past_dmat	500	2000	top	Azores	6.718242124896128	island	0.978999137878418	6.700129818292537	0.08271841648212198	6.617411401810415	6.78284823477466
4	past_dmat	500	2000	top	Bioko	6.608052974065567	island	0.6309986114501953	6.607574647889337	0.05671317817146488	6.550861469717873	6.664287826060802
5	past_dmat	500	2000	top	Canary	6.7522273473445376	island	0.63800048828125	6.746406326026674	0.05354208864463485	6.692864237382039	6.7999484146713085
6	past_dmat	500	2000	top	Cantabria	6.451370861411903	continent	1.170999526977539	6.457694504692501	0.12011551154500519	6.337578993147496	6.577810016237506
7	past_dmat	500	2000	top	Cape Verde	6.870119156031052	island	0.7387495040893555	6.84140151794164	0.08532672396537697	6.756074793976263	6.926728241907017
8	past_dmat	500	2000	top	Colombian Andes	6.476714999674731	continent	0.7903937137488164	6.477152124146917	0.020214839373156972	6.45693728477376	6.497366963520074
9	past_dmat	500	2000	top	Crete	6.7571573512593135	island	0.8942915598551409	6.754302834122013	0.03250903953041437	6.721793794591599	6.786811873652428
10	past_dmat	500	2000	top	Cyprus	6.87291492260762	island	0.7352214919196225	6.8696822046593775	0.02931259762723145	6.840369607032146	6.898994802286609
11	past_dmat	500	2000	top	Golestan	5.704929943996585	continent	0.7686665852864571	5.7145416485023635	0.028789475801466867	5.685752172700896	5.743331124303831
12	past_dmat	500	2000	top	Hawaii	6.893098284440645	island	0.6092495918273926	6.829220685633165	0.12967013577477393	6.699550549858391	6.958890821407938
13	past_dmat	500	2000	top	Hengduan	6.4991535991817635	continent	1.1344999819993973	6.499244798653156	0.04885196162513769	6.450392837028018	6.548096760278294
14	past_dmat	500	2000	top	Jamaica	6.437468810850643	island	0.48961035410562914	6.439906193151073	0.029925659323080517	6.4099805338279925	6.469831852474153
15	past_dmat	500	2000	top	Jaya	6.551430885894328	island	0.4687497615814209	6.553459528929481	0.04616673747721038	6.5072927914522705	6.599626266406691
16	past_dmat	500	2000	top	Kenya	6.4426482620568075	continent	0.639417076110842	6.461123641567579	0.09625104530159148	6.364872596265988	6.557374686869171
17	past_dmat	500	2000	top	La Amistad	6.772113213734381	continent	0.5768340428670271	6.770011897859893	0.03143825015203239	6.738573647707861	6.801450148011925
18	past_dmat	500	2000	top	Lazio	6.458081614263991	continent	1.4282083113988229	6.457958862213089	0.027340803628933937	6.430618058584155	6.485299665842023
19	past_dmat	500	2000	top	Mt Ararat	6.378838759850804	continent	1.0390000343322754	6.391585653371287	0.0841684689131364	6.30741718445815	6.475754122284424
20	past_dmat	500	2000	top	Mt Etna	6.595786482551298	island	1.0732502937316897	6.589470760323057	0.07379814416267208	6.515672616160385	6.663268904485729
21	past_dmat	500	2000	top	Mt Kilimanjaro	6.688817905530878	continent	0.8015003204345703	6.6774463969868165	0.07962567251914515	6.597820724467671	6.757072069505962
22	past_dmat	500	2000	top	Nanga Parbat	6.12139740341188	continent	1.4664584112664056	6.134286291131832	0.056720428732139803	6.077565862399692	6.191006719863972
23	past_dmat	500	2000	top	Nepal	6.514072037357635	continent	1.296775184075038	6.512125559918161	0.05835568147880934	6.453769878439352	6.57048124139697
24	past_dmat	500	2000	top	Nevada Test Site	6.0086477008584245	continent	1.190500259399414	6.016817333053743	0.03514288910886442	5.981674443944879	6.051960222162608
25	past_dmat	500	2000	top	Reunion	6.900556996948732	island	0.41324949264526367	6.893778833276855	0.04420184365027995	6.849576989626575	6.937980676927134
26	past_dmat	500	2000	top	Santa Rosa Mountains	6.16660988222874	continent	0.9950008392333984	6.178974114303449	0.05161041562190132	6.127363698681547	6.23058452992535
27	past_dmat	500	2000	top	Sierra Nevada	6.739205661671505	continent	1.3280007044474296	6.733837509225464	0.03685370901388123	6.696983800211583	6.770691218239345
28	past_dmat	500	2000	top	Sierra San Pedro Martir	5.844727534606955	continent	0.8204998970031738	5.862961256498374	0.044130800233523365	5.818830456264851	5.907092056731897
29	past_dmat	500	2000	top	South-Eastern Pyrenees	6.674873825600654	continent	1.2890000343322754	6.672674597379573	0.0284027658784462	6.644271831501127	6.701077363258019
30	past_dmat	500	2000	top	Swiss Alps	6.5440188186027886	continent	1.290500084559122	6.538065057563233	0.06993690093026396	6.468128156632969	6.608001958493497
31	past_dmat	500	2000	top	Taiwan	6.622560266242741	island	0.791999340057373	6.6216099380304865	0.03226798926190303	6.589341948768584	6.653877927292389
32	past_dmat	500	2000	top	Tajikistan	6.584409657718587	continent	1.4596249056359132	6.579535574660118	0.04915999495244394	6.530375579707673	6.628695569612562
33	past_dmat	500	2000	top	Utah	6.61325734892737	continent	1.0494642257690423	6.611779951890608	0.030181884753103023	6.581598067137505	6.641961836643712
34	past_dmat	500	2000	top	Venezuelan Andes	6.54905132180006	continent	0.9849170049031564	6.548518789162429	0.04993974429890031	6.498579044863529	6.598458533461329
35	past_dmat	500	2000	top	Wind River Mountains	6.706034754012548	continent	0.8764166521529355	6.703188754490413	0.03669952670333281	6.66648922778708	6.739888281193746
