# Supplementary material for: Diurnal temperature range as a key predictor of plants’ elevation ranges globally
Source: Nat Commun. 2023 Nov 30;14:7890. doi: 10.1038/s41467-023-43477-8 (PMC10689480; doi:10.1038/s41467-023-43477-8)
Supplement: Supplementary file 6 — Source Data [file 41467_2023_43477_MOESM6_ESM.zip › Source Data/supplementary/figure_S9-d.csv]

rowid	expl_var	expl_var2	exclusion_zone	elevation_span	std_from	location	sp_range	land_type	x	est_range_mean	est_range_sd	se_min	se_max
1	mountain_height	land_type	250	1500	top	Afghanistan	6.002807404076918	continent	5520	6.01663777217703	0.05886272880508401	5.957775043371946	6.075500500982114
2	mountain_height	land_type	250	1500	top	Alborz Mountains	6.1521297686658984	continent	4800	6.150506440554512	0.07712583062698335	6.073380609927528	6.227632271181496
3	mountain_height	land_type	250	1500	top	Azores	6.5755014768753615	island	2350	6.49320866037868	0.12224881207900991	6.37095984829967	6.61545747245769
4	mountain_height	land_type	250	1500	top	Baekdudaegan Mountains	5.704953669046714	continent	1500	5.713230592617504	0.03818281956255005	5.675047773054954	5.751413412180054
5	mountain_height	land_type	250	1500	top	Bioko	6.302876073653301	island	2800	6.304293143181045	0.06515660439445904	6.239136538786586	6.369449747575504
6	mountain_height	land_type	250	1500	top	Canary	6.176071510175135	island	3540	6.194179929407126	0.06937527499482632	6.1248046544123	6.263555204401952
7	mountain_height	land_type	250	1500	top	Cantabria	6.157613053041235	continent	2600	6.113203873949601	0.12309653839991799	5.990107335549683	6.236300412349519
8	mountain_height	land_type	250	1500	top	Cape Verde	6.413633869313237	island	2800	6.392844643118167	0.09765906883521416	6.295185574282953	6.490503711953381
9	mountain_height	land_type	250	1500	top	Chicauma	6.047857620710175	continent	1700	6.0428874204972125	0.05244285404059036	5.990444566456622	6.095330274537803
10	mountain_height	land_type	250	1500	top	Colombian Andes	6.187114670961057	continent	5000	6.186632518243441	0.02629316241316778	6.160339355830273	6.2129256806566096
11	mountain_height	land_type	250	1500	top	Crete	6.43471036168362	island	2500	6.4304717940617095	0.03993566891295733	6.390536125148752	6.470407462974667
12	mountain_height	land_type	250	1500	top	Cyprus	6.492368548775751	island	2000	6.487927018233129	0.03228625933835436	6.455640758894774	6.520213277571483
13	mountain_height	land_type	250	1500	top	Denali	6.311537342642288	continent	1660	6.298066271034434	0.04247151284443517	6.255594758189999	6.34053778387887
14	mountain_height	land_type	250	1500	top	Drakensberg	6.077332307717272	continent	1500	6.074954057067769	0.03129949022568515	6.043654566842084	6.106253547293455
15	mountain_height	land_type	250	1500	top	Euboea	6.207037637860181	island	1700	6.208837126814219	0.03255625001593616	6.176280876798282	6.241393376830155
16	mountain_height	land_type	250	1500	top	Golestan	5.639962143781204	continent	2000	5.6471483778605345	0.03126213090019946	5.6158862469603354	5.6784105087607335
17	mountain_height	land_type	250	1500	top	Hawaii	6.4340223899017905	island	4110	6.401670117913672	0.14481121066253108	6.256858907251141	6.546481328576203
18	mountain_height	land_type	250	1500	top	Hengduan	6.107234730157559	continent	5250	6.1136895321258375	0.06893795326101394	6.044751578864823	6.182627485386852
19	mountain_height	land_type	250	1500	top	Jamaica	6.19353469323566	island	2280	6.1977078552629665	0.04045531513738433	6.157252540125582	6.238163170400351
20	mountain_height	land_type	250	1500	top	Jaya	6.308027461015608	island	4750	6.311419091872808	0.055467192892156486	6.255951898980651	6.3668862847649645
21	mountain_height	land_type	250	1500	top	Kenya	6.323585840715028	continent	5310	6.235045003273026	0.17317429685513797	6.061870706417888	6.408219300128164
22	mountain_height	land_type	250	1500	top	La Amistad	6.417116761753535	continent	4000	6.407945685694308	0.03758780298797849	6.37035788270633	6.445533488682287
23	mountain_height	land_type	250	1500	top	Lazio	6.049884690547297	continent	2600	6.0491535872143265	0.032411529531118574	6.016742057683208	6.081565116745445
24	mountain_height	land_type	250	1500	top	Mt Ararat	6.086990107320312	continent	3300	6.080593382218743	0.10270170621384185	5.9778916760049015	6.183295088432585
25	mountain_height	land_type	250	1500	top	Mt Etna	6.16376317587208	island	3100	6.197557386254936	0.09788464360343237	6.099672742651504	6.295442029858369
26	mountain_height	land_type	250	1500	top	Mt Kilimanjaro	6.308618698431841	continent	4070	6.274390326313786	0.08792371576834998	6.186466610545436	6.3623140420821365
27	mountain_height	land_type	250	1500	top	Nanga Parbat	5.964938970636779	continent	4300	5.983622069663711	0.07279572146205446	5.910826348201656	6.0564177911257655
28	mountain_height	land_type	250	1500	top	Nepal	6.066817164482378	continent	6430	6.087005681645046	0.07395795010537046	6.013047731539675	6.160963631750416
29	mountain_height	land_type	250	1500	top	Nevada Test Site	5.800230151075119	continent	2240	5.807145608212547	0.04018055561633264	5.766965052596214	5.84732616382888
30	mountain_height	land_type	250	1500	top	Owens Peak	5.972955922917741	continent	1900	5.973257056184243	0.05974440685287984	5.913512649331364	6.033001463037123
31	mountain_height	land_type	250	1500	top	Reunion	6.542894970221344	island	3060	6.530370966489516	0.05150127903565964	6.478869687453857	6.581872245525176
32	mountain_height	land_type	250	1500	top	Santa Rosa Mountains	5.797698983914647	continent	2690	5.814771164357864	0.05892049618711261	5.755850668170751	5.873691660544976
33	mountain_height	land_type	250	1500	top	Sierra Nevada	6.494834605632024	continent	3200	6.473553775985273	0.047502834917033734	6.426050941068239	6.521056610902307
34	mountain_height	land_type	250	1500	top	Sierra San Pedro Martir	5.6362144226529	continent	2940	5.6550545285925065	0.04607074496913858	5.608983783623368	5.701125273561645
35	mountain_height	land_type	250	1500	top	Socotra	5.848317839966806	island	1550	5.866232746240641	0.0433817489136254	5.8228509973270155	5.909614495154266
36	mountain_height	land_type	250	1500	top	South-Eastern Pyrenees	6.305761453000081	continent	3400	6.299318366291898	0.03496784554752699	6.264350520744371	6.334286211839425
37	mountain_height	land_type	250	1500	top	Swiss Alps	6.2818427807496775	continent	4310	6.225841242198331	0.12754009069491506	6.098301151503415	6.353381332893246
38	mountain_height	land_type	250	1500	top	Tahoe	5.629490662118941	continent	1950	5.641915975623628	0.040408524368094494	5.601507451255534	5.682324499991722
39	mountain_height	land_type	250	1500	top	Taiwan	6.318522576574592	island	3990	6.319881803846147	0.038882879715073385	6.280998924131073	6.35876468356122
40	mountain_height	land_type	250	1500	top	Tajikistan	6.11943286527078	continent	5500	6.125112412381739	0.0663016248555325	6.058810787526206	6.191414037237272
41	mountain_height	land_type	250	1500	top	Tasmania	6.468670986715961	island	1600	6.466296437735561	0.02477455028120505	6.441521887454356	6.491070988016767
42	mountain_height	land_type	250	1500	top	Utah	6.213901663163469	continent	4230	6.211039630286161	0.03796696381992881	6.173072666466232	6.249006594106089
43	mountain_height	land_type	250	1500	top	Venezuelan Andes	6.039979932814563	continent	5100	6.048634170244155	0.0569709433040321	5.991663226940123	6.105605113548187
44	mountain_height	land_type	250	1500	top	Wind River Mountains	6.37652554768456	continent	2740	6.361898685963451	0.0442095526274245	6.317689133336027	6.406108238590876
