# Supplementary material for: Diurnal temperature range as a key predictor of plants’ elevation ranges globally
Source: Nat Commun. 2023 Nov 30;14:7890. doi: 10.1038/s41467-023-43477-8 (PMC10689480; doi:10.1038/s41467-023-43477-8)
Supplement: Supplementary file 6 — Source Data [file 41467_2023_43477_MOESM6_ESM.zip › Source Data/supplementary/figure_S9-e.csv]

rowid	expl_var	expl_var2	exclusion_zone	elevation_span	std_from	location	sp_range	land_type	x	est_range_mean	est_range_sd	se_min	se_max
1	mountain_height	land_type	250	2000	top	Afghanistan	6.205488014558379	continent	5520	6.207734407361522	0.04257065669291518	6.165163750668606	6.250305064054437
2	mountain_height	land_type	250	2000	top	Alborz Mountains	6.32351612205443	continent	4800	6.317681034448188	0.053875346789532624	6.263805687658655	6.3715563812377205
3	mountain_height	land_type	250	2000	top	Azores	6.601176698180656	island	2350	6.5866296972042955	0.08023901030336258	6.506390686900933	6.666868707507658
4	mountain_height	land_type	250	2000	top	Bioko	6.369561524706783	island	2800	6.37521104480917	0.05285978129796119	6.322351263511209	6.428070826107131
5	mountain_height	land_type	250	2000	top	Canary	6.498364110985903	island	3540	6.497228821336186	0.047413641071263155	6.449815180264923	6.54464246240745
6	mountain_height	land_type	250	2000	top	Cantabria	6.285287163369536	continent	2600	6.241904881875396	0.11023530150643157	6.131669580368964	6.352140183381827
7	mountain_height	land_type	250	2000	top	Cape Verde	6.535536851461418	island	2800	6.52881338903919	0.0733648324297483	6.455448556609442	6.602178221468938
8	mountain_height	land_type	250	2000	top	Colombian Andes	6.185682745982179	continent	5000	6.186049580189015	0.017896557687874484	6.16815302250114	6.20394613787689
9	mountain_height	land_type	250	2000	top	Crete	6.565798267888222	island	2500	6.564190035885721	0.03046383338738724	6.533726202498333	6.594653869273109
10	mountain_height	land_type	250	2000	top	Cyprus	6.664804994114759	island	2000	6.662214267857948	0.02788245935051699	6.634331808507431	6.690096727208465
11	mountain_height	land_type	250	2000	top	Golestan	5.586149273776992	continent	2000	5.594043358285646	0.02969872512542034	5.564344633160226	5.623742083411066
12	mountain_height	land_type	250	2000	top	Hawaii	6.541565430566922	island	4110	6.526273846797328	0.1111168630641512	6.415156983733177	6.637390709861479
13	mountain_height	land_type	250	2000	top	Hengduan	6.155024115673917	continent	5250	6.158198678189665	0.03925554452085034	6.1189431336688145	6.197454222710515
14	mountain_height	land_type	250	2000	top	Jamaica	6.101707119334759	island	2280	6.106911672654523	0.025936377229209037	6.080975295425314	6.132848049883733
15	mountain_height	land_type	250	2000	top	Jaya	6.461019363285683	island	4750	6.460619114659627	0.04524774621363825	6.415371368445989	6.505866860873265
16	mountain_height	land_type	250	2000	top	Kenya	6.167054762122121	continent	5310	6.178760144123619	0.07820480787908897	6.10055533624453	6.256964952002709
17	mountain_height	land_type	250	2000	top	La Amistad	6.541169549883754	continent	4000	6.535500516485779	0.02892337710194558	6.506577139383833	6.564423893587725
18	mountain_height	land_type	250	2000	top	Lazio	6.3227007626699985	continent	2600	6.319962854062499	0.02509194053803502	6.2948709135244645	6.345054794600534
19	mountain_height	land_type	250	2000	top	Mt Ararat	5.992350814267299	continent	3300	6.005693804736312	0.0665453559454524	5.93914844879086	6.0722391606817645
20	mountain_height	land_type	250	2000	top	Mt Etna	6.2705771822731045	island	3100	6.284328928291334	0.058360071014561116	6.225968857276773	6.342688999305895
21	mountain_height	land_type	250	2000	top	Mt Kilimanjaro	6.364578276449585	continent	4070	6.350316373411226	0.06506645255182882	6.285249920859397	6.4153828259630545
22	mountain_height	land_type	250	2000	top	Nanga Parbat	5.9078206812693645	continent	4300	5.9227998814724865	0.05056103915631493	5.872238842316172	5.973360920628801
23	mountain_height	land_type	250	2000	top	Nepal	6.14015758944482	continent	6430	6.148094652182787	0.04686019418434829	6.101234457998439	6.194954846367136
24	mountain_height	land_type	250	2000	top	Nevada Test Site	5.891569261966341	continent	2240	5.8964118255640425	0.034803363595793536	5.861608461968249	5.931215189159836
25	mountain_height	land_type	250	2000	top	Reunion	6.782009713080017	island	3060	6.770440244390035	0.04404455963076868	6.726395684759266	6.814484804020804
26	mountain_height	land_type	250	2000	top	Santa Rosa Mountains	5.851836890328955	continent	2690	5.862434014981267	0.04726406469511081	5.8151699502861565	5.909698079676378
27	mountain_height	land_type	250	2000	top	Sierra Nevada	6.43774462298193	continent	3200	6.431659404422025	0.030820273076976136	6.400839131345049	6.462479677499002
28	mountain_height	land_type	250	2000	top	Sierra San Pedro Martir	5.785450811227991	continent	2940	5.799809190643398	0.04532966603085107	5.754479524612547	5.845138856674248
29	mountain_height	land_type	250	2000	top	South-Eastern Pyrenees	6.459081747573907	continent	3400	6.454900267718867	0.026065706771674364	6.428834560947193	6.480965974490541
30	mountain_height	land_type	250	2000	top	Swiss Alps	6.1834405564790815	continent	4310	6.184500537964155	0.051352027623877416	6.133148510340278	6.235852565588032
31	mountain_height	land_type	250	2000	top	Taiwan	6.3898623064510245	island	3990	6.3913237971257875	0.02997011616129392	6.361353680964494	6.421293913287081
32	mountain_height	land_type	250	2000	top	Tajikistan	6.282133399620014	continent	5500	6.282084051974124	0.039335147500125255	6.2427489044739986	6.321419199474249
33	mountain_height	land_type	250	2000	top	Utah	6.424813477662367	continent	4230	6.42173895804054	0.028296149387335084	6.393442808653204	6.450035107427875
34	mountain_height	land_type	250	2000	top	Venezuelan Andes	6.257376181589902	continent	5100	6.256885723338266	0.04267801880059158	6.2142077045376745	6.299563742138858
35	mountain_height	land_type	250	2000	top	Wind River Mountains	6.440114122250072	continent	2740	6.432619092096672	0.03430339736310914	6.398315694733563	6.466922489459781
