# Supplementary material for: Diurnal temperature range as a key predictor of plants’ elevation ranges globally
Source: Nat Commun. 2023 Nov 30;14:7890. doi: 10.1038/s41467-023-43477-8 (PMC10689480; doi:10.1038/s41467-023-43477-8)
Supplement: Supplementary file 6 — Source Data [file 41467_2023_43477_MOESM6_ESM.zip › Source Data/supplementary/figure_S11-a.csv]

rowid	expl_var	exclusion_zone	elevation_span	std_from	location	sp_range	land_type	x	est_range_mean	est_range_sd	se_min	se_max
1	past_dmat	250	1500	top	Azores	6.5755014768753615	island	0.978999137878418	6.5362484446290905	0.09413625367354628	6.4421121909555445	6.630384698302636
2	past_dmat	250	1500	top	Bioko	6.302876073653301	island	0.6309986114501953	6.304139464902546	0.04498125303271102	6.259158211869835	6.349120717935257
3	past_dmat	250	1500	top	Canary	6.176071510175135	island	0.63800048828125	6.184227780579583	0.04900075569187984	6.135227024887703	6.233228536271463
4	past_dmat	250	1500	top	Cape Verde	6.413633869313237	island	0.7387495040893555	6.405069482165012	0.07024025166778876	6.334829230497223	6.475309733832801
5	past_dmat	250	1500	top	Crete	6.43471036168362	island	0.8942915598551409	6.433555203326281	0.027314467925179657	6.406240735401101	6.460869671251461
6	past_dmat	250	1500	top	Cyprus	6.492368548775751	island	0.7352214919196225	6.490576251562484	0.02251806760093165	6.468058183961552	6.513094319163415
7	past_dmat	250	1500	top	Euboea	6.208934961156011	island	0.9422502517700196	6.210678303613149	0.022847025071734146	6.187831278541415	6.233525328684884
8	past_dmat	250	1500	top	Hawaii	6.4340223899017905	island	0.6092495918273926	6.406756267972085	0.10913436712938347	6.297621900842701	6.515890635101469
9	past_dmat	250	1500	top	Jamaica	6.19353469323566	island	0.48961035410562914	6.195750330682399	0.028272281624232686	6.167478049058166	6.224022612306632
10	past_dmat	250	1500	top	La Amistad	6.417116761753535	continent	0.5768340428670271	6.415801024503104	0.02570661999763622	6.390094404505468	6.4415076445007395
11	past_dmat	250	1500	top	Reunion	6.542894970221344	island	0.41324949264526367	6.535911230902082	0.036458895173046756	6.4994523357290355	6.572370126075128
12	past_dmat	250	1500	top	Socotra	5.848317839966806	island	0.6653327941894531	5.8578938120740185	0.030121311515962885	5.827772500558056	5.888015123589981
