# Supplementary material for: Diurnal temperature range as a key predictor of plants’ elevation ranges globally
Source: Nat Commun. 2023 Nov 30;14:7890. doi: 10.1038/s41467-023-43477-8 (PMC10689480; doi:10.1038/s41467-023-43477-8)
Supplement: Supplementary file 6 — Source Data [file 41467_2023_43477_MOESM6_ESM.zip › Source Data/supplementary/figure_S5-h.csv]

rowid	expl_var	exclusion_zone	elevation_span	std_from	location	sp_range	land_type	x	est_range_mean	est_range_sd	se_min	se_max
1	ts	500	2000	top	Afghanistan	6.510631861218198	continent	8.319281274863386	6.506015119450936	0.04713014594867881	6.458884973502257	6.553145265399615
2	ts	500	2000	top	Alborz Mountains	6.577638154867425	continent	7.809646502036591	6.567299482356769	0.061849825851350154	6.5054496565054185	6.629149308208119
3	ts	500	2000	top	Azores	6.718242124896128	island	2.872835704538605	6.7051621985871925	0.08121960620328816	6.623942592383904	6.786381804790481
4	ts	500	2000	top	Bioko	6.608052974065567	island	0.827623904187369	6.610781364060704	0.05614280925709563	6.554638554803608	6.666924173317799
5	ts	500	2000	top	Canary	6.7522273473445376	island	2.2239725559503163	6.746053943080627	0.053422930613539345	6.692631012467087	6.799476873694166
6	ts	500	2000	top	Cantabria	6.451370861411903	continent	4.521017214246777	6.470735611134195	0.11833540480222718	6.352400206331968	6.5890710159364225
7	ts	500	2000	top	Cape Verde	6.870119156031052	island	1.5719639423905218	6.846359896596524	0.08401685943626655	6.7623430371602575	6.93037675603279
8	ts	500	2000	top	Colombian Andes	6.476714999674731	continent	0.23595192072923532	6.478040401509345	0.020055120992059843	6.457985280517285	6.498095522501405
9	ts	500	2000	top	Crete	6.7571573512593135	island	4.828621095920988	6.753638330906057	0.03236010713439987	6.721278223771657	6.7859984380404565
10	ts	500	2000	top	Cyprus	6.87291492260762	island	5.516662055195185	6.868042550787816	0.029142988427995516	6.8388995623598205	6.897185539215812
11	ts	500	2000	top	Golestan	5.704929943996585	continent	8.69891169647487	5.713455498278915	0.028992055327753962	5.684463442951161	5.742447553606668
12	ts	500	2000	top	Hawaii	6.893098284440645	island	1.2788054921301426	6.835980562133952	0.1265309545898202	6.709449607544132	6.962511516723772
13	ts	500	2000	top	Hengduan	6.4991535991817635	continent	6.0153672173242905	6.498590779252633	0.048896311758893134	6.44969446749374	6.547487091011527
14	ts	500	2000	top	Jamaica	6.437468810850643	island	0.8910792826882021	6.440413665673068	0.029988636774182776	6.410425028898885	6.470402302447251
15	ts	500	2000	top	Jaya	6.551430885894328	island	0.3552845965795295	6.556447299812492	0.04651636286782664	6.509930936944665	6.6029636626803185
16	ts	500	2000	top	Kenya	6.4426482620568075	continent	0.6988097438280102	6.475626672098314	0.09634705378462351	6.37927961831369	6.571973725882938
17	ts	500	2000	top	La Amistad	6.772113213734381	continent	0.41499845497937166	6.7712949051994205	0.03136217897532381	6.7399327262240964	6.8026570841747445
18	ts	500	2000	top	Lazio	6.458081614263991	continent	6.308106050296346	6.458486388384523	0.02709804337680696	6.431388345007717	6.48558443176133
19	ts	500	2000	top	Mt Ararat	6.378838759850804	continent	8.620692293497559	6.378297155128834	0.08476978868538491	6.293527366443449	6.463066943814219
20	ts	500	2000	top	Mt Etna	6.595786482551298	island	5.4116110879440615	6.586553108430144	0.07401449702341653	6.512538611406728	6.6605676054535605
21	ts	500	2000	top	Mt Kilimanjaro	6.688817905530878	continent	0.9918208849228178	6.687410260726569	0.07918340429809176	6.608226856428478	6.7665936650246605
22	ts	500	2000	top	Nanga Parbat	6.12139740341188	continent	7.900670366877285	6.135481729201389	0.0561837003680046	6.079298028833384	6.191665429569393
23	ts	500	2000	top	Nepal	6.514072037357635	continent	7.0089428568463354	6.51002342725264	0.058967107532269455	6.4510563197203705	6.568990534784909
24	ts	500	2000	top	Nevada Test Site	6.0086477008584245	continent	8.457054421053833	6.016392064479538	0.035063827578942296	5.981328236900596	6.05145589205848
25	ts	500	2000	top	Reunion	6.900556996948732	island	1.5545034164012745	6.892629417476361	0.04389779616378501	6.848731621312576	6.936527213640146
26	ts	500	2000	top	Santa Rosa Mountains	6.16660988222874	continent	5.910346064257089	6.179613469927546	0.051807062785142514	6.127806407142403	6.231420532712688
27	ts	500	2000	top	Sierra Nevada	6.739205661671505	continent	5.995118410753928	6.733654023404862	0.036600108245933995	6.697053915158928	6.770254131650796
28	ts	500	2000	top	Sierra San Pedro Martir	5.844727534606955	continent	5.596159017192524	5.863851683489551	0.04338969293054885	5.820461990559002	5.9072413764200995
29	ts	500	2000	top	South-Eastern Pyrenees	6.674873825600654	continent	5.640377545520859	6.672666781257886	0.02798428768087931	6.644682493577007	6.7006510689387655
30	ts	500	2000	top	Swiss Alps	6.5440188186027886	continent	6.191241378676929	6.53922009481546	0.06961960277871633	6.469600492036744	6.608839697594176
31	ts	500	2000	top	Taiwan	6.622560266242741	island	3.4300383430406596	6.621537924882557	0.03223447469179936	6.589303450190758	6.653772399574357
32	ts	500	2000	top	Tajikistan	6.584409657718587	continent	7.950272956173692	6.578052738333643	0.04895443769821071	6.529098300635432	6.627007176031853
33	ts	500	2000	top	Utah	6.61325734892737	continent	8.50357787808409	6.610052949260995	0.030295255025349226	6.579757694235646	6.640348204286344
34	ts	500	2000	top	Venezuelan Andes	6.54905132180006	continent	0.3121476176359952	6.554881132223072	0.04977479465600698	6.505106337567065	6.6046559268790785
35	ts	500	2000	top	Wind River Mountains	6.706034754012548	continent	8.229473618420913	6.699376743913506	0.03683979000703747	6.662536953906469	6.736216533920543
