# Supplementary material for: Diurnal temperature range as a key predictor of plants’ elevation ranges globally
Source: Nat Commun. 2023 Nov 30;14:7890. doi: 10.1038/s41467-023-43477-8 (PMC10689480; doi:10.1038/s41467-023-43477-8)
Supplement: Supplementary file 6 — Source Data [file 41467_2023_43477_MOESM6_ESM.zip › Source Data/supplementary/figure_S11-c.csv]

rowid	expl_var	exclusion_zone	elevation_span	std_from	location	sp_range	land_type	x	est_range_mean	est_range_sd	se_min	se_max
1	past_dmat	250	2500	top	Bioko	6.531621866246429	island	0.6309986114501953	6.536650165193825	0.03915725427958235	6.497492910914242	6.575807419473407
2	past_dmat	250	2500	top	Canary	6.705274249832075	island	0.63800048828125	6.703439383123039	0.028527828224113077	6.674911554898927	6.731967211347152
3	past_dmat	250	2500	top	Cape Verde	6.583854110611724	island	0.7387495040893555	6.5855937743994275	0.04737454973261185	6.538219224666816	6.632968324132039
4	past_dmat	250	2500	top	Crete	6.739907933561536	island	0.8942915598551409	6.73781420098006	0.020332029179080648	6.71748217180098	6.758146230159141
5	past_dmat	250	2500	top	Hawaii	6.360879935563149	island	0.6092495918273926	6.380306003810428	0.050325035052617685	6.32998096875781	6.430631038863045
6	past_dmat	250	2500	top	La Amistad	6.606219432953591	continent	0.5768340428670271	6.606646743370568	0.017245828941508348	6.58940091442906	6.6238925723120765
7	past_dmat	250	2500	top	Reunion	6.927318786674525	island	0.41324949264526367	6.9211859204857475	0.030599994036772292	6.890585926448975	6.95178591452252
