# Supplementary material for: Diurnal temperature range as a key predictor of plants’ elevation ranges globally
Source: Nat Commun. 2023 Nov 30;14:7890. doi: 10.1038/s41467-023-43477-8 (PMC10689480; doi:10.1038/s41467-023-43477-8)
Supplement: Supplementary file 6 — Source Data [file 41467_2023_43477_MOESM6_ESM.zip › Source Data/supplementary/figure_S9-f.csv]

rowid	expl_var	expl_var2	exclusion_zone	elevation_span	std_from	location	sp_range	land_type	x	est_range_mean	est_range_sd	se_min	se_max
1	mountain_height	land_type	250	2500	top	Afghanistan	6.204746622003679	continent	5520	6.206767398253894	0.035932154265834584	6.170835243988059	6.242699552519729
2	mountain_height	land_type	250	2500	top	Alborz Mountains	6.27967119705135	continent	4800	6.279167501044283	0.0365039404614986	6.242663560582784	6.315671441505781
3	mountain_height	land_type	250	2500	top	Bioko	6.531621866246429	island	2800	6.536958540142122	0.05448856462610421	6.482469975516018	6.591447104768227
4	mountain_height	land_type	250	2500	top	Canary	6.705274249832075	island	3540	6.701228056224016	0.04000208297586729	6.661225973248149	6.7412301391998835
5	mountain_height	land_type	250	2500	top	Cantabria	6.25621008188691	continent	2600	6.26164303144119	0.10498760068706313	6.156655430754127	6.3666306321282535
6	mountain_height	land_type	250	2500	top	Cape Verde	6.583854110611724	island	2800	6.5862922826350765	0.0671979111677369	6.5190943714673395	6.6534901938028135
7	mountain_height	land_type	250	2500	top	Colombian Andes	6.109854015040684	continent	5000	6.110290075497331	0.014567853706870968	6.09572222179046	6.124857929204202
8	mountain_height	land_type	250	2500	top	Crete	6.739907933561536	island	2500	6.738329968720044	0.028798770180205307	6.709531198539839	6.767128738900249
9	mountain_height	land_type	250	2500	top	Hawaii	6.360879935563149	island	4110	6.378512540901033	0.06916771248941536	6.309344828411618	6.447680253390448
10	mountain_height	land_type	250	2500	top	Hengduan	6.1337456974756535	continent	5250	6.136292250591661	0.02999235739136353	6.106299893200298	6.166284607983025
11	mountain_height	land_type	250	2500	top	Jaya	6.5622995037120795	island	4750	6.56056963521732	0.044896645880245584	6.515672989337074	6.6054662810975655
12	mountain_height	land_type	250	2500	top	Kenya	6.3208494939950635	continent	5310	6.31867197834158	0.049191065256325085	6.269480913085255	6.367863043597906
13	mountain_height	land_type	250	2500	top	La Amistad	6.606219432953591	continent	4000	6.6023456112281025	0.02432539459979364	6.578020216628309	6.626671005827896
14	mountain_height	land_type	250	2500	top	Lazio	6.493894501808403	continent	2600	6.491687978377087	0.023036295954900702	6.468651682422186	6.5147242743319875
15	mountain_height	land_type	250	2500	top	Mt Ararat	6.132107533326758	continent	3300	6.142332845070154	0.05841598653674259	6.083916858533412	6.200748831606896
16	mountain_height	land_type	250	2500	top	Mt Etna	6.201447283251839	island	3100	6.2164670968166735	0.04377601027715968	6.172691086539514	6.260243107093833
17	mountain_height	land_type	250	2500	top	Mt Kilimanjaro	6.348215999179264	continent	4070	6.344694644242234	0.05170164954467036	6.292992994697564	6.396396293786904
18	mountain_height	land_type	250	2500	top	Nanga Parbat	5.904150061468395	continent	4300	5.91928563266875	0.04609852505268788	5.8731871076160616	5.965384157721438
19	mountain_height	land_type	250	2500	top	Nepal	6.195016723333083	continent	6430	6.196536553756332	0.03502872597286668	6.161507827783466	6.231565279729199
20	mountain_height	land_type	250	2500	top	Reunion	6.927318786674525	island	3060	6.915892352241968	0.04260252741254739	6.873289824829421	6.958494879654515
21	mountain_height	land_type	250	2500	top	Santa Rosa Mountains	6.013392275197899	continent	2690	6.025442592756916	0.04810692855975837	5.977335664197158	6.073549521316675
22	mountain_height	land_type	250	2500	top	Sierra Nevada	6.6026596233192265	continent	3200	6.598213273486358	0.02626678430305151	6.571946489183307	6.62448005778941
23	mountain_height	land_type	250	2500	top	Sierra San Pedro Martir	5.83757667593224	continent	2940	5.858957421709019	0.04984919129438141	5.809108230414638	5.9088066130034
24	mountain_height	land_type	250	2500	top	South-Eastern Pyrenees	6.591839352096249	continent	3400	6.588333408377329	0.024060148758100555	6.564273259619228	6.612393557135429
25	mountain_height	land_type	250	2500	top	Swiss Alps	6.426444309039902	continent	4310	6.423287444365535	0.03578916766064436	6.38749827670489	6.4590766120261796
26	mountain_height	land_type	250	2500	top	Taiwan	6.636852662942989	island	3990	6.635418592404748	0.029180362617328606	6.60623822978742	6.664598955022076
27	mountain_height	land_type	250	2500	top	Tajikistan	6.440091508401193	continent	5500	6.436694002094415	0.032352046421573355	6.404341955672841	6.469046048515988
28	mountain_height	land_type	250	2500	top	Utah	6.54960817397753	continent	4230	6.546274535755995	0.025530821843267326	6.520743713912728	6.571805357599262
29	mountain_height	land_type	250	2500	top	Venezuelan Andes	6.160448358413026	continent	5100	6.16245256769199	0.03268350553053456	6.129769062161456	6.195136073222525
30	mountain_height	land_type	250	2500	top	Wind River Mountains	6.138271621162245	continent	2740	6.141432167238216	0.03255936394655848	6.108872803291658	6.173991531184774
