# Supplementary material for: Diurnal temperature range as a key predictor of plants’ elevation ranges globally
Source: Nat Commun. 2023 Nov 30;14:7890. doi: 10.1038/s41467-023-43477-8 (PMC10689480; doi:10.1038/s41467-023-43477-8)
Supplement: Supplementary file 6 — Source Data [file 41467_2023_43477_MOESM6_ESM.zip › Source Data/supplementary/figure_S11-b.csv]

rowid	expl_var	exclusion_zone	elevation_span	std_from	location	sp_range	land_type	x	est_range_mean	est_range_sd	se_min	se_max
1	past_dmat	250	2000	top	Azores	6.601176698180656	island	0.978999137878418	6.5993777181943445	0.06129278135682275	6.538084936837522	6.660670499551167
2	past_dmat	250	2000	top	Bioko	6.369561524706783	island	0.6309986114501953	6.375595913003866	0.03959167069163641	6.33600424231223	6.415187583695502
3	past_dmat	250	2000	top	Canary	6.498364110985903	island	0.63800048828125	6.49864815506278	0.03522993986569115	6.4634182151970885	6.533878094928471
4	past_dmat	250	2000	top	Cape Verde	6.535536851461418	island	0.7387495040893555	6.535699826870036	0.05584421903305327	6.479855607836982	6.591544045903089
5	past_dmat	250	2000	top	Crete	6.565798267888222	island	0.8942915598551409	6.565855481369352	0.02273827562589314	6.543117205743459	6.5885937569952455
6	past_dmat	250	2000	top	Cyprus	6.664804994114759	island	0.7352214919196225	6.663564635001834	0.020650064724489714	6.642914570277345	6.684214699726324
7	past_dmat	250	2000	top	Hawaii	6.541565430566922	island	0.6092495918273926	6.535337562600779	0.08293422081571329	6.4524033417850655	6.618271783416492
8	past_dmat	250	2000	top	Jamaica	6.101707119334759	island	0.48961035410562914	6.105259011247348	0.019151025027836596	6.0861079862195115	6.124410036275185
9	past_dmat	250	2000	top	La Amistad	6.541169549883754	continent	0.5768340428670271	6.540614485091023	0.021300989475347264	6.519313495615676	6.56191547456637
10	past_dmat	250	2000	top	Reunion	6.782009713080017	island	0.41324949264526367	6.773128608020921	0.03292855532757378	6.740200052693347	6.806057163348496
