# Supplementary material for: Diurnal temperature range as a key predictor of plants’ elevation ranges globally
Source: Nat Commun. 2023 Nov 30;14:7890. doi: 10.1038/s41467-023-43477-8 (PMC10689480; doi:10.1038/s41467-023-43477-8)
Supplement: Supplementary file 6 — Source Data [file 41467_2023_43477_MOESM6_ESM.zip › Source Data/supplementary/figure_S9-b.csv]

rowid	expl_var	expl_var2	exclusion_zone	elevation_span	location	sp_range	land_type	x	est_range_mean	est_range_sd	se_min	se_max
1	mountain_height	land_type	0	2000	Afghanistan	5.924603127373705	continent	5520	5.926184754230562	0.023215449719375666	5.902969304511186	5.949400203949938
2	mountain_height	land_type	0	2000	Alborz Mountains	6.4879562573478715	continent	4800	6.4867699810794965	0.027951820766146798	6.45881816031335	6.514721801845643
3	mountain_height	land_type	0	2000	Azores	6.55611756647341	island	2350	6.538735447480504	0.10728447959960058	6.431450967880903	6.646019927080105
4	mountain_height	land_type	0	2000	Bioko	6.5572290642699045	island	2800	6.552525777717517	0.07517125650762256	6.477354521209895	6.62769703422514
5	mountain_height	land_type	0	2000	Canary	7.039563332438935	island	3540	7.034512564280911	0.04163854417916288	6.992874020101748	7.076151108460074
6	mountain_height	land_type	0	2000	Cantabria	5.591817242390974	continent	2600	5.635919543405767	0.13058174672904196	5.505337796676725	5.7665012901348085
7	mountain_height	land_type	0	2000	Cape Verde	6.051046266396552	island	2800	6.064475281794668	0.07884534033043727	5.985629941464231	6.143320622125105
8	mountain_height	land_type	0	2000	Colombian Andes	6.111942433226429	continent	5000	6.112057339052909	0.011469177883287983	6.100588161169622	6.123526516936197
9	mountain_height	land_type	0	2000	Crete	6.442217620188193	island	2500	6.441707069054395	0.03717614031859843	6.404530928735797	6.478883209372993
10	mountain_height	land_type	0	2000	Cyprus	6.351856422957128	island	2000	6.351037105783861	0.038134691689421234	6.312902414094439	6.389171797473282
11	mountain_height	land_type	0	2000	Golestan	5.486885265813966	continent	2000	5.492385372131888	0.0435326967367388	5.448852675395149	5.535918068868626
12	mountain_height	land_type	0	2000	Hawaii	6.43339858252279	island	4110	6.437552092713151	0.04609499408655459	6.391457098626597	6.483647086799706
13	mountain_height	land_type	0	2000	Hengduan	6.1751044681514555	continent	5250	6.1757669108381155	0.033238530346055326	6.1425283804920605	6.20900544118417
14	mountain_height	land_type	0	2000	Jamaica	5.812684568140322	island	2280	5.816073857541475	0.033010836622716803	5.783063020918759	5.849084694164192
15	mountain_height	land_type	0	2000	Jaya	6.814223112213407	island	4750	6.816184716284483	0.06165770609214981	6.754527010192334	6.877842422376633
16	mountain_height	land_type	0	2000	Kenya	6.717925090680712	continent	5310	6.714758961185686	0.03841151471138033	6.676347446474306	6.7531704758970665
17	mountain_height	land_type	0	2000	La Amistad	6.9271979837304665	continent	4000	6.923248143209605	0.02795503085364188	6.895293112355963	6.951203174063247
18	mountain_height	land_type	0	2000	Lazio	6.442207606187668	continent	2600	6.439012983386862	0.03135065939297717	6.407662323993884	6.470363642779839
19	mountain_height	land_type	0	2000	Mt Ararat	6.056535764123434	continent	3300	6.058055532989075	0.07884909752313424	5.97920643546594	6.136904630512209
20	mountain_height	land_type	0	2000	Mt Etna	6.1518828137218255	island	3100	6.156789213764566	0.04878240534639979	6.108006808418166	6.205571619110966
21	mountain_height	land_type	0	2000	Mt Kilimanjaro	5.52134234877065	continent	4070	5.5263005995019325	0.0334951066492142	5.492805492852718	5.559795706151147
22	mountain_height	land_type	0	2000	Nanga Parbat	5.595481461869601	continent	4300	5.605210144562831	0.051202003624960045	5.554008140937871	5.6564121481877905
23	mountain_height	land_type	0	2000	Nepal	6.068526202870229	continent	6430	6.069737005897425	0.021668051810943924	6.048068954086481	6.091405057708369
24	mountain_height	land_type	0	2000	Nevada Test Site	5.569931619062905	continent	2240	5.575886336492785	0.0484761652204879	5.527410171272297	5.624362501713273
25	mountain_height	land_type	0	2000	Reunion	6.844377734316505	island	3060	6.837108733220439	0.054622531030886344	6.782486202189553	6.891731264251325
26	mountain_height	land_type	0	2000	Santa Rosa Mountains	5.82407049042469	continent	2690	5.829229847792999	0.06178731048487052	5.767442537308129	5.89101715827787
27	mountain_height	land_type	0	2000	Sierra Nevada	6.8480308669974495	continent	3200	6.842729389741962	0.03256127443204305	6.810168115309919	6.875290664174004
28	mountain_height	land_type	0	2000	Sierra San Pedro Martir	5.824096006258192	continent	2940	5.831203714039046	0.06906607814419444	5.7621376358948515	5.9002697921832405
29	mountain_height	land_type	0	2000	South-Eastern Pyrenees	6.570268895517935	continent	3400	6.56758820857698	0.02984848772453695	6.537739720852444	6.597436696301517
30	mountain_height	land_type	0	2000	Swiss Alps	6.611523999831074	continent	4310	6.609377239858011	0.027121779194106004	6.582255460663905	6.636499019052117
31	mountain_height	land_type	0	2000	Taiwan	6.898961132160429	island	3990	6.8969408708853255	0.03837004390779718	6.8585708269775285	6.9353109147931224
32	mountain_height	land_type	0	2000	Tajikistan	6.594517410002617	continent	5500	6.593669890296173	0.024664999517785523	6.569004890778388	6.6183348898139585
33	mountain_height	land_type	0	2000	Utah	6.464366218010291	continent	4230	6.462762338274653	0.028665640128950245	6.434096698145703	6.491427978403603
34	mountain_height	land_type	0	2000	Venezuelan Andes	6.414362452812217	continent	5100	6.413863384194063	0.021240123012648795	6.392623261181415	6.435103507206712
35	mountain_height	land_type	0	2000	Wind River Mountains	6.090047543100352	continent	2740	6.09008830139847	0.04435025601608374	6.045738045382387	6.134438557414554
