# Supplementary material for: Diurnal temperature range as a key predictor of plants’ elevation ranges globally
Source: Nat Commun. 2023 Nov 30;14:7890. doi: 10.1038/s41467-023-43477-8 (PMC10689480; doi:10.1038/s41467-023-43477-8)
Supplement: Supplementary file 6 — Source Data [file 41467_2023_43477_MOESM6_ESM.zip › Source Data/supplementary/figure_S9-c.csv]

rowid	expl_var	expl_var2	exclusion_zone	elevation_span	location	sp_range	land_type	x	est_range_mean	est_range_sd	se_min	se_max
1	mountain_height	land_type	0	2500	Afghanistan	5.924603127373705	continent	5520	5.925903974027585	0.023531862121532618	5.902372111906052	5.949435836149117
2	mountain_height	land_type	0	2500	Alborz Mountains	6.4879562573478715	continent	4800	6.486886026035569	0.028388040995697923	6.458497985039871	6.515274067031267
3	mountain_height	land_type	0	2500	Bioko	6.5572290642699045	island	2800	6.5538128106687505	0.07563437420496463	6.478178436463786	6.629447184873715
4	mountain_height	land_type	0	2500	Canary	7.039563332438935	island	3540	7.035002679478939	0.04201632741714739	6.992986352061792	7.077019006896086
5	mountain_height	land_type	0	2500	Cantabria	5.591817242390974	continent	2600	5.651426189084831	0.13280127163930974	5.518624917445521	5.784227460724141
6	mountain_height	land_type	0	2500	Cape Verde	6.051046266396552	island	2800	6.066856243285803	0.07914826977104669	5.987707973514756	6.146004513056849
7	mountain_height	land_type	0	2500	Colombian Andes	6.111942433226429	continent	5000	6.11218768013042	0.01156353169808865	6.100624148432331	6.123751211828509
8	mountain_height	land_type	0	2500	Crete	6.442217620188193	island	2500	6.441569028683411	0.03735226787455659	6.404216760808854	6.478921296557967
9	mountain_height	land_type	0	2500	Hawaii	6.43339858252279	island	4110	6.437630701678277	0.04609055427083786	6.391540147407439	6.483721255949114
10	mountain_height	land_type	0	2500	Hengduan	6.1751044681514555	continent	5250	6.176139125696594	0.03342840428314799	6.1427107214134455	6.209567529979742
11	mountain_height	land_type	0	2500	Jaya	6.814223112213407	island	4750	6.815514029843098	0.062055989279323015	6.753458040563775	6.877570019122421
12	mountain_height	land_type	0	2500	Kenya	6.717925090680712	continent	5310	6.714193796014664	0.03902048775760597	6.675173308257058	6.7532142837722695
13	mountain_height	land_type	0	2500	La Amistad	6.9271979837304665	continent	4000	6.92349149479228	0.028395258516636972	6.895096236275643	6.9518867533089175
14	mountain_height	land_type	0	2500	Lazio	6.442207606187668	continent	2600	6.440484089019094	0.03159624504286787	6.408887843976226	6.472080334061962
15	mountain_height	land_type	0	2500	Mt Ararat	6.056535764123434	continent	3300	6.062127643456583	0.07796019029501218	5.984167453161572	6.140087833751595
16	mountain_height	land_type	0	2500	Mt Etna	6.1518828137218255	island	3100	6.156885492275382	0.04823608335313295	6.10864940892225	6.205121575628515
17	mountain_height	land_type	0	2500	Mt Kilimanjaro	5.52134234877065	continent	4070	5.526684827880225	0.03415030086928987	5.492534527010935	5.560835128749515
18	mountain_height	land_type	0	2500	Nanga Parbat	5.595481461869601	continent	4300	5.606269262023576	0.05160130505543311	5.554667956968143	5.6578705670790095
19	mountain_height	land_type	0	2500	Nepal	6.068526202870229	continent	6430	6.069431325014891	0.02191973440806863	6.047511590606822	6.09135105942296
20	mountain_height	land_type	0	2500	Reunion	6.844377734316505	island	3060	6.837402439173045	0.055059001535354125	6.7823434376376905	6.892461440708399
21	mountain_height	land_type	0	2500	Santa Rosa Mountains	5.82407049042469	continent	2690	5.832393252562215	0.06261922887979263	5.769774023682423	5.8950124814420075
22	mountain_height	land_type	0	2500	Sierra Nevada	6.8480308669974495	continent	3200	6.843462962201306	0.033054783179568975	6.810408179021737	6.876517745380875
23	mountain_height	land_type	0	2500	Sierra San Pedro Martir	5.824096006258192	continent	2940	5.833970420348626	0.06936333998585373	5.764607080362772	5.90333376033448
24	mountain_height	land_type	0	2500	South-Eastern Pyrenees	6.570268895517935	continent	3400	6.5679571272422095	0.02989881107148477	6.538058316170725	6.597855938313694
25	mountain_height	land_type	0	2500	Swiss Alps	6.611523999831074	continent	4310	6.609748595026791	0.027701814349156483	6.582046780677635	6.637450409375948
26	mountain_height	land_type	0	2500	Taiwan	6.898961132160429	island	3990	6.897581499534046	0.038300876707154416	6.859280622826891	6.9358823762412
27	mountain_height	land_type	0	2500	Tajikistan	6.594517410002617	continent	5500	6.59346535200872	0.024942129899316583	6.568523222109404	6.6184074819080365
28	mountain_height	land_type	0	2500	Utah	6.464366218010291	continent	4230	6.462729166213365	0.02915249594191309	6.433576670271452	6.491881662155278
29	mountain_height	land_type	0	2500	Venezuelan Andes	6.414362452812217	continent	5100	6.414142472873084	0.02149310472977689	6.3926493681433065	6.435635577602861
30	mountain_height	land_type	0	2500	Wind River Mountains	6.090047543100352	continent	2740	6.090931650810045	0.0443435593419993	6.046588091468046	6.135275210152044
