# Supplementary material for: Diurnal temperature range as a key predictor of plants’ elevation ranges globally
Source: Nat Commun. 2023 Nov 30;14:7890. doi: 10.1038/s41467-023-43477-8 (PMC10689480; doi:10.1038/s41467-023-43477-8)
Supplement: Supplementary file 6 — Source Data [file 41467_2023_43477_MOESM6_ESM.zip › Source Data/supplementary/figure_S9-a.csv]

rowid	expl_var	expl_var2	exclusion_zone	elevation_span	location	sp_range	land_type	x	est_range_mean	est_range_sd	se_min	se_max
1	mountain_height	land_type	0	1500	Afghanistan	5.924603127373705	continent	5520	5.926591594410825	0.023066077922790744	5.903525516488034	5.949657672333616
2	mountain_height	land_type	0	1500	Alborz Mountains	6.4879562573478715	continent	4800	6.486827689247579	0.028043423718462634	6.4587842655291166	6.514871112966041
3	mountain_height	land_type	0	1500	Azores	6.55611756647341	island	2350	6.52847494622842	0.10612965865889513	6.422345287569525	6.634604604887316
4	mountain_height	land_type	0	1500	Baekdudaegan Mountains	5.57247642865904	continent	1500	5.5760434748280385	0.055305564583239486	5.520737910244799	5.631349039411278
5	mountain_height	land_type	0	1500	Bioko	6.5572290642699045	island	2800	6.549262988625749	0.07482958970343256	6.474433398922317	6.624092578329181
6	mountain_height	land_type	0	1500	Canary	7.039563332438935	island	3540	7.03422268515487	0.041523561546561366	6.992699123608309	7.075746246701431
7	mountain_height	land_type	0	1500	Cantabria	5.591817242390974	continent	2600	5.6290405343578325	0.12771075527652542	5.501329779081307	5.756751289634358
8	mountain_height	land_type	0	1500	Cape Verde	6.051046266396552	island	2800	6.0632641824022855	0.07821158139278003	5.985052601009506	6.141475763795065
9	mountain_height	land_type	0	1500	Chicauma	5.489760570648537	continent	1700	5.499470369726753	0.06819392227794317	5.43127644744881	5.567664292004696
10	mountain_height	land_type	0	1500	Colombian Andes	6.111942433226429	continent	5000	6.112152830179229	0.011315440672993142	6.100837389506236	6.123468270852222
11	mountain_height	land_type	0	1500	Crete	6.442217620188193	island	2500	6.440504442106446	0.03694637458020655	6.40355806752624	6.477450816686653
12	mountain_height	land_type	0	1500	Cyprus	6.351856422957128	island	2000	6.348982076290712	0.03762350270747822	6.311358573583234	6.38660557899819
13	mountain_height	land_type	0	1500	Denali	6.102006369964127	continent	1660	6.093856121986765	0.060044296861431534	6.033811825125333	6.153900418848197
14	mountain_height	land_type	0	1500	Drakensberg	5.865750718411316	continent	1500	5.864108050875676	0.0434802099817565	5.82062784089392	5.907588260857432
15	mountain_height	land_type	0	1500	Euboea	5.987343299997687	island	1700	5.986871564695269	0.039861983741119225	5.94700958095415	6.026733548436388
16	mountain_height	land_type	0	1500	Golestan	5.486885265813966	continent	2000	5.491471729112399	0.04322113301418536	5.448250596098213	5.534692862126584
17	mountain_height	land_type	0	1500	Hawaii	6.43339858252279	island	4110	6.439077554147153	0.04554054843323046	6.393537005713923	6.4846181025803835
18	mountain_height	land_type	0	1500	Hengduan	6.1751044681514555	continent	5250	6.176426159519716	0.032393192365999815	6.144032967153716	6.208819351885715
19	mountain_height	land_type	0	1500	Jamaica	5.812684568140322	island	2280	5.815064884773797	0.03299031015670736	5.78207457461709	5.848055194930504
20	mountain_height	land_type	0	1500	Jaya	6.814223112213407	island	4750	6.819722509632925	0.06134109674096812	6.758381412891957	6.881063606373893
21	mountain_height	land_type	0	1500	Kenya	6.717925090680712	continent	5310	6.7141755402970444	0.03804313432486422	6.67613240597218	6.752218674621909
22	mountain_height	land_type	0	1500	La Amistad	6.9271979837304665	continent	4000	6.922922622982798	0.027712312746495778	6.895210310236302	6.950634935729293
23	mountain_height	land_type	0	1500	Lazio	6.442207606187668	continent	2600	6.438777722930741	0.030561958035575335	6.408215764895166	6.469339680966316
24	mountain_height	land_type	0	1500	Mt Ararat	6.056535764123434	continent	3300	6.05619243078158	0.07710444069459775	5.979087990086983	6.133296871476178
25	mountain_height	land_type	0	1500	Mt Etna	6.1518828137218255	island	3100	6.1562727803158115	0.04757185501465643	6.1087009253011555	6.2038446353304675
26	mountain_height	land_type	0	1500	Mt Kilimanjaro	5.52134234877065	continent	4070	5.526270879176709	0.033786586168575376	5.4924842930081335	5.560057465345284
27	mountain_height	land_type	0	1500	Nanga Parbat	5.595481461869601	continent	4300	5.606152133501189	0.050987884070773516	5.555164249430415	5.657140017571962
28	mountain_height	land_type	0	1500	Nepal	6.068526202870229	continent	6430	6.069889377343535	0.02144342024617272	6.048445957097362	6.091332797589708
29	mountain_height	land_type	0	1500	Nevada Test Site	5.569931619062905	continent	2240	5.574988480937595	0.048375081013187105	5.526613399924408	5.623363561950782
30	mountain_height	land_type	0	1500	Owens Peak	5.561754638810927	continent	1900	5.572002104406913	0.07329479204273309	5.498707312364179	5.645296896449646
31	mountain_height	land_type	0	1500	Reunion	6.844377734316505	island	3060	6.835635115220005	0.05450350316782827	6.781131612052176	6.890138618387834
32	mountain_height	land_type	0	1500	Santa Rosa Mountains	5.82407049042469	continent	2690	5.826277635355392	0.06110831632373632	5.7651693190316555	5.887385951679128
33	mountain_height	land_type	0	1500	Sierra Nevada	6.8480308669974495	continent	3200	6.841396678125848	0.032392656283518846	6.80900402184233	6.873789334409367
34	mountain_height	land_type	0	1500	Sierra San Pedro Martir	5.824096006258192	continent	2940	5.828848661676085	0.06873243089732471	5.760116230778761	5.89758109257341
35	mountain_height	land_type	0	1500	Socotra	5.451094575869211	island	1550	5.461694134333458	0.056988269526218285	5.404705864807239	5.5186824038596765
36	mountain_height	land_type	0	1500	South-Eastern Pyrenees	6.570268895517935	continent	3400	6.567296704952367	0.029173520967408783	6.5381231839849585	6.596470225919776
37	mountain_height	land_type	0	1500	Swiss Alps	6.611523999831074	continent	4310	6.6091609547049375	0.027156783376791404	6.582004171328146	6.636317738081729
38	mountain_height	land_type	0	1500	Tahoe	5.488277226911145	continent	1950	5.496397583134243	0.058833650046424955	5.4375639330878185	5.555231233180668
39	mountain_height	land_type	0	1500	Taiwan	6.898961132160429	island	3990	6.897567725256979	0.03838763968841056	6.8591800855685685	6.93595536494539
40	mountain_height	land_type	0	1500	Tajikistan	6.594517410002617	continent	5500	6.593545895252128	0.024493136663651563	6.569052758588477	6.61803903191578
41	mountain_height	land_type	0	1500	Tasmania	5.83834185866796	island	1600	5.838374509241191	0.03067866848892624	5.807695840752265	5.869053177730118
42	mountain_height	land_type	0	1500	Utah	6.464366218010291	continent	4230	6.462736607403764	0.02838886341246532	6.434347743991299	6.49112547081623
43	mountain_height	land_type	0	1500	Venezuelan Andes	6.414362452812217	continent	5100	6.414157752219026	0.020807009221780602	6.393350742997246	6.434964761440806
44	mountain_height	land_type	0	1500	Wind River Mountains	6.090047543100352	continent	2740	6.0881364646002165	0.044237152014381144	6.043899312585835	6.132373616614598
