# Supplementary material for: Diurnal temperature range as a key predictor of plants’ elevation ranges globally
Source: Nat Commun. 2023 Nov 30;14:7890. doi: 10.1038/s41467-023-43477-8 (PMC10689480; doi:10.1038/s41467-023-43477-8)
Supplement: Supplementary file 6 — Source Data [file 41467_2023_43477_MOESM6_ESM.zip › Source Data/supplementary/figure_S6-h.csv]

rowid	expl_var	exclusion_zone	elevation_span	std_from	location	sp_range	land_type	x	est_range_mean	est_range_sd	se_min	se_max
1	ts	500	2500	top	Afghanistan	6.518898732806631	continent	8.352660620287663	6.517552250894522	0.03877788332890089	6.478774367565621	6.5563301342234235
2	ts	500	2500	top	Alborz Mountains	6.554373438158858	continent	7.823352397674906	6.5523150550339295	0.04269652036125355	6.509618534672676	6.5950115753951835
3	ts	500	2500	top	Bioko	6.57512860064583	island	0.8491542600009659	6.57915858970852	0.05139174628113563	6.527766843427385	6.630550335989655
4	ts	500	2500	top	Canary	6.918219103756391	island	2.2062028207697826	6.9091961979866	0.041147110661550905	6.8680490873250495	6.950343308648151
5	ts	500	2500	top	Cantabria	6.295218991677328	continent	4.485884079951504	6.345718600153616	0.10447936994289224	6.2412392302107245	6.450197970096508
6	ts	500	2500	top	Cape Verde	6.804976663701665	island	1.5813104596543623	6.791370074251711	0.068536238389249	6.722833835862462	6.85990631264096
7	ts	500	2500	top	Colombian Andes	6.391346895148478	continent	0.23813651675423037	6.392925696796608	0.016085701680146353	6.376839995116462	6.409011398476754
8	ts	500	2500	top	Crete	6.892790790104029	island	4.821910306059443	6.88822087846699	0.02878931188409893	6.8594315665828915	6.917010190351089
9	ts	500	2500	top	Hawaii	6.706720610275973	island	1.2789301140265719	6.700591179952914	0.08150324059017841	6.6190879393627355	6.782094420543093
10	ts	500	2500	top	Hengduan	6.456992102862669	continent	5.937531169248397	6.458652101151445	0.033877829277144805	6.4247742718743	6.49252993042859
11	ts	500	2500	top	Jaya	6.641207038846949	island	0.3569433214734453	6.64195785741192	0.042563696840450665	6.599394160571469	6.68452155425237
12	ts	500	2500	top	Kenya	6.540729107711488	continent	0.7328682911300567	6.547552311834231	0.055189686962861896	6.492362624871369	6.602741998797093
13	ts	500	2500	top	La Amistad	6.82068012073655	continent	0.41858426019670936	6.818904094676869	0.02600307735627374	6.792901017320595	6.8449071720331425
14	ts	500	2500	top	Lazio	6.648146954278654	continent	6.338482691644851	6.646915969730268	0.023802348431089148	6.623113621299179	6.670718318161358
15	ts	500	2500	top	Mt Ararat	6.230860968789392	continent	8.650537133729209	6.245309493927212	0.05915259606397426	6.1861568978632375	6.304462089991186
16	ts	500	2500	top	Mt Etna	6.593536468696568	island	5.431763918574278	6.591426141871992	0.05059116458658431	6.5408349772854075	6.642017306458576
17	ts	500	2500	top	Mt Kilimanjaro	6.559507043279499	continent	1.0339111793943259	6.5645878023322535	0.053840861454615384	6.510746940877638	6.618428663786869
18	ts	500	2500	top	Nanga Parbat	6.091815332839956	continent	7.886004685750809	6.10668005121683	0.046857321877167256	6.059822729339663	6.153537373093997
19	ts	500	2500	top	Nepal	6.486373059410872	continent	6.944230121545269	6.487376613240851	0.040024145113857726	6.447352468126994	6.527400758354709
20	ts	500	2500	top	Reunion	7.0242775353654805	island	1.5941303133082398	7.013303814186402	0.041310706156946486	6.971993108029456	7.054614520343349
21	ts	500	2500	top	Santa Rosa Mountains	6.2044987282424335	continent	5.950175603563434	6.217251364671677	0.04729475941376295	6.169956605257914	6.26454612408544
22	ts	500	2500	top	Sierra Nevada	6.773916579113115	continent	6.10125016498204	6.770700048977385	0.02727873247624163	6.743421316501144	6.797978781453627
23	ts	500	2500	top	Sierra San Pedro Martir	5.897857966296939	continent	5.583445373095727	5.922225790401264	0.04692485641368428	5.875300933987579	5.969150646814948
24	ts	500	2500	top	South-Eastern Pyrenees	6.75058327473306	continent	5.6821100992498375	6.748180028488951	0.02378899480896959	6.724391033679981	6.771969023297921
25	ts	500	2500	top	Swiss Alps	6.677727874352076	continent	6.233459115093174	6.67350847462652	0.039804913128264445	6.633703561498256	6.713313387754785
26	ts	500	2500	top	Taiwan	6.6825968509182205	island	3.500611963220814	6.6813810988852245	0.027598760784577184	6.653782338100648	6.708979859669801
27	ts	500	2500	top	Tajikistan	6.661377409244347	continent	7.942538225315623	6.657451753542352	0.03544735919985495	6.622004394342497	6.692899112742207
28	ts	500	2500	top	Utah	6.718213013566096	continent	8.629270512940053	6.715144274379366	0.02591814329575602	6.68922613108361	6.7410624176751215
29	ts	500	2500	top	Venezuelan Andes	6.420474185484219	continent	0.3177368557314143	6.425997341946574	0.036053397700528844	6.3899439442460455	6.462050739647102
30	ts	500	2500	top	Wind River Mountains	6.427099404684367	continent	8.374438458629601	6.42811230098935	0.031855475310818934	6.396256825678531	6.45996777630017
