# Supplementary material for: Diurnal temperature range as a key predictor of plants’ elevation ranges globally
Source: Nat Commun. 2023 Nov 30;14:7890. doi: 10.1038/s41467-023-43477-8 (PMC10689480; doi:10.1038/s41467-023-43477-8)
Supplement: Supplementary file 6 — Source Data [file 41467_2023_43477_MOESM6_ESM.zip › Source Data/supplementary/figure_S14-f.csv]

rowid	expl_var	exclusion_zone	parameter	mean	sd	x2_5_percent	x25_percent	x50_percent	x75_percent	x97_5_percent	rhat	n_eff	beta_std	x95_ci
1	ts	500	beta[1]	-2.353579317138773	0.1826189464523404	-2.712620559569773	-2.476609843288313	-2.3543984491644316	-2.231191746521314	-1.9935922205898087	1.001144139238949	8700	-12.887925173486893	0
2	ts	500	beta[2]	-0.3514947243594634	0.15034661604064037	-0.6457109457260019	-0.45305152689634065	-0.35118210212805123	-0.25145374285116334	-0.0546061622556408	1.0010405129078355	16000	-2.33789581445884	0
3	ts	500	beta[3]	9.123700648135099	4.853358018996458	-0.34224463652415554	5.875207742528442	9.087451555811985	12.380608975784874	18.69175531244022	1.0011748368445843	7700	1.8798738136408144	1
4	ts	500	beta[4]	2.9928488101943307	0.9179523006849523	1.1977047473991376	2.364595472571719	2.9932958638820244	3.6211294946963206	4.787857706083928	1.0009448686151616	18000	3.2603532971823745	0
5	ts	500	beta[5]	8.42997626592047	2.349986319129364	3.877688648377576	6.838156606721952	8.428146924781146	10.016727997186852	12.992793053347581	1.0009535734006896	18000	3.5872448266182473	0
6	ts	500	beta[6]	22.374823651110685	2.0887169347658747	18.242274067070124	20.967179146338776	22.391932966233934	23.769981125860745	26.514388028389487	1.0009221471533136	18000	10.71223356247585	0
7	ts	500	beta[7]	-3.249204086589664	2.06804999760736	-7.27596098660315	-4.6383914685291785	-3.2496383224021024	-1.8474149710822632	0.7817208231099133	1.0011798771199687	7600	-1.5711438748332225	1
8	ts	500	beta[8]	-11.080878657055331	5.333153854076521	-21.55070889675909	-14.64464908558304	-11.066032456682738	-7.4244235697381304	-0.6605061722485486	1.0009653047211942	18000	-2.0777346688742915	0
9	ts	500	beta[9]	0.42421277884467234	1.9551568013178857	-3.3730988468327285	-0.8921801548242636	0.4179545456464015	1.7259571982676563	4.284500208722608	1.000916879958057	18000	0.21697123144227054	1
10	ts	500	beta[10]	10.434965138643461	0.3163241021072702	9.813157075207897	10.219114172359477	10.432765609176872	10.645805161229637	11.050735025758051	1.0009374936979119	18000	32.988207566633065	0
11	ts	500	beta[11]	-1.8002555263618043	2.4728480472376653	-6.6653461383127945	-3.4666315574676845	-1.800772459657424	-0.13053690551551927	3.0102827474543004	1.0009694297145357	18000	-0.728008956463301	1
12	ts	500	beta[12]	2.7288989265233785	1.4294395371283	-0.0906247058362795	1.7641721410649547	2.7167476614579504	3.6987867471832696	5.538010668559521	1.0010360560693645	17000	1.909069153079152	1
13	ts	500	beta[13]	0.1342888398185928	0.41122705658903225	-0.6681897265804164	-0.14364960385018136	0.1324070416519194	0.4140821687122786	0.9428133625730261	1.0009861481789302	18000	0.32655643072823626	1
14	ts	500	beta[14]	-2.934342574330558	1.2189306663633037	-5.3338675433500695	-3.7688752736535074	-2.9320817216044244	-2.1087903312856313	-0.5304608319151831	1.0009752077306437	18000	-2.407308844796898	0
15	ts	500	beta[15]	2.022312758656353	0.9253264847826734	0.2081279972442867	1.405926830309394	2.015160612414138	2.6499180002681655	3.8548828065672747	1.0010527201587667	15000	2.1855126724610323	0
16	ts	500	beta[16]	-1.1287128119327425	0.7907363849543988	-2.672943096478497	-1.6686606013197216	-1.1250064374561632	-0.5899421305980128	0.4287498089798746	1.0009751359457593	18000	-1.4274198499134887	1
17	ts	500	beta[17]	15.62896923236067	3.248289649400821	9.259947758389817	13.432478449263781	15.638062204165845	17.819814055201395	21.96625530660958	1.0010142985260442	18000	4.811445689655043	0
18	ts	500	beta[18]	-0.24802620806228196	0.23212991338129507	-0.7020458889800001	-0.4063672589387439	-0.2474566111142322	-0.09163769005814751	0.2082299928210581	1.0009537218552131	18000	-1.068480164617456	1
19	ts	500	beta[19]	0.39118963393111567	0.9669050661266158	-1.535381141591607	-0.2692156464931384	0.39634388969574086	1.0402566277221554	2.2806244192437304	1.0011691096301791	7900	0.40457915428885505	1
20	ts	500	beta[20]	66.70335151177036	10.372337988526107	46.2953650732704	59.668358133079266	66.60184132903795	73.6649836816507	87.08895356556111	1.0010464367060077	15000	6.430888733625697	0
21	ts	500	beta[21]	1.33743530461527	0.6544960842913321	0.052621959972696815	0.8988799248722177	1.3396208283337332	1.7774983393284862	2.60897286784552	1.0010576889131004	14000	2.0434580690630155	0
22	ts	500	beta[22]	0.31425825555450887	1.1851471600865457	-2.0095686328660127	-0.47845782547585514	0.31351337556428593	1.1209739349598775	2.6015832843530937	1.0009783838942852	18000	0.26516391055736915	1
23	ts	500	beta[23]	8.695596307478558	0.5966589285535795	7.50332095392932	8.295243299949176	8.700019587420028	9.099078435269634	9.858779146516394	1.0009550479776967	18000	14.57381410273776	0
24	ts	500	beta[24]	-2.080745757231091	3.064000191545741	-7.988284623384599	-4.16182628951503	-2.109459043491363	-0.030929261605977504	3.9457464239586146	1.00094443009603	18000	-0.6790945258333638	1
25	ts	500	beta[25]	-1.6998459581514993	2.2284631040839606	-6.049707832066226	-3.214370413882138	-1.700332606303063	-0.17586058335056698	2.661777993876519	1.0010022579015827	18000	-0.7627884684454955	1
26	ts	500	beta[26]	-1.2583507058047056	0.22764357199219395	-1.7039065670485365	-1.4117889757407183	-1.2589449324199635	-1.1051449230297052	-0.8107575220839915	1.001447581244239	3800	-5.527723426549708	0
27	ts	500	beta[27]	0.10626993903236563	1.768030552889526	-3.3788892682478235	-1.075630192018829	0.11336645416318691	1.2924940999715189	3.6102476392702845	1.0010159427363308	18000	0.060106392878045374	1
28	ts	500	beta[28]	-0.027629252429127244	0.03923755875847762	-0.10474440680270784	-0.05416444222943353	-0.027595243445037318	-0.0013370648754761627	0.04936218213452275	1.0010178349463217	18000	-0.7041531966653685	1
29	ts	500	beta[29]	1.2618983032818998	0.21100853312202097	0.8475720237450094	1.1194713678441561	1.2637399467946235	1.4038478464723327	1.6723285995293864	1.0010654935478125	13000	5.980318826974526	0
30	ts	500	beta[30]	0.05402922311317513	0.7874004499637581	-1.5190402307677457	-0.4725276640393472	0.05394414538335171	0.5887453524092954	1.590605345858459	1.00096568467232	18000	0.06861721137657713	1
31	ts	500	beta[31]	-2.015739800493651	0.6693507936655338	-3.3403531792123076	-2.4641964153708495	-2.014304197567607	-1.5701713024689083	-0.7030123268411135	1.0009751456912745	18000	-3.0114848888950307	0
32	ts	500	beta[32]	-1.1759380732133378	0.6080109387728001	-2.372375382306678	-1.580286856250923	-1.1780224628694635	-0.7720483516664834	0.02777976534586241	1.0010272409840493	18000	-1.934073876346424	1
33	ts	500	beta[33]	-0.20088226384239447	0.13753813660597025	-0.46895318869453084	-0.2926022033299703	-0.20167435211929946	-0.10754672017880726	0.0712728913613759	1.000996129023437	18000	-1.4605568229988262	1
34	ts	500	beta[34]	9.368256949883456	0.9185509652550823	7.569694265990934	8.747189842487066	9.378071385481412	10.000293386867389	11.153922120995574	1.0009457798038595	18000	10.19895172314351	0
35	ts	500	beta[35]	5.199156283341017	2.3000493317838355	0.6361080630773507	3.6787531824129815	5.196496280405356	6.73523876992331	9.699995982232743	1.0009273058153512	18000	2.260454248304639	0
36	ts	500	beta[36]	0.0607071366859958	0.24488657350574708	-0.41977439157034313	-0.1040674732669613	0.05942128161294214	0.22477768325490677	0.5398724875835251	1.001295592390407	5300	0.24789900000201973	1
37	ts	500	beta[37]	-1.737320591795644	0.31430639168200647	-2.3523286368269654	-1.9485031180195675	-1.7375457999332988	-1.5267286607142339	-1.1138880488879508	1.0011107494653508	10000	-5.527474584587338	0
38	ts	500	beta[38]	-5.081396703869054	0.490447275800517	-6.050387817253619	-5.411518313964505	-5.079123204958635	-4.750950947293145	-4.127723105283164	1.0009433467853641	18000	-10.360739991011481	0
39	ts	500	beta[39]	1.6811380297815792	0.18002524304203052	1.3266229598641093	1.5599836324208316	1.6836379366342877	1.8030018233937777	2.028957871449218	1.0009688983547151	18000	9.338346119544378	0
40	ts	500	beta[40]	-0.9651825830908161	0.09881506485611181	-1.162006166382507	-1.0306526135409488	-0.9654905531881679	-0.8983094724617455	-0.7754234207630766	1.0010305843525737	17000	-9.767565142989618	0
41	ts	500	beta[41]	0.6153314997753299	0.3928552159717319	-0.15406421641737744	0.3522088518727802	0.6161410247491994	0.8755081040487924	1.3887881888130789	1.0011179128718217	9900	1.5663060454811586	1
42	ts	500	beta[42]	-0.6365210457984111	0.08690154506032068	-0.8049138216777364	-0.694787019254116	-0.6369264239332183	-0.5780812280884714	-0.46506623880136105	1.0010936898138652	11000	-7.32462288623965	0
43	ts	500	beta[43]	4.694996194634651	0.3522935272314225	4.003268472305375	4.460288995034098	4.690189379668973	4.927073463578773	5.395055335162485	1.0012480636171104	6000	13.3269442431467	0
44	ts	500	beta[44]	-2.6308199795181895	0.2086057344503439	-3.0390483540402387	-2.7710186433417228	-2.633649439421034	-2.4891310814365974	-2.2153363846160956	1.000944851078158	18000	-12.611446116043492	0
