# Supplementary material for: Diurnal temperature range as a key predictor of plants’ elevation ranges globally
Source: Nat Commun. 2023 Nov 30;14:7890. doi: 10.1038/s41467-023-43477-8 (PMC10689480; doi:10.1038/s41467-023-43477-8)
Supplement: Supplementary file 6 — Source Data [file 41467_2023_43477_MOESM6_ESM.zip › Source Data/supplementary/figure_S6-i.csv]

rowid	expl_var	exclusion_zone	elevation_span	std_from	location	sp_range	land_type	x	est_range_mean	est_range_sd	se_min	se_max
1	past_dmat	500	2500	top	Afghanistan	6.518898732806631	continent	1.2169915643831093	6.518830583781638	0.03843209967448095	6.480398484107156	6.557262683456119
2	past_dmat	500	2500	top	Alborz Mountains	6.554373438158858	continent	1.1302497386932373	6.55350622299717	0.04275592164230147	6.510750301354868	6.596262144639471
3	past_dmat	500	2500	top	Bioko	6.57512860064583	island	0.6309986114501953	6.578205892273753	0.05123076549194931	6.526975126781804	6.6294366577657025
4	past_dmat	500	2500	top	Canary	6.918219103756391	island	0.63800048828125	6.90996795563032	0.04141189732398304	6.8685560583063365	6.951379852954303
5	past_dmat	500	2500	top	Cantabria	6.295218991677328	continent	1.170999526977539	6.336169112298892	0.10379869430199852	6.2323704179968935	6.43996780660089
6	past_dmat	500	2500	top	Cape Verde	6.804976663701665	island	0.7387495040893555	6.789242224285503	0.0682793504190247	6.720962873866478	6.857521574704528
7	past_dmat	500	2500	top	Colombian Andes	6.391346895148478	continent	0.7903937137488164	6.392375228816213	0.01614831433817289	6.37622691447804	6.408523543154385
8	past_dmat	500	2500	top	Crete	6.892790790104029	island	0.8942915598551409	6.888053831509573	0.028393756163656213	6.859660075345917	6.91644758767323
9	past_dmat	500	2500	top	Hawaii	6.706720610275973	island	0.6092495918273926	6.699243142056668	0.08172319531735814	6.61751994673931	6.780966337374026
10	past_dmat	500	2500	top	Hengduan	6.456992102862669	continent	1.1344999819993973	6.458556881316996	0.03370831946684959	6.424848561850147	6.492265200783845
11	past_dmat	500	2500	top	Jaya	6.641207038846949	island	0.4687497615814209	6.642243773035532	0.04226695642001194	6.59997681661552	6.684510729455544
12	past_dmat	500	2500	top	Kenya	6.540729107711488	continent	0.639417076110842	6.5460068758348395	0.055354575230003374	6.490652300604836	6.601361451064843
13	past_dmat	500	2500	top	La Amistad	6.82068012073655	continent	0.5768340428670271	6.818523349081309	0.025786415312154858	6.792736933769154	6.844309764393463
14	past_dmat	500	2500	top	Lazio	6.648146954278654	continent	1.4282083113988229	6.646252921203298	0.023630009793187367	6.622622911410111	6.6698829309964855
15	past_dmat	500	2500	top	Mt Ararat	6.230860968789392	continent	1.0390000343322754	6.250022539421581	0.0588838704506095	6.1911386689709715	6.30890640987219
16	past_dmat	500	2500	top	Mt Etna	6.593536468696568	island	1.0732502937316897	6.591452831570718	0.05042574563176414	6.541027085938954	6.641878577202482
17	past_dmat	500	2500	top	Mt Kilimanjaro	6.559507043279499	continent	0.8015003204345703	6.562074134151902	0.054360970711016386	6.507713163440886	6.616435104862918
18	past_dmat	500	2500	top	Nanga Parbat	6.091815332839956	continent	1.4664584112664056	6.105720771737164	0.04764979456488269	6.058070977172281	6.153370566302047
19	past_dmat	500	2500	top	Nepal	6.486373059410872	continent	1.296775184075038	6.486805310486014	0.040000296335189686	6.446805014150825	6.5268056068212035
20	past_dmat	500	2500	top	Reunion	7.0242775353654805	island	0.41324949264526367	7.014531946782929	0.04119512619576718	6.973336820587162	7.055727072978696
21	past_dmat	500	2500	top	Santa Rosa Mountains	6.2044987282424335	continent	0.9950008392333984	6.218176681651393	0.04684727039260741	6.171329411258785	6.265023952044
22	past_dmat	500	2500	top	Sierra Nevada	6.773916579113115	continent	1.3280007044474296	6.770058844412433	0.027029398805727183	6.743029445606706	6.79708824321816
23	past_dmat	500	2500	top	Sierra San Pedro Martir	5.897857966296939	continent	0.8204998970031738	5.9242221726471564	0.046708172803345334	5.877513999843811	5.970930345450502
24	past_dmat	500	2500	top	South-Eastern Pyrenees	6.75058327473306	continent	1.2890000343322754	6.747838955917152	0.02407383759396276	6.72376511832319	6.771912793511115
25	past_dmat	500	2500	top	Swiss Alps	6.677727874352076	continent	1.290500084559122	6.6734783851497825	0.03932603692331235	6.63415234822647	6.712804422073095
26	past_dmat	500	2500	top	Taiwan	6.6825968509182205	island	0.791999340057373	6.6813917331011305	0.02769152803877642	6.653700205062354	6.709083261139907
27	past_dmat	500	2500	top	Tajikistan	6.661377409244347	continent	1.4596249056359132	6.656859220566939	0.03506576904746939	6.621793451519469	6.691924989614408
28	past_dmat	500	2500	top	Utah	6.718213013566096	continent	1.0494642257690423	6.716011982541103	0.025764133629632285	6.69024784891147	6.741776116170735
29	past_dmat	500	2500	top	Venezuelan Andes	6.420474185484219	continent	0.9849170049031564	6.423590269671392	0.035558384906080986	6.388031884765311	6.459148654577473
30	past_dmat	500	2500	top	Wind River Mountains	6.427099404684367	continent	0.8764166521529355	6.4299489228824065	0.03189634885345335	6.398052574028953	6.46184527173586
