# Supplementary material for: Diurnal temperature range as a key predictor of plants’ elevation ranges globally
Source: Nat Commun. 2023 Nov 30;14:7890. doi: 10.1038/s41467-023-43477-8 (PMC10689480; doi:10.1038/s41467-023-43477-8)
Supplement: Supplementary file 6 — Source Data [file 41467_2023_43477_MOESM6_ESM.zip › Source Data/supplementary/figure_S4-i.csv]

rowid	expl_var	exclusion_zone	elevation_span	std_from	location	sp_range	land_type	x	est_range_mean	est_range_sd	se_min	se_max
1	past_dmat	500	1500	top	Afghanistan	6.4956408980444085	continent	1.2169915643831093	6.48747794967558	0.08149646659788969	6.40598148307769	6.56897441627347
2	past_dmat	500	1500	top	Alborz Mountains	6.616270738418755	continent	1.1302497386932373	6.5880799815056035	0.09359438005443906	6.4944856014511645	6.6816743615600425
3	past_dmat	500	1500	top	Azores	6.727454977146769	island	0.978999137878418	6.659487355506549	0.12025777648672634	6.539229579019823	6.779745131993275
4	past_dmat	500	1500	top	Baekdudaegan Mountains	6.110765512991252	continent	1.1187497244940854	6.119636406659593	0.03622273560165392	6.083413671057939	6.155859142261247
5	past_dmat	500	1500	top	Bioko	6.660248056740626	island	0.6309986114501953	6.6486664658789465	0.0699729187664199	6.578693547112526	6.718639384645367
6	past_dmat	500	1500	top	Canary	6.8026608015698935	island	0.63800048828125	6.761166051829091	0.09154958058856048	6.66961647124053	6.8527156324176515
7	past_dmat	500	1500	top	Cantabria	6.711344560219347	continent	1.170999526977539	6.625514120693399	0.13350826765159712	6.492005853041802	6.759022388344996
8	past_dmat	500	1500	top	Cape Verde	6.900146235651917	island	0.7387495040893555	6.809031149529796	0.11344999707377276	6.695581152456023	6.922481146603569
9	past_dmat	500	1500	top	Chicauma	6.475543540828418	continent	0.9995002746582032	6.475056543554826	0.05649167133908933	6.418564872215737	6.531548214893916
10	past_dmat	500	1500	top	Colombian Andes	6.512594279154639	continent	0.7903937137488164	6.512475420331672	0.03096275076618754	6.481512669565484	6.5434381710978595
11	past_dmat	500	1500	top	Crete	6.7605322352976325	island	0.8942915598551409	6.751121778132388	0.04314281892275125	6.707978959209637	6.79426459705514
12	past_dmat	500	1500	top	Cyprus	6.7492652141581395	island	0.7352214919196225	6.7439364993740645	0.03371258779115447	6.71022391158291	6.777649087165219
13	past_dmat	500	1500	top	Denali	6.481657690327542	continent	1.694666862487793	6.477934292356454	0.03914405650436185	6.4387902358520925	6.5170783488608155
14	past_dmat	500	1500	top	Drakensberg	6.317361983449412	continent	0.6444997787475586	6.32134923595578	0.03163431326832599	6.289714922687454	6.352983549224106
15	past_dmat	500	1500	top	Euboea	6.435369416704433	island	0.9422502517700196	6.436022860428503	0.035743517204705456	6.400279343223797	6.471766377633209
16	past_dmat	500	1500	top	Golestan	6.3227666561650855	continent	0.7686665852864571	6.326885410979342	0.03297409393602937	6.293911317043313	6.359859504915371
17	past_dmat	500	1500	top	Hawaii	6.837026386414368	island	0.6092495918273926	6.705858648160191	0.15621794313684073	6.549640705023351	6.862076591297032
18	past_dmat	500	1500	top	Hengduan	6.493311120938029	continent	1.1344999819993973	6.486340905046515	0.09234055067742272	6.394000354369092	6.578681455723938
19	past_dmat	500	1500	top	Jamaica	6.508603862711847	island	0.48961035410562914	6.510631583119251	0.044542650578823756	6.466088932540427	6.555174233698074
20	past_dmat	500	1500	top	Jaya	6.5594596219685535	island	0.4687497615814209	6.560116215117409	0.05710240648505125	6.503013808632358	6.61721862160246
21	past_dmat	500	1500	top	Kenya	6.552819701830187	continent	0.639417076110842	6.543477008085286	0.18995047495960407	6.353526533125683	6.73342748304489
22	past_dmat	500	1500	top	La Amistad	6.6090886647115	continent	0.5768340428670271	6.607360108881374	0.03868450520830698	6.568675603673067	6.646044614089681
23	past_dmat	500	1500	top	Lazio	6.32417782299662	continent	1.4282083113988229	6.326155844337643	0.03778277275665012	6.288373071580994	6.363938617094293
24	past_dmat	500	1500	top	Mt Ararat	6.771514526717149	continent	1.0390000343322754	6.6645998996499145	0.14093769575458934	6.523662203895325	6.805537595404504
25	past_dmat	500	1500	top	Mt Etna	6.697645151831457	island	1.0732502937316897	6.6228283853360015	0.13009112275820267	6.492737262577799	6.752919508094204
26	past_dmat	500	1500	top	Mt Kilimanjaro	6.600618774472256	continent	0.8015003204345703	6.586889934786458	0.08865677528579971	6.498233159500659	6.675546710072258
27	past_dmat	500	1500	top	Nanga Parbat	6.294104156148254	continent	1.4664584112664056	6.305878596188496	0.08037197992579388	6.2255066162627015	6.38625057611429
28	past_dmat	500	1500	top	Nepal	6.235464419314953	continent	1.296775184075038	6.258161919294546	0.07957068071410067	6.178591238580445	6.337732600008646
29	past_dmat	500	1500	top	Nevada Test Site	6.015659967814318	continent	1.190500259399414	6.028638565805128	0.040273247832392535	5.988365317972735	6.068911813637521
30	past_dmat	500	1500	top	Owens Peak	6.268080909464621	continent	1.054750680923462	6.2849235475550085	0.0664375027723578	6.218486044782651	6.351361050327366
31	past_dmat	500	1500	top	Reunion	6.745598318813192	island	0.41324949264526367	6.737050787145027	0.05138417147561595	6.685666615669412	6.788434958620643
32	past_dmat	500	1500	top	Santa Rosa Mountains	6.030097799269453	continent	0.9950008392333984	6.062127974591937	0.06186337971285258	6.000264594879084	6.12399135430479
33	past_dmat	500	1500	top	Sierra Nevada	6.735152268167263	continent	1.3280007044474296	6.720641779196295	0.048080242069922834	6.672561537126372	6.768722021266218
34	past_dmat	500	1500	top	Sierra San Pedro Martir	5.920823225314428	continent	0.8204998970031738	5.941560942357602	0.04391972822846153	5.89764121412914	5.985480670586063
35	past_dmat	500	1500	top	Socotra	6.039917667416642	island	0.6653327941894531	6.056362325767957	0.04233742291523443	6.014024902852722	6.098699748683191
36	past_dmat	500	1500	top	South-Eastern Pyrenees	6.59121884505025	continent	1.2890000343322754	6.5867905681251004	0.03832321525680984	6.548467352868291	6.62511378338191
37	past_dmat	500	1500	top	Swiss Alps	6.578299622616508	continent	1.290500084559122	6.5247096733790855	0.13691739917629348	6.387792274202792	6.661627072555379
38	past_dmat	500	1500	top	Tahoe	6.156534850100158	continent	0.9737499952316284	6.166055653201619	0.039749647096363916	6.126306006105255	6.205805300297983
39	past_dmat	500	1500	top	Taiwan	6.5273592105800144	island	0.791999340057373	6.52656350904747	0.03800826458158803	6.488555244465882	6.5645717736290585
40	past_dmat	500	1500	top	Tajikistan	6.487441316714874	continent	1.4596249056359132	6.473599377226291	0.08892529290512424	6.384674084321167	6.562524670131415
41	past_dmat	500	1500	top	Tasmania	6.727587672874798	island	0.5611673196156808	6.725526207511065	0.024436708085920432	6.701089499425144	6.749962915596985
42	past_dmat	500	1500	top	Utah	6.465728743393965	continent	1.0494642257690423	6.465210721226377	0.04373832948588447	6.421472391740493	6.508949050712261
43	past_dmat	500	1500	top	Venezuelan Andes	6.387557485845306	continent	0.9849170049031564	6.395834712560076	0.07308179222516563	6.32275292033491	6.468916504785241
44	past_dmat	500	1500	top	Wind River Mountains	6.623757371272709	continent	0.8764166521529355	6.618461364931891	0.045222176958194325	6.573239187973696	6.6636835418900855
