# Supplementary material for: Diurnal temperature range as a key predictor of plants’ elevation ranges globally
Source: Nat Commun. 2023 Nov 30;14:7890. doi: 10.1038/s41467-023-43477-8 (PMC10689480; doi:10.1038/s41467-023-43477-8)
Supplement: Supplementary file 6 — Source Data [file 41467_2023_43477_MOESM6_ESM.zip › Source Data/supplementary/figure_S14-d.csv]

rowid	expl_var	exclusion_zone	parameter	mean	sd	x2_5_percent	x25_percent	x50_percent	x75_percent	x97_5_percent	rhat	n_eff	beta_std	x95_ci
1	ts	250	beta[1]	-2.7539228128972915	0.17597714295431718	-3.1024335239343643	-2.8729263870023116	-2.752707619606242	-2.6346557001913666	-2.4147268649839364	1.000975505707905	18000	-15.649321080364377	0
2	ts	250	beta[2]	0.3510299548814894	0.13676284547310427	0.08239389293345388	0.25945472952875714	0.3511961883640008	0.4431358137029447	0.6200766617220891	1.001179906270159	7600	2.566705552719162	0
3	ts	250	beta[3]	13.217026684878219	3.9696261254549787	5.410960008534042	10.558249910419187	13.209149861772316	15.894406606121503	21.044390164306616	1.0009387393877518	18000	3.329539424412003	0
4	ts	250	beta[4]	4.052271892002971	0.6595418321278663	2.7662897666119872	3.603956625514645	4.049462793871043	4.493304897207647	5.361698234733761	1.000982513961717	18000	6.14407107268573	0
5	ts	250	beta[5]	6.4145975481600495	2.2801614821646927	1.9202264177249824	4.887701196884503	6.413714563687855	7.960005710437814	10.86835200351762	1.0011133885421641	10000	2.813220729467937	0
6	ts	250	beta[6]	24.86726596906772	1.842802905956361	21.227378334526648	23.629661738212242	24.85895097959624	26.119114595567837	28.50145815051799	1.0009908058497636	18000	13.494262402501656	0
7	ts	250	beta[7]	-0.14961555570935703	1.7381272156221277	-3.545287779472566	-1.3150757099029304	-0.1691142793579092	1.0190840231007747	3.302386586386396	1.000952835192517	18000	-0.08607859906031398	1
8	ts	250	beta[8]	-18.125281588303118	4.767533674712225	-27.3871521311444	-21.39068682416216	-18.148655154591236	-14.898477974088827	-8.722267259454876	1.0010370370866655	16000	-3.801815115526622	0
9	ts	250	beta[9]	3.551420396845362	1.6166002359829235	0.4218550057802127	2.4507568578572796	3.5295797835858034	4.6475999745990615	6.662114493444092	1.0009815505789366	18000	2.196845155528529	0
10	ts	250	beta[10]	8.516666769088635	0.3137269416303824	7.904833738697637	8.303732488815497	8.515829285360327	8.730984058585998	9.12393970447104	1.0011619230485598	8100	27.1467497334754	0
11	ts	250	beta[11]	0.9280635775384033	2.4361859135671606	-3.8084297075495464	-0.7229199198033471	0.9274270755923623	2.5875425725522545	5.700133473243781	1.0009283122132164	18000	0.38094940635277524	1
12	ts	250	beta[12]	5.627175638384292	1.0678605297810506	3.534010645697683	4.90469483316423	5.632554894837284	6.342272390033794	7.715837887209421	1.0013445452738141	4700	5.269579202012517	0
13	ts	250	beta[13]	-0.05766507542861898	0.3496659518757215	-0.744287751335716	-0.2947952483261203	-0.057534875052029436	0.1852323645814333	0.6169252869006947	1.0009509128108385	18000	-0.16491475683944867	1
14	ts	250	beta[14]	-0.18494412466695917	0.8145469332786681	-1.7573665509469394	-0.7355675765167519	-0.1871842088112947	0.35967101820201425	1.4146679110487643	1.0009636311641277	18000	-0.22705152657383726	1
15	ts	250	beta[15]	-1.2235052135857627	0.6863068402610287	-2.5658488711707355	-1.6806118103361123	-1.2225335026719328	-0.7700810109565556	0.13634599767286978	1.0014199618208597	4000	-1.7827378977024575	1
16	ts	250	beta[16]	0.25116115220936913	0.7022751399215628	-1.1192986876569562	-0.222867457243445	0.25522947267528584	0.7269879227181324	1.620089272283233	1.001019803046359	18000	0.35763924697294763	1
17	ts	250	beta[17]	19.012560209617774	3.206646170266992	12.753183955670131	16.85653032759235	19.02225170071972	21.171248120544742	25.310952019109003	1.001112162554104	10000	5.929110728183256	0
18	ts	250	beta[18]	-0.220454974285901	0.2299795454368302	-0.6736577134458448	-0.37355599710588255	-0.22101102901810685	-0.0647094629773325	0.23028728464366435	1.0009662040389509	18000	-0.9585851379398201	1
19	ts	250	beta[19]	-2.036493542764136	0.8558797397481892	-3.7086394051394667	-2.6078983368212585	-2.0383937290325456	-1.458388020694776	-0.3574202024953592	1.0009167563982524	18000	-2.3794155278909845	0
20	ts	250	beta[20]	66.68492435683967	10.463247144012803	46.35469443152733	59.6566932097042	66.76011507633828	73.74516115927341	87.23735467122988	1.0011216425498366	9700	6.3732532968981435	0
21	ts	250	beta[21]	1.3354451782791497	0.6691007392660093	0.027703869761413452	0.8832932600117076	1.337321665685498	1.7821470791123848	2.655208892685058	1.001089670529226	11000	1.9958805900350782	0
22	ts	250	beta[22]	-2.3007224411525433	1.119805170430891	-4.485787612954261	-3.0584340762160687	-2.2982479446938404	-1.5468464943824198	-0.10267451607938922	1.0009593714161515	18000	-2.0545738686554254	0
23	ts	250	beta[23]	7.9683366969688265	0.5785422733546693	6.83015714176872	7.577389694019222	7.9691721109225275	8.362809810970045	9.087118840031113	1.0009594382642826	18000	13.773127849006672	0
24	ts	250	beta[24]	-2.2112600037209855	3.1221992556343747	-8.305397151999227	-4.360279846287003	-2.2340398110543083	-0.10752733010902124	4.027846494251825	1.0009243211288732	18000	-0.7082379510950518	1
25	ts	250	beta[25]	-4.862331723373258	2.0570455600321265	-8.89560287242891	-6.236990190111982	-4.852840302845528	-3.48765437503487	-0.8631401997462109	1.0010263157127184	18000	-2.363745275188421	0
26	ts	250	beta[26]	-3.1183441686210207	0.20333230152762183	-3.517073245693117	-3.2551509786005086	-3.1198014716664897	-2.982341218168977	-2.7153217790458966	1.0009250995303376	18000	-15.336196684900097	0
27	ts	250	beta[27]	3.1946552347912003	1.7057917975341204	-0.12906886484486124	2.026821421141087	3.192176117373725	4.339726255625316	6.502566003374245	1.0009506331300082	18000	1.872828348342025	1
28	ts	250	beta[28]	0.10672380467915078	0.03892043592946936	0.030039919740504514	0.08041986888942773	0.10661161586492143	0.13292141864985513	0.1835080099059751	1.001022758151839	18000	2.742101986538717	0
29	ts	250	beta[29]	0.47464061376121985	0.1927114773021725	0.09447342399054538	0.3442663626936285	0.4747713269157942	0.6063760149818083	0.8499855439240792	1.0009194179533327	18000	2.462959759355594	0
30	ts	250	beta[30]	0.1478719504281338	0.5273211192034958	-0.8825591693870181	-0.2124195026509118	0.1445489826052666	0.5045596750625003	1.1850179990548104	1.0009275929704347	18000	0.2804210661076696	1
31	ts	250	beta[31]	-2.5908891888344754	0.6537596197399632	-3.8570787875931343	-3.027232885687119	-2.5925528119909225	-2.1488460282072204	-1.2917765366570575	1.0009917020394126	18000	-3.963060902820852	0
32	ts	250	beta[32]	-1.308267143652726	0.3615647520876171	-2.0247745293692607	-1.5465599557636125	-1.309980599858597	-1.0645855430869384	-0.5888472415472324	1.001233552628269	6300	-3.618348127407333	0
33	ts	250	beta[33]	-0.36329034235782515	0.13086360821158302	-0.6193410174163377	-0.45175186205852536	-0.36418018917034967	-0.276009594597708	-0.10818387888442836	1.000940514374906	18000	-2.776099079970726	0
34	ts	250	beta[34]	9.800694036623502	0.9285172493436764	8.00583421607389	9.171736027989743	9.801951151106437	10.426249760794136	11.623372250549236	1.0009494615608145	18000	10.555209441236698	0
35	ts	250	beta[35]	3.472673974459584	1.793409773485213	-0.04219587257241417	2.2661966076141837	3.4578550175165352	4.672344621658469	7.012160377199426	1.0011081065940082	10000	1.9363527654424355	1
36	ts	250	beta[36]	-0.8247425823869596	0.23740633205761602	-1.2891678546080265	-0.9865358176948431	-0.825588432113046	-0.6626069105973615	-0.3608539678210054	1.0009417930345417	18000	-3.4739704507409823	0
37	ts	250	beta[37]	-4.595471350282339	0.27632539122155086	-5.129783415879242	-4.786422374993084	-4.597683416153661	-4.40829459236004	-4.050847604946463	1.001056120292413	14000	-16.63065174708394	0
38	ts	250	beta[38]	-4.408236476048821	0.4839786121711017	-5.355109515853538	-4.733872427808498	-4.410521428449752	-4.088108195748308	-3.449272879258303	1.0009267250283553	18000	-9.108329098002311	0
39	ts	250	beta[39]	1.3117585676545875	0.17989104740220743	0.9626680856485526	1.191063620420271	1.3120568039353435	1.4357627366143622	1.6600670144820953	1.00095319860909	18000	7.291961365490893	0
40	ts	250	beta[40]	-1.4541763767036673	0.08689272556031556	-1.6224054977664104	-1.5128781830407345	-1.4542703086463369	-1.3948276098969816	-1.2831193896610074	1.0010364595637766	16000	-16.735306290907722	0
41	ts	250	beta[41]	2.390711436132825	0.3349979874366751	1.739671238788406	2.1627407534927747	2.384218066968543	2.617943258562547	3.047856550137405	1.0009950921597417	18000	7.13649492173365	0
42	ts	250	beta[42]	-0.6362988082809309	0.08845650929655659	-0.8092168796854066	-0.6962531019224043	-0.6372415896410479	-0.5759915755017451	-0.46242315218560726	1.000915550694174	18000	-7.19335200248175	0
43	ts	250	beta[43]	1.043923765692759	0.2849804191548653	0.48932614898321103	0.8496940700536177	1.0436241504242483	1.2334715285419242	1.603537602666528	1.0010722749744534	13000	3.6631420810896667	0
44	ts	250	beta[44]	-2.8396325406374947	0.2006321137767494	-3.232660424681785	-2.9767240769688907	-2.8402667538445696	-2.702913882327905	-2.4454387747562674	1.0009399825759642	18000	-14.153429813321194	0
