# Supplementary material for: Diurnal temperature range as a key predictor of plants’ elevation ranges globally
Source: Nat Commun. 2023 Nov 30;14:7890. doi: 10.1038/s41467-023-43477-8 (PMC10689480; doi:10.1038/s41467-023-43477-8)
Supplement: Supplementary file 6 — Source Data [file 41467_2023_43477_MOESM6_ESM.zip › Source Data/supplementary/figure_S14-e.csv]

rowid	expl_var	exclusion_zone	parameter	mean	sd	x2_5_percent	x25_percent	x50_percent	x75_percent	x97_5_percent	rhat	n_eff	beta_std	x95_ci
1	dtr	500	beta[1]	-0.5423349311148399	0.0656154407852187	-0.6695843036532889	-0.5869344203724264	-0.5424200507375532	-0.4979284012682036	-0.4136895605345175	1.0009520153417961	18000	-8.265355297849535	0
2	dtr	500	beta[2]	-0.17716073707085114	0.05286361574569033	-0.27885785183440676	-0.2130642311205867	-0.17693732082941127	-0.14134124952648863	-0.0743947196702968	1.0010345955089441	17000	-3.351279222426136	0
3	dtr	500	beta[3]	-102.45450714321234	75.84398743838531	-252.3521596879361	-153.60082065460503	-102.20311959053984	-51.61834081303022	45.65342532672026	1.0009769610206798	18000	-1.3508586587228826	1
4	dtr	500	beta[4]	2.300830712440642	0.688072828924317	0.937857717725045	1.8381361735184556	2.309048156664744	2.765649701792526	3.6458057604645973	1.0009510526665935	18000	3.3438767172910944	0
5	dtr	500	beta[5]	10.788576082644466	7.7336906843224815	-4.244229979703831	5.593564027581052	10.781781042523775	16.022782290526905	25.86658359099774	1.001108082126106	10000	1.3950100311762872	1
6	dtr	500	beta[6]	-217.94941743467598	28.287273895706758	-273.4943166146378	-236.89899737513963	-218.06598879399309	-198.92608508584607	-162.43270626904982	1.0011221062274929	9700	-7.704857606223936	0
7	dtr	500	beta[7]	-0.7688641726844379	0.5237303765517003	-1.7822564525969422	-1.1235873504426273	-0.7685760764796183	-0.42193037119479515	0.2631274094149967	1.0009327060140587	18000	-1.4680534242575847	1
8	dtr	500	beta[8]	465.14223157091646	296.20696275050653	-112.5743722778797	264.93786624231313	463.1092663307681	666.402256715121	1048.741583473655	1.000926592914042	18000	1.5703284867165772	1
9	dtr	500	beta[9]	-0.40288123182772484	1.6078704626161868	-3.5726687031613142	-1.4724570552052336	-0.4075435620601325	0.6704035566101061	2.7990306181585303	1.0009411825102976	18000	-0.2505682150365469	1
10	dtr	500	beta[10]	-2.5937775972299075	0.12242749622222934	-2.8328608126813037	-2.6760180389262676	-2.5931971906062294	-2.510979793349373	-2.354423950241908	1.0009476141055378	18000	-21.186234116245462	0
11	dtr	500	beta[11]	-44.08910850302171	14.895790328228909	-73.41476078774525	-53.975548876167196	-44.062488629189644	-34.01164106956192	-14.819485153816121	1.0010032405511968	18000	-2.9598368083544213	0
12	dtr	500	beta[12]	1.1738639791063799	0.4011854858595977	0.3971090908127737	0.9003107322299061	1.1742879065294902	1.4454479749304843	1.9537080894297763	1.0009758778013067	18000	2.9259881538117143	0
13	dtr	500	beta[13]	-1.0072966801785606	3.093372200527263	-7.053830838635225	-3.1305018116795194	-1.0056233785067814	1.1053032662551985	5.024059267589586	1.0009165839895404	18000	-0.32563061115208436	1
14	dtr	500	beta[14]	-1.7168028673525086	1.324141671884034	-4.294584070095985	-2.625308012414975	-1.7225739137293636	-0.8220593904094686	0.8913219920038762	1.0009673503668355	18000	-1.2965401692326342	1
15	dtr	500	beta[15]	0.533583059784238	0.3156954759084481	-0.0890441542206053	0.32279515489491006	0.5347949972569789	0.7457902422333842	1.151796755962648	1.000926479831774	18000	1.690182788488795	1
16	dtr	500	beta[16]	0.9839242852783212	1.0995821392958827	-1.1542289100066263	0.23368679463736738	0.9825336374502359	1.7351727596899955	3.1420373519675255	1.0009483026790302	18000	0.8948165399525105	1
17	dtr	500	beta[17]	1.2775677351884605	0.2858253413407064	0.7109768960355427	1.0864969906456774	1.2770051825578244	1.468179028913866	1.8426706527640782	1.0009562766169424	18000	4.46974970517253	0
18	dtr	500	beta[18]	-0.5917920065056234	0.342977406346332	-1.2559554193347684	-0.8232688754686388	-0.5949085482757657	-0.36083147574164104	0.09385321213424103	1.0010201628978814	18000	-1.7254547837709262	1
19	dtr	500	beta[19]	-0.5266089939502023	0.3785518365474533	-1.2634639381643464	-0.7850724998545203	-0.5268633286105092	-0.2706192382703965	0.21770819661639135	1.0009910884223945	18000	-1.3911146192106492	1
20	dtr	500	beta[20]	-37.701037991577785	6.376432769943077	-50.13620008802056	-42.02109133101269	-37.63329921871776	-33.393258992292644	-25.15636703901198	1.0012239907291853	6500	-5.912559475149041	0
21	dtr	500	beta[21]	-1.3256467859010548	0.602996603744639	-2.4957630701437687	-1.7333071824074942	-1.3301986581363976	-0.922073454597454	-0.13950790669916446	1.0010743732076612	13000	-2.19843159591401	0
22	dtr	500	beta[22]	-0.06848665277761709	0.38676720643934287	-0.8204020865905739	-0.3272523213845611	-0.07273414876475541	0.18983633707183636	0.6916214862571666	1.0009315006065285	18000	-0.17707461138734865	1
23	dtr	500	beta[23]	-0.1546940509190729	0.15070582637021715	-0.4519481618192553	-0.25485660654956815	-0.155420200652475	-0.05247829565575332	0.13756696632524648	1.000999144772303	18000	-1.0264636387650896	1
24	dtr	500	beta[24]	-1.028698039859495	2.136694845309142	-5.224508353627751	-2.451475982858032	-1.0218764101523052	0.40688943515883935	3.1330376341272568	1.0009490423987994	18000	-0.4814435913101388	1
25	dtr	500	beta[25]	-0.5316747622312029	0.8726992787120567	-2.261116436326599	-1.1212588026340304	-0.5236393070611806	0.05746354685824878	1.1660130787269836	1.0009370881854753	18000	-0.6092302070145593	1
26	dtr	500	beta[26]	2.6044116706309435	0.5992849826162854	1.4360824221798465	2.2017653667339747	2.603861559386507	3.009239493047844	3.7832077036490754	1.0009317549392633	18000	4.345865066167552	0
27	dtr	500	beta[27]	-0.3507853694293567	1.6631839385268095	-3.592186083163928	-1.4686550464195542	-0.35244747933338794	0.7849349487791695	2.8662407267331225	1.0009366181287258	18000	-0.21091195104978597	1
28	dtr	500	beta[28]	-0.17862450456305257	0.15240864306700758	-0.4835680574700328	-0.279871782560889	-0.17716203033099054	-0.07624848494472601	0.11936451901746324	1.001055851978639	14000	-1.1720103333281366	1
29	dtr	500	beta[29]	-9.280081322957304	1.248978858797274	-11.71891599630925	-10.118006325730862	-9.271377635953277	-8.438510270176568	-6.832526190180749	1.001086562831828	12000	-7.430134831820708	0
30	dtr	500	beta[30]	-0.2506699975241745	0.6215180826001899	-1.454768528701648	-0.6756462665035348	-0.2528664334708568	0.16941019116329914	0.9773561811897972	1.000936377783333	18000	-0.40331891306439344	1
31	dtr	500	beta[31]	-202.47907874620833	115.00490351049169	-427.8720194620369	-280.25413957630093	-202.07144782127293	-124.70323840408413	19.616557150944864	1.0009450410785974	18000	-1.76061257012173	1
32	dtr	500	beta[32]	-2.2302967452200497	0.3672999634250639	-2.9419857053559144	-2.480178844854492	-2.2303542931876987	-1.9842366269564513	-1.5186734441858947	1.0009287682517043	18000	-6.072139851097678	0
33	dtr	500	beta[33]	-0.0664473799379934	0.2109840712118155	-0.4779387729640534	-0.20960573561300758	-0.06560177127317901	0.07750544447696478	0.3399080864509706	1.0011398197493941	8900	-0.31494026803229225	1
34	dtr	500	beta[34]	-9.774559377057717	1.6321319320722862	-12.996086211791685	-10.882679989641122	-9.761843921799024	-8.664954217218524	-6.552488310737709	1.0009861110304468	18000	-5.988829202457395	0
35	dtr	500	beta[35]	81.2137066672331	65.4459730283356	-47.41911246971775	37.70007818686734	80.91397637556345	125.64708504240978	208.2433167539714	1.0010320910011075	17000	1.2409274842941165	1
36	dtr	500	beta[36]	-0.574472899875487	0.2062165920593345	-0.9800074127680403	-0.7156404465525137	-0.5737801526935176	-0.43528100383213425	-0.1688970701843799	1.0009600798624279	18000	-2.785774384779836	0
37	dtr	500	beta[37]	22.774503753726002	7.062196572874459	8.912561425935113	18.03590778501034	22.827795568176143	27.547765531380037	36.57945486155745	1.0009168809296312	18000	3.2248470456347422	0
38	dtr	500	beta[38]	27.731808412258893	3.136311197231045	21.52472575336687	25.616164119507996	27.73065094600588	29.8450850685066	33.89362220866099	1.0009499969913196	18000	8.842173709274283	0
39	dtr	500	beta[39]	0.18687525891598847	0.385702319683465	-0.5628386092897616	-0.07709800380888693	0.18928593151115575	0.4482367112334062	0.9342902761604683	1.0011106351395547	10000	0.4845064428685617	1
40	dtr	500	beta[40]	-0.5565356351996649	0.0654706640732304	-0.6864435846454148	-0.6006794622978711	-0.5565563874144797	-0.5120608094941275	-0.42882972636610933	1.0010585108180015	14000	-8.500534446651821	0
41	dtr	500	beta[41]	0.35937920726489536	0.19403313894127447	-0.018927422996939097	0.22894908200941938	0.3596433259731861	0.49087213586327605	0.7411544937841457	1.0009722445329223	18000	1.8521537569603719	1
42	dtr	500	beta[42]	-3.9301841576808494	0.2836045407670831	-4.4807266787032125	-4.122499260472983	-3.9285421846158166	-3.738979666165684	-3.377178843945473	1.0009418183187455	18000	-13.85797331400489	0
43	dtr	500	beta[43]	8.274983198304096	0.5840647596838572	7.140783077655744	7.8785184332581695	8.27179003429438	8.670463181285717	9.435942294825121	1.0009909690900616	18000	14.167920699038891	0
44	dtr	500	beta[44]	1.5545097360261022	2.433098498251261	-3.2105161911090025	-0.09335473630804031	1.5718580113273557	3.163359816355623	6.357829048964154	1.0009232514840731	18000	0.6389012763533305	1
