# Supplementary material for: Diurnal temperature range as a key predictor of plants’ elevation ranges globally
Source: Nat Commun. 2023 Nov 30;14:7890. doi: 10.1038/s41467-023-43477-8 (PMC10689480; doi:10.1038/s41467-023-43477-8)
Supplement: Supplementary file 6 — Source Data [file 41467_2023_43477_MOESM6_ESM.zip › Source Data/supplementary/figure_S4-h.csv]

rowid	expl_var	exclusion_zone	elevation_span	std_from	location	sp_range	land_type	x	est_range_mean	est_range_sd	se_min	se_max
1	ts	500	1500	top	Afghanistan	6.4956408980444085	continent	8.29048507719419	6.482706919777822	0.08131904077579191	6.40138787900203	6.564025960553614
2	ts	500	1500	top	Alborz Mountains	6.616270738418755	continent	7.797459175659575	6.580611414161834	0.09304372656998193	6.487567687591852	6.673655140731816
3	ts	500	1500	top	Azores	6.727454977146769	island	2.8987383337239407	6.675294570922568	0.11975870475082667	6.555535866171741	6.795053275673395
4	ts	500	1500	top	Baekdudaegan Mountains	6.110765512991252	continent	8.914455727140876	6.11806914882488	0.03617224384974918	6.081896904975131	6.154241392674629
5	ts	500	1500	top	Bioko	6.660248056740626	island	0.8059038752895201	6.654150427560313	0.07059172029314396	6.583558707267169	6.724742147853457
6	ts	500	1500	top	Canary	6.8026608015698935	island	2.2421773926566497	6.7613288926312345	0.09160900796662319	6.6697198846646115	6.8529379005978575
7	ts	500	1500	top	Cantabria	6.711344560219347	continent	4.530948299945586	6.638390287086214	0.12977837229151282	6.508611914794701	6.768168659377727
8	ts	500	1500	top	Cape Verde	6.900146235651917	island	1.563506508389869	6.818259295252257	0.11294575395689417	6.705313541295363	6.931205049209151
9	ts	500	1500	top	Chicauma	6.475543540828418	continent	5.82427324363391	6.474802089393876	0.05626267013707293	6.418539419256803	6.531064759530949
10	ts	500	1500	top	Colombian Andes	6.512594279154639	continent	0.23445034393516645	6.51400492935657	0.030821326823514232	6.483183602533056	6.544826256180085
11	ts	500	1500	top	Crete	6.7605322352976325	island	4.83913410531673	6.75000974035275	0.04369910719907177	6.706310633153678	6.793708847551822
12	ts	500	1500	top	Cyprus	6.7492652141581395	island	5.540543327460603	6.742624202326535	0.0337229169145515	6.708901285411984	6.776347119241087
13	ts	500	1500	top	Denali	6.481657690327542	continent	11.005500368376786	6.476300257639877	0.039602117507586736	6.43669814013229	6.515902375147464
14	ts	500	1500	top	Drakensberg	6.317361983449412	continent	3.9947392554399026	6.321069639821074	0.031588237711897144	6.2894814021091765	6.352657877532971
15	ts	500	1500	top	Euboea	6.435369416704433	island	5.8256471134049175	6.436041049472393	0.03618125218736555	6.3998597972850275	6.472222301659758
16	ts	500	1500	top	Golestan	6.3227666561650855	continent	8.665157313083764	6.323965864773828	0.032859282938489276	6.291106581835338	6.356825147712318
17	ts	500	1500	top	Hawaii	6.837026386414368	island	1.279787733056127	6.718014502992298	0.15549006029303145	6.562524442699266	6.873504563285329
18	ts	500	1500	top	Hengduan	6.493311120938029	continent	6.128738588114877	6.48598403814215	0.09147792941511589	6.394506108727034	6.577461967557266
19	ts	500	1500	top	Jamaica	6.508603862711847	island	0.8650435813767137	6.510999593295276	0.04448481256286238	6.466514780732414	6.555484405858138
20	ts	500	1500	top	Jaya	6.5594596219685535	island	0.35514831237878436	6.562577013243876	0.056479120301372754	6.5060978929425035	6.619056133545249
21	ts	500	1500	top	Kenya	6.552819701830187	continent	0.6586208261065052	6.580020093718927	0.18651751032305333	6.393502583395874	6.7665376040419805
22	ts	500	1500	top	La Amistad	6.6090886647115	continent	0.41095592871134656	6.609655602526865	0.03854342065594513	6.5711121818709195	6.64819902318281
23	ts	500	1500	top	Lazio	6.32417782299662	continent	6.26006458069818	6.327547349345897	0.03792288762657818	6.289624461719319	6.365470236972476
24	ts	500	1500	top	Mt Ararat	6.771514526717149	continent	8.57829051100258	6.627392186901642	0.1404281750938485	6.486964011807793	6.767820361995491
25	ts	500	1500	top	Mt Etna	6.697645151831457	island	5.390867907377891	6.622574896539194	0.12815981637721646	6.4944150801619775	6.750734712916411
26	ts	500	1500	top	Mt Kilimanjaro	6.600618774472256	continent	0.9507429652677395	6.59986917300074	0.0868617683622835	6.513007404638456	6.686730941363024
27	ts	500	1500	top	Nanga Parbat	6.294104156148254	continent	7.917343870852829	6.307997642047179	0.0794072915432508	6.228590350503929	6.38740493359043
28	ts	500	1500	top	Nepal	6.235464419314953	continent	7.00619852611323	6.259586859576601	0.07845643969600086	6.1811304198806	6.338043299272601
29	ts	500	1500	top	Nevada Test Site	6.015659967814318	continent	8.315944484069854	6.028658360407012	0.04005240006848916	5.988605960338523	6.068710760475501
30	ts	500	1500	top	Owens Peak	6.268080909464621	continent	7.653434328333914	6.281050238215279	0.06667014640587189	6.214380091809407	6.347720384621151
31	ts	500	1500	top	Reunion	6.745598318813192	island	1.5163899859252423	6.7362497949346825	0.05126773621553888	6.684982058719144	6.787517531150221
32	ts	500	1500	top	Santa Rosa Mountains	6.030097799269453	continent	5.9167031774753065	6.062194400846794	0.06124473799246401	6.00094966285433	6.123439138839258
33	ts	500	1500	top	Sierra Nevada	6.735152268167263	continent	5.903616994194548	6.722295058690742	0.048016809076523725	6.674278249614218	6.770311867767266
34	ts	500	1500	top	Sierra San Pedro Martir	5.920823225314428	continent	5.559426333615079	5.9413843618654285	0.0432260135253442	5.898158348340084	5.984610375390773
35	ts	500	1500	top	Socotra	6.039917667416642	island	1.1322242860492466	6.059571161416468	0.042580002714188755	6.016991158702279	6.102151164130657
36	ts	500	1500	top	South-Eastern Pyrenees	6.59121884505025	continent	5.603160261170812	6.587375169348417	0.038417338431712675	6.548957830916704	6.62579250778013
37	ts	500	1500	top	Swiss Alps	6.578299622616508	continent	6.15045971141512	6.531982936198038	0.13384266309765264	6.398140273100386	6.665825599295691
38	ts	500	1500	top	Tahoe	6.156534850100158	continent	7.239561529493113	6.164529552379325	0.03952186682103824	6.125007685558287	6.204051419200364
39	ts	500	1500	top	Taiwan	6.5273592105800144	island	3.3625157011468962	6.527103186700331	0.038119252888605314	6.488983933811726	6.565222439588936
40	ts	500	1500	top	Tajikistan	6.487441316714874	continent	7.9676375220044875	6.47438066503364	0.08904806954852859	6.385332595485111	6.5634287345821685
41	ts	500	1500	top	Tasmania	6.727587672874798	island	2.9546653131387703	6.725567624069341	0.024406849300852084	6.701160774768489	6.749974473370193
42	ts	500	1500	top	Utah	6.465728743393965	continent	8.38747035410718	6.4629469770554655	0.043784019728649475	6.419162957326816	6.506730996784115
43	ts	500	1500	top	Venezuelan Andes	6.387557485845306	continent	0.3072649373186899	6.411656630695328	0.07392182412173086	6.337734806573597	6.485578454817059
44	ts	500	1500	top	Wind River Mountains	6.623757371272709	continent	8.107957628980929	6.614524791454618	0.04537216517857078	6.569152626276047	6.6598969566331885
