# Supplementary material for: Diurnal temperature range as a key predictor of plants’ elevation ranges globally
Source: Nat Commun. 2023 Nov 30;14:7890. doi: 10.1038/s41467-023-43477-8 (PMC10689480; doi:10.1038/s41467-023-43477-8)
Supplement: Supplementary file 6 — Source Data [file 41467_2023_43477_MOESM6_ESM.zip › Source Data/supplementary/figure_S14-a.csv]

rowid	expl_var	exclusion_zone	parameter	mean	sd	x2_5_percent	x25_percent	x50_percent	x75_percent	x97_5_percent	rhat	n_eff	beta_std	x95_ci
1	dtr	0	beta[1]	-0.5139456220554441	0.06703372836386111	-0.6454905717891474	-0.5591720036971346	-0.5139778752337436	-0.4690360689617181	-0.3819070479697537	1.0009640324692508	18000	-7.666970562426899	0
2	dtr	0	beta[2]	0.5926527420541736	0.03521120036425674	0.5235293449938639	0.5690093481721865	0.5925349959435289	0.6164979463911877	0.6625694662624811	1.00107200763235	13000	16.83137001645027	0
3	dtr	0	beta[3]	-246.997857461317	57.02148970000481	-359.3150596866443	-285.2026279498879	-246.8338797486893	-208.64863823336694	-135.58760787680714	1.0011574453838437	8300	-4.33166265491826	0
4	dtr	0	beta[4]	1.160484453558089	0.4354945012517635	0.30782053425654504	0.8672906358852956	1.157482131750863	1.4559956132852883	2.0230719365649286	1.0012141166154092	6700	2.6647511052893913	0
5	dtr	0	beta[5]	-10.638892895326444	6.1407682010591165	-22.66809385153723	-14.820471577929956	-10.582877368374142	-6.507035249000252	1.364121283735561	1.0009264908537452	18000	-1.7325019520345228	1
6	dtr	0	beta[6]	88.05787250748452	23.374788886831897	42.177515536208304	72.44988414016791	88.15566646227182	103.56209272807178	134.35476948658496	1.0009776158279426	18000	3.7672157354581115	0
7	dtr	0	beta[7]	1.6891800292838974	0.2611093155904874	1.1756248663023172	1.5135553909904473	1.6926886252428706	1.8666801881559443	2.1936559264650572	1.0011166155099287	9900	6.469244597665503	0
8	dtr	0	beta[8]	2652.4347534541566	208.05367700545435	2245.0556618541996	2513.1786477878327	2652.308050725523	2790.948171079813	3061.47393283401	1.0009378266997686	18000	12.748800173258271	0
9	dtr	0	beta[9]	4.122865629858871	0.8077115682961951	2.5412211041314516	3.5740439595326015	4.121480833510412	4.664422985548827	5.69990586808295	1.0010823466004894	12000	5.104378582265123	0
10	dtr	0	beta[10]	-0.27841287334006043	0.09534538849739105	-0.4668067918483225	-0.34200078846708304	-0.27888925693970645	-0.21489266721454325	-0.09082025580717554	1.001153159966969	8400	-2.9200455074728517	0
11	dtr	0	beta[11]	-128.91336547729676	6.168007880763864	-141.05812271423721	-133.08711994312418	-128.93396480724806	-124.73446343719183	-116.95353718141192	1.0011883605048155	7300	-20.900324378530424	0
12	dtr	0	beta[12]	3.9073578685670127	0.231184342816306	3.4576056020427646	3.752884602054814	3.9081265176079354	4.061478252722324	4.3609102218943745	1.0009485694345763	18000	16.901481393451082	0
13	dtr	0	beta[13]	5.0870288780178985	0.4895924160647543	4.118868110052148	4.759799539273424	5.09137575274534	5.416975409889548	6.032133665185548	1.0010871220827455	12000	10.390334308906207	0
14	dtr	0	beta[14]	4.732506783584456	0.6544945972767452	3.4533096777210988	4.287880946396903	4.7318431343974625	5.17447564115203	6.013822924823715	1.0009667610842023	18000	7.230780518702085	0
15	dtr	0	beta[15]	-1.4613784967059296	0.2084585316596083	-1.875749860295054	-1.6016917002874442	-1.4579944252194568	-1.3199881956368436	-1.0557228212866507	1.0009493453312168	18000	-7.010403868200573	0
16	dtr	0	beta[16]	6.379275465244676	0.8048629306990925	4.810708437330031	5.831739644307648	6.3732048319601295	6.9212959286491404	7.957325303202321	1.0009573736010708	18000	7.925915360151731	0
17	dtr	0	beta[17]	2.354933887336867	0.26043978827344516	1.8459368277311279	2.178249748935825	2.353614687691423	2.5310584025329974	2.866255834835856	1.0009960462540437	18000	9.042143302867135	0
18	dtr	0	beta[18]	-0.5651393593538803	0.3529684145977414	-1.2643338471396763	-0.80307642246356	-0.5654668315228967	-0.32830557110312375	0.12259556713117382	1.0009268207367346	18000	-1.601104620077517	1
19	dtr	0	beta[19]	-2.482200991323223	0.38240017804750237	-3.226440265574961	-2.7406963306443815	-2.4835739774027994	-2.2270344839543093	-1.7242356536560877	1.0009162629772097	18000	-6.491108356688264	0
20	dtr	0	beta[20]	-37.71356431860698	6.583515641213393	-50.602657773502415	-42.142618934000055	-37.681838989549156	-33.288563471754486	-24.7200298460454	1.000939880923069	18000	-5.728484046201199	0
21	dtr	0	beta[21]	-1.3221972146712666	0.622603383806152	-2.5415587950750638	-1.7440883161186496	-1.326174602072103	-0.9010038754299088	-0.098530555254325	1.0009607762373864	18000	-2.1236588959544327	0
22	dtr	0	beta[22]	1.6196377548250223	0.3180569216281044	0.9994856653294534	1.4002258563457435	1.6181597306618387	1.8363831280322325	2.248535235783128	1.000936946581029	18000	5.0922889731003	0
23	dtr	0	beta[23]	0.9910429837610086	0.08196133553964531	0.8298840135739772	0.9357863291256838	0.9907223846761061	1.0465409509489463	1.1521143583481335	1.0009716069810841	18000	12.091591446574633	0
24	dtr	0	beta[24]	-0.015584967924146665	2.14949836006589	-4.2380702997390864	-1.4582555136105078	-0.025289333393987423	1.4305838925600676	4.221075161473508	1.0010467617527756	15000	-0.007250513986746624	1
25	dtr	0	beta[25]	4.415459633116558	0.4742360127129543	3.4920434079291827	4.088750993929817	4.415825422694058	4.730844831079893	5.343849905239123	1.0013728418807215	4400	9.310679734879495	0
26	dtr	0	beta[26]	6.4700685319091145	0.25458763888125413	5.9724794495290165	6.297856593184948	6.471942816646001	6.637992946079228	6.971787342346079	1.0010372954626092	16000	25.413914675279706	0
27	dtr	0	beta[27]	4.595580873533634	1.6371110709063619	1.3727118647163954	3.4935242722379862	4.597060706617918	5.7027013391788435	7.810906146251127	1.0009672559568779	18000	2.80712833429766	0
28	dtr	0	beta[28]	0.7554263192993278	0.15403275930004978	0.4548555030877093	0.6509132559822425	0.7555180750117129	0.8595373545674396	1.0562434299714283	1.001391949730156	4200	4.904322448887557	0
29	dtr	0	beta[29]	-10.923515750804095	0.7313993205561122	-12.382340698539693	-11.406880988258465	-10.916665372847353	-10.433424234698723	-9.511904362943625	1.0010830172952025	12000	-14.935091466175423	0
30	dtr	0	beta[30]	-3.063013602742813	0.5098892877975484	-4.0589597888430875	-3.407496549075864	-3.064938021519919	-2.7223094309479037	-2.062772762652209	1.0010955013307832	11000	-6.00721308732217	0
31	dtr	0	beta[31]	-598.2746332489902	114.14243161963549	-819.2636047452827	-674.621304987458	-599.2503160237297	-521.2295460268274	-374.4391294981055	1.0010611186765908	14000	-5.241474399657623	0
32	dtr	0	beta[32]	-3.2121319013362015	0.283407609010007	-3.772061794428538	-3.404420672021317	-3.2100572978858044	-3.022623695958379	-2.6615896891534483	1.0010224096324707	18000	-11.333964929723473	0
33	dtr	0	beta[33]	-0.016736794969260775	0.21635953045030815	-0.4404089296983724	-0.16154771507664034	-0.015664051520024827	0.12771863872974207	0.4115872667279547	1.0010013950899925	18000	-0.07735640271739616	1
34	dtr	0	beta[34]	-12.739365212434265	1.520013285784496	-15.745302476552025	-13.775368169999782	-12.737820582014217	-11.712095470766236	-9.739475205633466	1.0011335279604308	9200	-8.381088067831813	0
35	dtr	0	beta[35]	-20.232058061225548	58.93412323429539	-135.2170364152322	-59.75372816245451	-20.32687228471931	19.45861473171293	94.47301841738161	1.0009325956848316	18000	-0.3432995512768052	1
36	dtr	0	beta[36]	1.343627804832967	0.06672304324823321	1.2130198919949202	1.2982485912999346	1.3431071919562616	1.388787164962179	1.474961325220825	1.0009817494685023	18000	20.13738791610866	0
37	dtr	0	beta[37]	-21.609443128309728	1.2321033762090496	-24.003546382223355	-22.44491148866926	-21.612214666971948	-20.78592270813295	-19.140882774698778	1.0009220463977782	18000	-17.538660753286724	0
38	dtr	0	beta[38]	20.60191288547631	3.0631716096439012	14.644203356299045	18.506522760930622	20.587503736825003	22.678148537902725	26.5875986539853	1.000951440845876	18000	6.725680278772013	0
39	dtr	0	beta[39]	2.6645218675654547	0.315701640181306	2.044072567121193	2.452604646113423	2.6618371032909627	2.875448871572425	3.2834412406798923	1.000916000291502	18000	8.440000077399764	0
40	dtr	0	beta[40]	-0.9027467225284898	0.06136643540138056	-1.0236052595918084	-0.9441637834124994	-0.9023336942284181	-0.8614602760241731	-0.7829189050572165	1.0010134877337642	18000	-14.710757055121059	0
41	dtr	0	beta[41]	3.681219765838745	0.13199590891683358	3.42094019043885	3.5923416093897917	3.68135098270348	3.7699507718357035	3.9391811927485074	1.0009366206656116	18000	27.88889289105289	0
42	dtr	0	beta[42]	-3.9314250357777483	0.2942735199390124	-4.50999895677305	-4.130019558926113	-3.9294066811679107	-3.730899706194262	-3.35980188288137	1.0009729796798215	18000	-13.359764876542505	0
43	dtr	0	beta[43]	8.847181770548485	0.4790518282645021	7.919015446250747	8.524867881212055	8.84463647067189	9.171949344415745	9.787140847921872	1.000971613178793	18000	18.46810981308609	0
44	dtr	0	beta[44]	-8.68422987726803	1.2165844075922008	-11.06719712128554	-9.514422534154072	-8.679250042956138	-7.8557685127495205	-6.310979217733104	1.0009930992465168	18000	-7.138205802304665	0
