# Supplementary material for: Diurnal temperature range as a key predictor of plants’ elevation ranges globally
Source: Nat Commun. 2023 Nov 30;14:7890. doi: 10.1038/s41467-023-43477-8 (PMC10689480; doi:10.1038/s41467-023-43477-8)
Supplement: Supplementary file 6 — Source Data [file 41467_2023_43477_MOESM6_ESM.zip › Source Data/supplementary/figure_S14-b.csv]

rowid	expl_var	exclusion_zone	parameter	mean	sd	x2_5_percent	x25_percent	x50_percent	x75_percent	x97_5_percent	rhat	n_eff	beta_std	x95_ci
1	ts	0	beta[1]	-2.9056571715761614	0.1783220146391383	-3.253809910485402	-3.0267545686118895	-2.904330342467023	-2.7846063368240586	-2.555269566505287	1.001166841143209	8000	-16.294438897273565	0
2	ts	0	beta[2]	1.7706032459695211	0.10720914445294047	1.55929625346544	1.698590851702514	1.7711182072678358	1.842003149781871	1.9817461247139803	1.0009472687594816	18000	16.515412514524158	0
3	ts	0	beta[3]	18.147826335728553	3.534811384887726	11.22731488440201	15.743579834998302	18.160835907515953	20.517131658896886	25.08755195489373	1.0009153353244484	18000	5.134029615643826	0
4	ts	0	beta[4]	3.3813938658069875	0.518387396001072	2.3794615136518145	3.0246959854750375	3.383911279909269	3.731758134639935	4.3889273967327815	1.000965072262723	18000	6.522909105992221	0
5	ts	0	beta[5]	2.0480432168300458	2.1275250205095015	-2.160442452182468	0.5990953159202811	2.0487966244154956	3.4986876412876335	6.167049929228835	1.001027054816032	18000	0.9626411896860224	1
6	ts	0	beta[6]	30.265082064619545	1.6726593099999016	26.996454428328768	29.124706450405466	30.265086773021338	31.403314521318876	33.500891959466806	1.0010681099156231	13000	18.09399073898756	0
7	ts	0	beta[7]	6.509777925487248	0.9862717281552872	4.608573037995288	5.8341999788686865	6.513392730600702	7.169933628619439	8.451547908786921	1.0010483847174523	15000	6.600389871930195	0
8	ts	0	beta[8]	-46.99598382734055	4.000555140528673	-54.72799972605337	-49.73738929176928	-47.00651305833556	-44.2720768485474	-39.15447972072942	1.0009443859429894	18000	-11.74736559714811	0
9	ts	0	beta[9]	-4.714730386689896	1.3640351945941451	-7.387181257327135	-5.62922852981824	-4.702067452284751	-3.7990104831000826	-2.0474589328928547	1.0010481369526827	15000	-3.4564580191002454	0
10	ts	0	beta[10]	7.801482769937522	0.3204324793967666	7.173394853690135	7.585170244912339	7.800052007747537	8.018064612336422	8.436752446794994	1.0009600883585863	18000	24.34672909757551	0
11	ts	0	beta[11]	6.230576181281983	2.471173645446437	1.4567935101189629	4.562012622089955	6.224415322471512	7.905328135117307	11.123330828670458	1.000950197548683	18000	2.521302455925302	0
12	ts	0	beta[12]	13.249529939561585	0.9245529024771312	11.440476760218772	12.61908858990196	13.241018827522316	13.873244741702694	15.06776822642283	1.0011039072689942	11000	14.330742896444816	0
13	ts	0	beta[13]	1.7991601754627793	0.2746666344365061	1.2596698307977978	1.6171130488285086	1.7964218252109099	1.9857358313957314	2.337288157209397	1.0011974582777246	7100	6.550341213281536	0
14	ts	0	beta[14]	4.395072755642958	0.6048596460684538	3.19892213724498	3.995359385185735	4.398082948745987	4.801040772063879	5.571580859567956	1.0009320782984963	18000	7.266268768648445	0
15	ts	0	beta[15]	-5.399684773564217	0.5455658497008126	-6.481778830806086	-5.763906166754213	-5.395954188340555	-5.0273550403381515	-4.349279614752352	1.001119744243638	9800	-9.89740244284974	0
16	ts	0	beta[16]	-1.9436022700243027	0.6695047228722871	-3.268144146300523	-2.3953677660656467	-1.9354314391785934	-1.4925910074854785	-0.6424021282515977	1.000942285025571	18000	-2.9030448981538535	0
17	ts	0	beta[17]	26.577501545803138	3.115461102201658	20.491954305385846	24.49471699714601	26.57825661719154	28.657962196764863	32.7563160376589	1.0012068585589422	6900	8.530840435472342	0
18	ts	0	beta[18]	-0.22030990874506995	0.23669526378465355	-0.6808102341771238	-0.3801254251775926	-0.22047680809876977	-0.06015742490185014	0.24461824993579656	1.0009278803539277	18000	-0.9307744701875781	1
19	ts	0	beta[19]	-10.280189422466549	0.753738393365508	-11.753328770073727	-10.796043156889542	-10.282517210093822	-9.762783774099317	-8.79518731475274	1.0009713954362949	18000	-13.638935621369376	0
20	ts	0	beta[20]	66.58344348095139	10.756453260499514	45.276442901920205	59.43444912792377	66.62019249880568	73.73341044951925	87.6452694797806	1.000947723388616	18000	6.190092762775539	0
21	ts	0	beta[21]	1.3342567635902038	0.6794415479183971	-0.015404430674304049	0.8780239064808053	1.334080715663465	1.7931560397261648	2.6655328281403685	1.0010372718793494	16000	1.9637550392347394	1
22	ts	0	beta[22]	-4.369645576616973	1.1118825565144594	-6.553530783385641	-5.125992758286328	-4.373904189948888	-3.6020578494678817	-2.2050612146583384	1.0009428051191391	18000	-3.929952449577932	0
23	ts	0	beta[23]	8.954734964277895	0.5823117788428507	7.804858690997416	8.566371626945603	8.960586029190239	9.344937321587242	10.092968369654521	1.0011110944110322	10000	15.37790456870446	0
24	ts	0	beta[24]	-2.2037314031909485	3.1859384860090163	-8.44671796357705	-4.360848844615843	-2.230312574330899	-0.07788572335845978	4.095928201545471	1.0010339355580122	17000	-0.6917055721159056	1
25	ts	0	beta[25]	-13.515666107434267	1.8192990402050389	-17.0895259404957	-14.731761987206394	-13.524920291249556	-12.30603886950176	-9.923340327587958	1.0009943005674198	18000	-7.429051414170495	0
26	ts	0	beta[26]	-4.263277916391658	0.19545589857834833	-4.645924690860437	-4.396711841573103	-4.2616641414884135	-4.131734228106045	-3.8788746202259214	1.001009407994681	18000	-21.811968568872466	0
27	ts	0	beta[27]	5.60871748203023	1.6513378133264773	2.3712877536241477	4.507635697919362	5.611287502328138	6.688332493143586	8.842942347565787	1.0010097987933981	18000	3.3964688731568216	0
28	ts	0	beta[28]	0.4389799864107373	0.03803981729158711	0.36427062044483194	0.4129800608114092	0.4388632557164308	0.4644315430225975	0.5133800847668273	1.0009868395435373	18000	11.540013009153494	0
29	ts	0	beta[29]	0.09993794052244198	0.17436934201617285	-0.23705987056686623	-0.01758420725547035	0.10048890979746056	0.21700844286388993	0.44011916725902694	1.0009192321849743	18000	0.5731394026432277	1
30	ts	0	beta[30]	1.6788568751152084	0.4197695559997813	0.8599545930217868	1.394406260356823	1.6764055183003923	1.957871347917183	2.5117829478840834	1.0009945839842587	18000	3.9994726895251147	0
31	ts	0	beta[31]	-5.758598021724396	0.590440011074388	-6.920096674161588	-6.155141314486484	-5.758936272261445	-5.358300922805871	-4.616443048412769	1.0010024248117586	18000	-9.753061977025952	0
32	ts	0	beta[32]	-2.0906419121891737	0.26357637336716194	-2.605663406071847	-2.2692617276621783	-2.092338486821551	-1.9108800872522793	-1.5738328252938372	1.0010605792951541	14000	-7.931825927648337	0
33	ts	0	beta[33]	-0.4159066538292868	0.13404006431735702	-0.6756862092851091	-0.5060702277619878	-0.4161640528923849	-0.3250373000423836	-0.15343734606663254	1.0009821416043192	18000	-3.102853284556583	0
34	ts	0	beta[34]	9.8184403282793	0.9615570732448853	7.918321665863124	9.18141471803368	9.812602484862934	10.469499428262592	11.696844645182562	1.000984228375718	18000	10.210980295892204	0
35	ts	0	beta[35]	-8.679956826374035	1.3706275102283068	-11.369162025371292	-9.611323528327759	-8.686475086875475	-7.748032404694044	-6.0059093577643585	1.000934772670726	18000	-6.332834239499691	0
36	ts	0	beta[36]	0.06848075898095209	0.24047964206643652	-0.40314071768428617	-0.09267855605257294	0.06741194675815046	0.23006764338313157	0.5457868537691367	1.000919259579534	18000	0.28476738568179144	1
37	ts	0	beta[37]	-6.015110639366771	0.24951246024478746	-6.502374298476326	-6.183634828212702	-6.014755139043352	-5.8459030631753715	-5.529751206216494	1.0011343286645804	9100	-24.107455930118952	0
38	ts	0	beta[38]	-4.266299860698753	0.4897166811118783	-5.229932554154521	-4.592615941861099	-4.266737421262853	-3.945040091965989	-3.3071924454269634	1.0009343029470494	18000	-8.7117715717020765	0
39	ts	0	beta[39]	1.011099314535646	0.17996150943112638	0.6581527193011921	0.8899556128718683	1.0113168382119704	1.1330177880591101	1.360116678182346	1.0009228457997188	18000	5.618419837285299	0
40	ts	0	beta[40]	-1.4935955965081829	0.0885752832998953	-1.6661327813607196	-1.553465732690541	-1.494278514029415	-1.4336469878452172	-1.3220924511454522	1.0009309441590488	18000	-16.86244221710492	0
41	ts	0	beta[41]	7.378942279870709	0.28241349825585366	6.825242529602551	7.188668586987969	7.3778550905767535	7.568930757554472	7.930632569702896	1.0009163634979357	18000	26.128150125408407	0
42	ts	0	beta[42]	-0.6373105265879347	0.09007419112720463	-0.8103765275634806	-0.6990948898792062	-0.6378325170497577	-0.5760716576189799	-0.45980453418527256	1.0009999934787666	18000	-7.0753955002261595	0
43	ts	0	beta[43]	-2.1002005913427078	0.23400261691761068	-2.553932034358571	-2.2591433697818633	-2.0992266954311622	-1.9435480226567285	-1.6451349855441217	1.0013757713742362	4300	-8.975115829931772	0
44	ts	0	beta[44]	-2.9360115199809056	0.19917048236317217	-3.3280440024070215	-3.071319536627763	-2.9370349198116816	-2.8015994623734644	-2.542743366606517	1.0009446229331835	18000	-14.741198018626639	0
