# Supplementary material for: Diurnal temperature range as a key predictor of plants’ elevation ranges globally
Source: Nat Commun. 2023 Nov 30;14:7890. doi: 10.1038/s41467-023-43477-8 (PMC10689480; doi:10.1038/s41467-023-43477-8)
Supplement: Supplementary file 6 — Source Data [file 41467_2023_43477_MOESM6_ESM.zip › Source Data/supplementary/figure_S14-c.csv]

rowid	expl_var	exclusion_zone	parameter	mean	sd	x2_5_percent	x25_percent	x50_percent	x75_percent	x97_5_percent	rhat	n_eff	beta_std	x95_ci
1	dtr	250	beta[1]	-0.5513965626682514	0.06582317351356445	-0.6811754582312772	-0.5954168289006567	-0.5514065960516679	-0.5072447249202009	-0.42287618714769953	1.0009610064278045	18000	-8.376936772193503	0
2	dtr	250	beta[2]	0.09488527842366601	0.04599295534220547	0.00464626425075909	0.06375671622657073	0.0943634936487073	0.1257455087950843	0.18399067151839668	1.000923959760067	18000	2.0630393876123563	0
3	dtr	250	beta[3]	-180.22401665544515	61.15688005271424	-299.9784180769136	-222.02620430808858	-180.25520105086858	-138.73152084423685	-60.60841160851374	1.0010559529822038	14000	-2.946913192760992	0
4	dtr	250	beta[4]	3.0129470357500354	0.49476906805359655	2.032659830457403	2.6785073812908204	3.011165371209001	3.3491928266555178	3.99042124789969	1.0011351200064895	9100	6.089602665750426	0
5	dtr	250	beta[5]	5.1282772008242095	7.392201442586893	-9.509714791797874	0.16202950953919237	5.168172570398852	10.112745634045618	19.52848605346756	1.0010539173787487	14000	0.6937415383839397	1
6	dtr	250	beta[6]	-123.00388308273929	27.141738741868547	-176.42897022795822	-141.28456991879102	-123.05611737414205	-104.7385770677709	-69.95306388326728	1.001003665088687	18000	-4.531908742198408	0
7	dtr	250	beta[7]	-0.048008891466657926	0.4444743387594602	-0.9134113210880588	-0.34752913084704573	-0.05045576530422463	0.24761865392866425	0.8289753154638285	1.0012073615715844	6900	-0.10801274062446896	1
8	dtr	250	beta[8]	844.1810295194657	282.3793280285654	290.7068599687142	653.5053755587551	843.5883496157094	1033.949134145571	1400.9455370816638	1.0011344457652864	9100	2.9895284311820043	0
9	dtr	250	beta[9]	-1.5626194725860703	1.0955510068038032	-3.706274368556573	-2.2992781393891772	-1.5549475836187236	-0.8275625726596119	0.5823732950185403	1.000979042947106	18000	-1.4263320127329424	1
10	dtr	250	beta[10]	-1.5868056489327638	0.10905432123827319	-1.801399824318357	-1.6609508027062194	-1.5859412028315125	-1.5134551299738184	-1.374978187982246	1.0009682168950134	18000	-14.550598554143914	0
11	dtr	250	beta[11]	-83.6709576740538	9.423867240345954	-102.24348218918513	-90.00630393786193	-83.75905015954672	-77.32703568506335	-65.41875338409558	1.0010386187349205	16000	-8.87862228319997	0
12	dtr	250	beta[12]	2.0087513479041244	0.28803906667433987	1.443374125203327	1.8159658869889779	2.007364557513697	2.2027212296769285	2.5720917162083814	1.000915270489897	18000	6.973885074330006	0
13	dtr	250	beta[13]	0.9855551259381535	1.0470002665863598	-1.0900346288953322	0.27784574618189484	0.9954383225891388	1.6862674093683196	3.0309516273470654	1.0012737916726262	5600	0.941313156635058	1
14	dtr	250	beta[14]	-0.40937025537495914	0.9399191313478451	-2.2543925269525795	-1.048722058310939	-0.40043925041797623	0.2182093269406374	1.4224240921557654	1.001123103477558	9600	-0.43553774119686417	1
15	dtr	250	beta[15]	-0.31708341894819125	0.23121189959173408	-0.771880140875554	-0.47452413703917573	-0.31678450011195514	-0.15954962941814793	0.13063034513639635	1.0010259003866089	18000	-1.371397490821563	1
16	dtr	250	beta[16]	2.7215206353157853	0.9283945354521834	0.9181560164421885	2.0912032335288973	2.722330118390408	3.3458825641577405	4.564812133124953	1.0009215558832962	18000	2.9314268141294506	0
17	dtr	250	beta[17]	1.6142115269781319	0.275108626400144	1.0695403086071127	1.4302951276214984	1.6147882324333398	1.797926819688919	2.150470866629121	1.0009481767225898	18000	5.867542388984451	0
18	dtr	250	beta[18]	-0.5686625998924305	0.3478088747056015	-1.248673445335814	-0.8029247659457539	-0.5650267370229534	-0.3360560496490139	0.11437692083143937	1.0011970658386062	7100	-1.6349858823291035	1
19	dtr	250	beta[19]	-0.785572693720985	0.38279157810353065	-1.5301789226866263	-1.0436051386990894	-0.7860770459047581	-0.5301103883093006	-0.030782128148205162	1.0009422428103123	18000	-2.052220421392127	0
20	dtr	250	beta[20]	-37.675328494872694	6.4207472506619645	-50.19385928675093	-42.03593174979658	-37.65405724826317	-33.37053719459333	-25.00984939059999	1.0011000839176614	11000	-5.867748257959921	0
21	dtr	250	beta[21]	-1.3204772101745688	0.6129133912799993	-2.5065340506069367	-1.7338139668846668	-1.3187158502177616	-0.9090754892110503	-0.10835205858381418	1.0009556612091814	18000	-2.154427083762852	0
22	dtr	250	beta[22]	0.8201091415706211	0.34629932179191325	0.1349604376101339	0.5866596624594065	0.8236347985215462	1.0500151311001131	1.5041079817641478	1.0010694061857628	13000	2.36820891628374	0
23	dtr	250	beta[23]	0.5667284349914566	0.09877624105420131	0.37362315354319303	0.49970792440147577	0.5668325455622999	0.633722226605058	0.7606442314966162	1.0009816380793275	18000	5.7374974886974766	0
24	dtr	250	beta[24]	0.004791236993263911	2.0945507567540647	-4.118344637835009	-1.4303371922127943	0.016011240750495537	1.4221215099631785	4.086444602659879	1.00091801273543	18000	0.0022874771488893943	1
25	dtr	250	beta[25]	1.1805482849343791	0.7360162531300991	-0.2781805044770782	0.6818128854271732	1.1864032093309387	1.6764808671649458	2.6185251549964264	1.0009848462141644	18000	1.6039704013515907	1
26	dtr	250	beta[26]	4.576472072331616	0.33746478774668826	3.913123058414009	4.351080736494966	4.576422433882822	4.800479959691872	5.240105436522333	1.0011432658497619	8800	13.56133214042723	0
27	dtr	250	beta[27]	3.5444040244457957	1.6200761732511457	0.4104694294098456	2.443813276142338	3.5293643679111253	4.6173374189560725	6.738992419837851	1.0009726178820257	18000	2.187800847248396	0
28	dtr	250	beta[28]	-0.12065696176055887	0.15625706594359776	-0.42405423574018847	-0.22703457789222145	-0.1199769380706247	-0.01481380497406759	0.18297054014039724	1.0009541223006444	18000	-0.772169636182155	1
29	dtr	250	beta[29]	-5.629864119968638	1.0612135150409279	-7.675397686466238	-6.337192206250087	-5.6407100357051725	-4.919494274084975	-3.5214814398550565	1.0009870959820955	18000	-5.30511913029256	0
30	dtr	250	beta[30]	-1.8662252541284519	0.5297586958148192	-2.900690063283718	-2.2202148245011117	-1.8658824507618808	-1.51011731415548	-0.8328209356465652	1.0009899389617467	18000	-3.5227836161481414	0
31	dtr	250	beta[31]	-267.2760111647653	114.64368826861566	-490.4751902719283	-344.95246998128914	-266.70765896054337	-189.62284097271953	-43.80326118683131	1.001124188716408	9600	-2.3313626349714496	0
32	dtr	250	beta[32]	-2.5622481399221173	0.31726987788432304	-3.1907816123843884	-2.778696966239442	-2.55827505722456	-2.347493585506256	-1.9446796355619256	1.0010059794383925	18000	-8.07592626507177	0
33	dtr	250	beta[33]	-0.0429597510546111	0.21447237937534824	-0.46131473539460516	-0.18776567453440163	-0.04303421559856985	0.10100732462621342	0.3738325304519302	1.0012600478973563	5800	-0.20030435238202496	1
34	dtr	250	beta[34]	-12.19658829194474	1.5167637490296924	-15.187169504448157	-13.227397382636427	-12.195607474703937	-11.164952246194131	-9.219143668342218	1.0012060927884845	6900	-8.041191846618942	0
35	dtr	250	beta[35]	64.34562214488155	60.19910714261803	-53.26008823858211	23.367233737194113	64.63057541279562	105.06439422800781	181.5979333278214	1.0010715586429932	13000	1.0688800083436452	1
36	dtr	250	beta[36]	0.30200495055410964	0.13119857233773213	0.04176199032461494	0.2145058037830227	0.3025645305707813	0.39184224375624466	0.5582675668838508	1.0009635318926562	18000	2.3018920493790644	0
37	dtr	250	beta[37]	-12.879054864146125	1.9690319839279513	-16.736941693085296	-14.2058709377092	-12.870929894972788	-11.544516499334314	-9.038823834132941	1.0009688621183608	18000	-6.540805314118951	0
38	dtr	250	beta[38]	21.556324012958374	3.032798663842705	15.629968892374777	19.50137760245934	21.57815024267899	23.629470011389916	27.46220924740044	1.0010172187215445	18000	7.107733286074932	0
39	dtr	250	beta[39]	1.8082327467031412	0.33624825196365826	1.151761188288992	1.5781953032099634	1.8083236504690583	2.032828892940235	2.46768668764281	1.001010702144334	18000	5.377671812844324	0
40	dtr	250	beta[40]	-0.8782971661182275	0.06076831933214059	-0.9985743886652197	-0.9191412132554139	-0.8780500356780474	-0.837199935581527	-0.7592552043928112	1.0010014691704925	18000	-14.45320811519783	0
41	dtr	250	beta[41]	1.237342360894638	0.1633382246408316	0.9164829226050271	1.1273006263298324	1.2367108197783387	1.3468785824972815	1.558739782614299	1.0009529334885843	18000	7.575338617861559	0
42	dtr	250	beta[42]	-3.928772677516979	0.28924165886412656	-4.4938196226825085	-4.125466984590601	-3.930620210113638	-3.7340484771642775	-3.361998252677243	1.0011161687141354	10000	-13.583011150418514	0
43	dtr	250	beta[43]	6.9600866774885946	0.5729110656287727	5.836290114777713	6.571034037022846	6.959148525359773	7.35144456978626	8.08654761782345	1.0009597353945359	18000	12.148633697360802	0
44	dtr	250	beta[44]	-7.320200768810281	1.574555574150514	-10.394190382244707	-8.37746038863817	-7.326198610261613	-6.259149547341592	-4.251681844016872	1.0010634936799379	13000	-4.649058368587334	0
