# Supplementary material for: Diurnal temperature range as a key predictor of plants’ elevation ranges globally
Source: Nat Commun. 2023 Nov 30;14:7890. doi: 10.1038/s41467-023-43477-8 (PMC10689480; doi:10.1038/s41467-023-43477-8)
Supplement: Supplementary file 6 — Source Data [file 41467_2023_43477_MOESM6_ESM.zip › Source Data/main text/figure_3-c.csv]

rowid	expl_var	expl_var2	exclusion_zone	elevation_span	std_from	location	sp_range	land_type	x	est_range_mean	est_range_sd	se_min	se_max
1	past_dmat	land_type	250	2500	top	Afghanistan	6.204746622003679	continent	1.2169915643831093	6.207350031041987	0.03562421881743022	6.171725812224556	6.242974249859417
2	past_dmat	land_type	250	2500	top	Alborz Mountains	6.27967119705135	continent	1.1302497386932373	6.279718146104661	0.03629912761600638	6.243419018488654	6.316017273720667
3	past_dmat	land_type	250	2500	top	Bioko	6.531621866246429	island	0.6309986114501953	6.537590302531625	0.054087861811431076	6.483502440720194	6.591678164343056
4	past_dmat	land_type	250	2500	top	Canary	6.705274249832075	island	0.63800048828125	6.70265318666093	0.03954272334368033	6.66311046331725	6.74219591000461
5	past_dmat	land_type	250	2500	top	Cantabria	6.25621008188691	continent	1.170999526977539	6.261985112277358	0.10247584141962895	6.159509270857729	6.364460953696987
6	past_dmat	land_type	250	2500	top	Cape Verde	6.583854110611724	island	0.7387495040893555	6.581766738436001	0.06594221796350919	6.515824520472492	6.64770895639951
7	past_dmat	land_type	250	2500	top	Colombian Andes	6.109854015040684	continent	0.7903937137488164	6.110405490934574	0.014378932600701118	6.096026558333873	6.124784423535275
8	past_dmat	land_type	250	2500	top	Crete	6.739907933561536	island	0.8942915598551409	6.735309377886505	0.02873008653624862	6.706579291350256	6.764039464422754
9	past_dmat	land_type	250	2500	top	Hawaii	6.360879935563149	island	0.6092495918273926	6.38869479128709	0.06869802604420998	6.31999676524288	6.4573928173313
10	past_dmat	land_type	250	2500	top	Hengduan	6.1337456974756535	continent	1.1344999819993973	6.13671810768518	0.02976542896330782	6.106952678721872	6.166483536648488
11	past_dmat	land_type	250	2500	top	Jaya	6.5622995037120795	island	0.4687497615814209	6.56830502357978	0.04424455389590212	6.524060469683878	6.612549577475683
12	past_dmat	land_type	250	2500	top	Kenya	6.3208494939950635	continent	0.639417076110842	6.3160032860108455	0.049218092738284445	6.266785193272561	6.36522137874913
13	past_dmat	land_type	250	2500	top	La Amistad	6.606219432953591	continent	0.5768340428670271	6.601167409673077	0.024574573020687322	6.57659283665239	6.625741982693764
14	past_dmat	land_type	250	2500	top	Lazio	6.493894501808403	continent	1.4282083113988229	6.4917098240459286	0.02316641698040603	6.468543407065522	6.514876241026335
15	past_dmat	land_type	250	2500	top	Mt Ararat	6.132107533326758	continent	1.0390000343322754	6.1414078196335735	0.05903100110834245	6.082376818525231	6.200438820741916
16	past_dmat	land_type	250	2500	top	Mt Etna	6.201447283251839	island	1.0732502937316897	6.208774435790995	0.044246378126172346	6.164528057664823	6.253020813917168
17	past_dmat	land_type	250	2500	top	Mt Kilimanjaro	6.348215999179264	continent	0.8015003204345703	6.342218053165162	0.05240814907863764	6.289809904086525	6.394626202243799
18	past_dmat	land_type	250	2500	top	Nanga Parbat	5.904150061468395	continent	1.4664584112664056	5.922370353953007	0.045818300426378654	5.876552053526629	5.968188654379386
19	past_dmat	land_type	250	2500	top	Nepal	6.195016723333083	continent	1.296775184075038	6.197974485942966	0.035298159184889585	6.162676326758077	6.2332726451278555
20	past_dmat	land_type	250	2500	top	Reunion	6.927318786674525	island	0.41324949264526367	6.92021040316961	0.04260210352186026	6.87760829964775	6.96281250669147
21	past_dmat	land_type	250	2500	top	Santa Rosa Mountains	6.013392275197899	continent	0.9950008392333984	6.0257892285242605	0.04740477026444857	5.978384458259812	6.073193998788709
22	past_dmat	land_type	250	2500	top	Sierra Nevada	6.6026596233192265	continent	1.3280007044474296	6.5982757930784235	0.026216399640457667	6.572059393437966	6.624492192718881
23	past_dmat	land_type	250	2500	top	Sierra San Pedro Martir	5.83757667593224	continent	0.8204998970031738	5.8583175047952425	0.049596038279003364	5.808721466516239	5.907913543074246
24	past_dmat	land_type	250	2500	top	South-Eastern Pyrenees	6.591839352096249	continent	1.2890000343322754	6.587770520115076	0.02401222331336262	6.563758296801714	6.611782743428439
25	past_dmat	land_type	250	2500	top	Swiss Alps	6.426444309039902	continent	1.290500084559122	6.422289923021637	0.03579043782922184	6.386499485192415	6.458080360850859
26	past_dmat	land_type	250	2500	top	Taiwan	6.636852662942989	island	0.791999340057373	6.635195690052329	0.02913672297938711	6.606058967072942	6.664332413031715
27	past_dmat	land_type	250	2500	top	Tajikistan	6.440091508401193	continent	1.4596249056359132	6.437194139743934	0.03206309418241559	6.405131045561518	6.469257233926349
28	past_dmat	land_type	250	2500	top	Utah	6.54960817397753	continent	1.0494642257690423	6.545740303597007	0.02543178405389656	6.520308519543111	6.571172087650904
29	past_dmat	land_type	250	2500	top	Venezuelan Andes	6.160448358413026	continent	0.9849170049031564	6.16322703981288	0.03272831597957634	6.130498723833304	6.1959553557924565
30	past_dmat	land_type	250	2500	top	Wind River Mountains	6.138271621162245	continent	0.8764166521529355	6.141014432104858	0.03254899819805286	6.108465433906805	6.17356343030291
