# Supplementary material for: Diurnal temperature range as a key predictor of plants’ elevation ranges globally
Source: Nat Commun. 2023 Nov 30;14:7890. doi: 10.1038/s41467-023-43477-8 (PMC10689480; doi:10.1038/s41467-023-43477-8)
Supplement: Supplementary file 6 — Source Data [file 41467_2023_43477_MOESM6_ESM.zip › Source Data/main text/figure_3-b.csv]

rowid	expl_var	expl_var2	exclusion_zone	elevation_span	std_from	location	sp_range	land_type	x	est_range_mean	est_range_sd	se_min	se_max
1	ts	land_type	250	2500	top	Afghanistan	6.204746622003679	continent	8.352660620287663	6.206394125498144	0.03569472709517844	6.170699398402966	6.242088852593322
2	ts	land_type	250	2500	top	Alborz Mountains	6.27967119705135	continent	7.823352397674906	6.278986969186102	0.03632965782344674	6.242657311362655	6.315316627009548
3	ts	land_type	250	2500	top	Bioko	6.531621866246429	island	0.8491542600009659	6.5371614799948965	0.05437741149485168	6.482784068500044	6.591538891489749
4	ts	land_type	250	2500	top	Canary	6.705274249832075	island	2.2062028207697826	6.702025921938925	0.03939344869350305	6.662632473245422	6.741419370632428
5	ts	land_type	250	2500	top	Cantabria	6.25621008188691	continent	4.485884079951504	6.26178062528753	0.10381888859273954	6.157961736694791	6.3655995138802695
6	ts	land_type	250	2500	top	Cape Verde	6.583854110611724	island	1.5813104596543623	6.586574874422467	0.0664694148875129	6.520105459534953	6.65304428930998
7	ts	land_type	250	2500	top	Colombian Andes	6.109854015040684	continent	0.23813651675423037	6.1108510253737665	0.01448534953710556	6.096365675836661	6.125336374910872
8	ts	land_type	250	2500	top	Crete	6.739907933561536	island	4.821910306059443	6.736362167632801	0.028945443785320154	6.707416723847481	6.7653076114181205
9	ts	land_type	250	2500	top	Hawaii	6.360879935563149	island	1.2789301140265719	6.384075721017604	0.06912814557652001	6.314947575441084	6.453203866594124
10	ts	land_type	250	2500	top	Hengduan	6.1337456974756535	continent	5.937531169248397	6.136436012544884	0.02983028655948134	6.1066057259854025	6.1662662991043655
11	ts	land_type	250	2500	top	Jaya	6.5622995037120795	island	0.3569433214734453	6.565320793647233	0.04477190044690122	6.520548893200332	6.610092694094134
12	ts	land_type	250	2500	top	Kenya	6.3208494939950635	continent	0.7328682911300567	6.319869513653552	0.04870838618870865	6.271161127464843	6.368577899842261
13	ts	land_type	250	2500	top	La Amistad	6.606219432953591	continent	0.41858426019670936	6.6028440558354164	0.024242369158929907	6.578601686676486	6.627086424994347
14	ts	land_type	250	2500	top	Lazio	6.493894501808403	continent	6.338482691644851	6.491516692331045	0.023127839216082708	6.468388853114962	6.514644531547128
15	ts	land_type	250	2500	top	Mt Ararat	6.132107533326758	continent	8.650537133729209	6.139906367724378	0.05874537551830507	6.0811609922060725	6.198651743242683
16	ts	land_type	250	2500	top	Mt Etna	6.201447283251839	island	5.431763918574278	6.212595313239135	0.04431983816519994	6.168275475073935	6.2569151514043355
17	ts	land_type	250	2500	top	Mt Kilimanjaro	6.348215999179264	continent	1.0339111793943259	6.345906660620939	0.05161845552137717	6.294288205099561	6.397525116142316
18	ts	land_type	250	2500	top	Nanga Parbat	5.904150061468395	continent	7.886004685750809	5.918396437932974	0.04592150055528417	5.87247493737769	5.964317938488258
19	ts	land_type	250	2500	top	Nepal	6.195016723333083	continent	6.944230121545269	6.196341637439021	0.035312652756951536	6.161028984682069	6.231654290195973
20	ts	land_type	250	2500	top	Reunion	6.927318786674525	island	1.5941303133082398	6.915587196697583	0.042786899401280824	6.872800297296302	6.958374096098864
21	ts	land_type	250	2500	top	Santa Rosa Mountains	6.013392275197899	continent	5.950175603563434	6.025189984626811	0.048037825432239445	5.9771521591945715	6.073227810059051
22	ts	land_type	250	2500	top	Sierra Nevada	6.6026596233192265	continent	6.10125016498204	6.598432751856634	0.02611137905570727	6.572321372800927	6.624544130912341
23	ts	land_type	250	2500	top	Sierra San Pedro Martir	5.83757667593224	continent	5.583445373095727	5.859173318588413	0.04906197828529053	5.810111340303123	5.908235296873703
24	ts	land_type	250	2500	top	South-Eastern Pyrenees	6.591839352096249	continent	5.6821100992498375	6.588120665863517	0.02417417580394127	6.563946490059576	6.612294841667459
25	ts	land_type	250	2500	top	Swiss Alps	6.426444309039902	continent	6.233459115093174	6.42233770973529	0.035584801187268963	6.386752908548021	6.457922510922558
26	ts	land_type	250	2500	top	Taiwan	6.636852662942989	island	3.500611963220814	6.635452359027287	0.02890745157325671	6.606544907454031	6.664359810600543
27	ts	land_type	250	2500	top	Tajikistan	6.440091508401193	continent	7.942538225315623	6.436569473345837	0.032283954141747236	6.404285519204089	6.468853427487584
28	ts	land_type	250	2500	top	Utah	6.54960817397753	continent	8.629270512940053	6.545901584372867	0.025534556289629067	6.520367028083238	6.571436140662496
29	ts	land_type	250	2500	top	Venezuelan Andes	6.160448358413026	continent	0.3177368557314143	6.163881792613896	0.03278518442330495	6.1310966081905915	6.196666977037201
30	ts	land_type	250	2500	top	Wind River Mountains	6.138271621162245	continent	8.374438458629601	6.140630394187473	0.03257938961130395	6.1080510045761685	6.173209783798777
