# Supplementary material for: Diurnal temperature range as a key predictor of plants’ elevation ranges globally
Source: Nat Commun. 2023 Nov 30;14:7890. doi: 10.1038/s41467-023-43477-8 (PMC10689480; doi:10.1038/s41467-023-43477-8)
Supplement: Supplementary file 6 — Source Data [file 41467_2023_43477_MOESM6_ESM.zip › Source Data/main text/figure_3-a.csv]

rowid	expl_var	expl_var2	exclusion_zone	elevation_span	std_from	location	sp_range	land_type	x	est_range_mean	est_range_sd	se_min	se_max
1	dtr	land_type	250	2500	top	Afghanistan	6.204746622003679	continent	10.82137900729558	6.205695569164251	0.035942483625067544	6.169753085539184	6.241638052789319
2	dtr	land_type	250	2500	top	Alborz Mountains	6.27967119705135	continent	8.488523789752229	6.280011040099186	0.03633151805718681	6.243679522041999	6.316342558156373
3	dtr	land_type	250	2500	top	Bioko	6.531621866246429	island	1.522877923011911	6.541594186398837	0.053918053869064286	6.4876761325297725	6.595512240267901
4	dtr	land_type	250	2500	top	Canary	6.705274249832075	island	0.9397274914020542	6.70583461766008	0.03956082544203993	6.66627379221804	6.74539544310212
5	dtr	land_type	250	2500	top	Cantabria	6.25621008188691	continent	6.753274964498508	6.277756998775375	0.10177242904756055	6.175984569727815	6.379529427822936
6	dtr	land_type	250	2500	top	Cape Verde	6.583854110611724	island	0.7989653278211409	6.598321176496131	0.06624890251113028	6.532072273985	6.6645700790072615
7	dtr	land_type	250	2500	top	Colombian Andes	6.109854015040684	continent	5.954024600374689	6.1111483546181695	0.01452793181030675	6.096620422807863	6.125676286428476
8	dtr	land_type	250	2500	top	Crete	6.739907933561536	island	1.2323003239329935	6.7392762189483495	0.028829606868459524	6.71044661207989	6.768105825816809
9	dtr	land_type	250	2500	top	Hawaii	6.360879935563149	island	4.454670663196554	6.374881276861036	0.06868667236484538	6.3061946044961905	6.443567949225881
10	dtr	land_type	250	2500	top	Hengduan	6.1337456974756535	continent	7.816543627989632	6.137568123349826	0.030067119623770653	6.107501003726056	6.1676352429735966
11	dtr	land_type	250	2500	top	Jaya	6.5622995037120795	island	4.690050097640844	6.556990731980116	0.04438448685062777	6.512606245129489	6.601375218830744
12	dtr	land_type	250	2500	top	Kenya	6.3208494939950635	continent	9.668512730868285	6.317348904153762	0.04925595106259054	6.268092953091171	6.3666048552163526
13	dtr	land_type	250	2500	top	La Amistad	6.606219432953591	continent	4.201916379346207	6.603620235210003	0.024397245087207534	6.579222990122795	6.628017480297211
14	dtr	land_type	250	2500	top	Lazio	6.493894501808403	continent	8.04490414137475	6.491546401532873	0.023186097739285007	6.468360303793588	6.514732499272158
15	dtr	land_type	250	2500	top	Mt Ararat	6.132107533326758	continent	10.232844769522561	6.140515536838503	0.05844545270469417	6.082070084133809	6.198960989543197
16	dtr	land_type	250	2500	top	Mt Etna	6.201447283251839	island	5.774836420394755	6.20987664465582	0.04385996810162807	6.166016676554191	6.253736612757448
17	dtr	land_type	250	2500	top	Mt Kilimanjaro	6.348215999179264	continent	9.200495779709577	6.343192780009483	0.05118781261372657	6.292004967395757	6.394380592623209
18	dtr	land_type	250	2500	top	Nanga Parbat	5.904150061468395	continent	9.17497776449262	5.922059121045694	0.045416037308378045	5.876643083737316	5.967475158354072
19	dtr	land_type	250	2500	top	Nepal	6.195016723333083	continent	9.11100755547421	6.196999771527366	0.03532675434853416	6.161673017178832	6.232326525875901
20	dtr	land_type	250	2500	top	Reunion	6.927318786674525	island	0.9518135453926566	6.918550916491934	0.042820250027167335	6.875730666464766	6.961371166519101
21	dtr	land_type	250	2500	top	Santa Rosa Mountains	6.013392275197899	continent	13.070139319468717	6.021252397952405	0.04788737475761382	5.973365023194791	6.0691397727100185
22	dtr	land_type	250	2500	top	Sierra Nevada	6.6026596233192265	continent	10.28566327751808	6.59654124741335	0.02586091309353617	6.570680334319813	6.622402160506886
23	dtr	land_type	250	2500	top	Sierra San Pedro Martir	5.83757667593224	continent	12.040623955454405	5.857629018661177	0.049286519213759816	5.808342499447417	5.906915537874936
24	dtr	land_type	250	2500	top	South-Eastern Pyrenees	6.591839352096249	continent	8.723099402406758	6.587852468223426	0.024059944000977995	6.563792524222448	6.611912412224404
25	dtr	land_type	250	2500	top	Swiss Alps	6.426444309039902	continent	7.9365120853951	6.42302478486866	0.03533668141682175	6.387688103451838	6.458361466285481
26	dtr	land_type	250	2500	top	Taiwan	6.636852662942989	island	5.294006789925856	6.632655956090264	0.02895841836031825	6.603697537729945	6.661614374450582
27	dtr	land_type	250	2500	top	Tajikistan	6.440091508401193	continent	9.541639980201259	6.4355617997245105	0.032510224120121355	6.4030515756043895	6.468072023844631
28	dtr	land_type	250	2500	top	Utah	6.54960817397753	continent	11.556551571701524	6.544311271639072	0.025520765802760918	6.518790505836311	6.569832037441833
29	dtr	land_type	250	2500	top	Venezuelan Andes	6.160448358413026	continent	6.2372450340484855	6.165564118709873	0.032758025052775384	6.132806093657098	6.198322143762648
30	dtr	land_type	250	2500	top	Wind River Mountains	6.138271621162245	continent	11.462683418511736	6.139857254672809	0.0323675946709112	6.107489660001898	6.172224849343721
